# Supplementary material for: Longitudinal high-dimensional analysis identifies immune features associating with response to anti-PD-1 immunotherapy
Source: Nat Commun. 2023 Aug 22;14:5115. doi: 10.1038/s41467-023-40631-0 (PMC10444872; doi:10.1038/s41467-023-40631-0)
Supplement: Supplementary file 4 — Source Data [file 41467_2023_40631_MOESM4_ESM.xlsx]

## Sheet: Figure 1a left
Cluster	UMAP1	UMAP2	id	Sample.ID	value	Cycle	Response	Type	Subtype	Name
1	7.58306	3.93362	J014B_Total CD45+_101962	J014B	R	Cycle 1	R	B cell	CCR7+	1-B cell-CCR7+
1	8.6229	4.01901	J023A_Total CD45+_967	J023A	NR	Baseline	NR	B cell	CCR7+	1-B cell-CCR7+
1	9.78056	5.10397	J031A_Total CD45+_3220	J031A	R	Baseline	R	B cell	CCR7+	1-B cell-CCR7+
1	9.40378	4.0006	ZZW_Total CD45+_626039	ZZW	HD	Baseline	HD	B cell	CCR7+	1-B cell-CCR7+
1	9.34285	3.63823	J033B_Total CD45+_3796	J033B	NR	Cycle 1	NR	B cell	CCR7+	1-B cell-CCR7+
1	8.16639	3.72289	J031E_Total CD45+_1582	J031E	R	Cycle 4	R	B cell	CCR7+	1-B cell-CCR7+
1	9.83241	5.0201	J018B_Total CD45+_31277	J018B	R	Cycle 1	R	B cell	CCR7+	1-B cell-CCR7+
1	8.65452	2.92933	ZJG_Total CD45+_1034107	ZJG	HD	Baseline	HD	B cell	CCR7+	1-B cell-CCR7+
1	9.06049	5.12988	J006D_Total CD45+_427785	J006D	R	Cycle 3	R	B cell	CCR7+	1-B cell-CCR7+
1	8.30003	3.23291	J021C_Total CD45+_2343	J021C	NR	Cycle 2	NR	B cell	CCR7+	1-B cell-CCR7+
1	8.75017	5.74397	J005B_Total CD45+_14063	J005B	R	Cycle 1	R	B cell	CCR7+	1-B cell-CCR7+
1	8.51943	3.76391	J005E_Total CD45+_8396	J005E	R	Cycle 4	R	B cell	CCR7+	1-B cell-CCR7+
1	9.02064	4.96278	J010C_Total CD45+_981	J010C	NR	Cycle 2	NR	B cell	CCR7+	1-B cell-CCR7+
1	8.511	5.90318	J009C_Total CD45+_23036	J009C	NR	Cycle 2	NR	B cell	CCR7+	1-B cell-CCR7+
1	8.9459	3.74047	LWG_Total CD45+_143617	LWG	HD	Baseline	HD	B cell	CCR7+	1-B cell-CCR7+
1	7.90847	3.58455	J005F_Total CD45+_99526	J005F	R	Cycle 5	R	B cell	CCR7+	1-B cell-CCR7+
1	8.43464	2.45402	J031E_Total CD45+_7064	J031E	R	Cycle 4	R	B cell	CCR7+	1-B cell-CCR7+
1	7.35125	4.27203	LB_Total CD45+_222842	LB	HD	Baseline	HD	B cell	CCR7+	1-B cell-CCR7+
1	8.04779	3.34124	J023A_Total CD45+_5304	J023A	NR	Baseline	NR	B cell	CCR7+	1-B cell-CCR7+
1	8.09192	3.56299	ZJS_Total CD45+_311429	ZJS	HD	Baseline	HD	B cell	CCR7+	1-B cell-CCR7+
1	9.12886	3.97404	J031A_Total CD45+_3349	J031A	R	Baseline	R	B cell	CCR7+	1-B cell-CCR7+
1	7.88739	3.31871	J031F_Total CD45+_203849	J031F	R	Cycle 5	R	B cell	CCR7+	1-B cell-CCR7+
1	8.45453	3.34953	J008A_Total CD45+_222953	J008A	NR	Baseline	NR	B cell	CCR7+	1-B cell-CCR7+
1	8.53511	4.33381	J014A_Total CD45+_111364	J014A	R	Baseline	R	B cell	CCR7+	1-B cell-CCR7+
1	8.39957	3.56091	J009B_Total CD45+_11683	J009B	NR	Cycle 1	NR	B cell	CCR7+	1-B cell-CCR7+
1	8.081	3.72344	J021B_Total CD45+_1305	J021B	NR	Cycle 1	NR	B cell	CCR7+	1-B cell-CCR7+
1	8.01069	4.82302	J010C_Total CD45+_6691	J010C	NR	Cycle 2	NR	B cell	CCR7+	1-B cell-CCR7+
1	8.91032	5.36271	J031C_Total CD45+_4886	J031C	R	Cycle 2	R	B cell	CCR7+	1-B cell-CCR7+
1	7.78599	3.10269	J006D_Total CD45+_119276	J006D	R	Cycle 3	R	B cell	CCR7+	1-B cell-CCR7+
1	7.82797	3.86296	J005C_Total CD45+_388085	J005C	R	Cycle 2	R	B cell	CCR7+	1-B cell-CCR7+
1	8.09543	4.09967	J029C_Total CD45+_27497	J029C	R	Cycle 2	R	B cell	CCR7+	1-B cell-CCR7+
1	8.08245	4.0908	J005D_Total CD45+_620034	J005D	R	Cycle 3	R	B cell	CCR7+	1-B cell-CCR7+
1	7.62178	3.88737	J006D_Total CD45+_396492	J006D	R	Cycle 3	R	B cell	CCR7+	1-B cell-CCR7+
1	9.23551	5.89403	J014B_Total CD45+_66748	J014B	R	Cycle 1	R	B cell	CCR7+	1-B cell-CCR7+
1	7.65087	3.89633	LN_Total CD45+_408833	LN	HD	Baseline	HD	B cell	CCR7+	1-B cell-CCR7+
1	8.59716	4.21352	J010C_Total CD45+_1207	J010C	NR	Cycle 2	NR	B cell	CCR7+	1-B cell-CCR7+
1	8.51571	3.75491	J034B_Total CD45+_8272	J034B	NR	Cycle 1	NR	B cell	CCR7+	1-B cell-CCR7+
1	9.0372	5.9497	J010C_Total CD45+_6599	J010C	NR	Cycle 2	NR	B cell	CCR7+	1-B cell-CCR7+
1	9.93713	6.17478	J033C_Total CD45+_4672	J033C	NR	Cycle 2	NR	B cell	CCR7+	1-B cell-CCR7+
1	7.86202	4.60674	J005E_Total CD45+_425312	J005E	R	Cycle 4	R	B cell	CCR7+	1-B cell-CCR7+
1	9.80863	6.08773	J002A_Total CD45+_360050	J002A	NR	Baseline	NR	B cell	CCR7+	1-B cell-CCR7+
1	9.5153	5.51826	J021C_Total CD45+_7538	J021C	NR	Cycle 2	NR	B cell	CCR7+	1-B cell-CCR7+
1	8.33862	5.29395	J013A_Total CD45+_24192	J013A	R	Baseline	R	B cell	CCR7+	1-B cell-CCR7+
1	9.96206	5.11656	J029C_Total CD45+_139	J029C	R	Cycle 2	R	B cell	CCR7+	1-B cell-CCR7+
1	7.23849	3.84526	J018D_Total CD45+_82441	J018D	R	Cycle 3	R	B cell	CCR7+	1-B cell-CCR7+
1	8.94919	5.56475	J006A_Total CD45+_45497	J006A	R	Baseline	R	B cell	CCR7+	1-B cell-CCR7+
1	9.91733	5.88002	J022B_Total CD45+_31452	J022B	R	Cycle 1	R	B cell	CCR7+	1-B cell-CCR7+
1	8.52746	3.72056	LGF_Total CD45+_586031	LGF	HD	Baseline	HD	B cell	CCR7+	1-B cell-CCR7+
1	9.37398	5.7901	J021D_Total CD45+_19636	J021D	NR	Cycle 3	NR	B cell	CCR7+	1-B cell-CCR7+
1	8.45201	4.094	J005C_Total CD45+_40196	J005C	R	Cycle 2	R	B cell	CCR7+	1-B cell-CCR7+
1	8.37155	4.06061	J010B_Total CD45+_41982	J010B	NR	Cycle 1	NR	B cell	CCR7+	1-B cell-CCR7+
1	8.76991	6.04267	LB_Total CD45+_992061	LB	HD	Baseline	HD	B cell	CCR7+	1-B cell-CCR7+
1	7.57831	3.96666	J005F_Total CD45+_169516	J005F	R	Cycle 5	R	B cell	CCR7+	1-B cell-CCR7+
1	9.7501	4.69117	SXB_Total CD45+_7000	SXB	HD	Baseline	HD	B cell	CCR7+	1-B cell-CCR7+
1	8.29597	2.75462	J014B_Total CD45+_2570	J014B	R	Cycle 1	R	B cell	CCR7+	1-B cell-CCR7+
1	8.30727	5.18764	J005E_Total CD45+_118851	J005E	R	Cycle 4	R	B cell	CCR7+	1-B cell-CCR7+
1	8.52735	4.36923	J014B_Total CD45+_9792	J014B	R	Cycle 1	R	B cell	CCR7+	1-B cell-CCR7+
1	8.53573	5.36623	J033C_Total CD45+_60003	J033C	NR	Cycle 2	NR	B cell	CCR7+	1-B cell-CCR7+
1	9.74282	4.38006	J031E_Total CD45+_2791	J031E	R	Cycle 4	R	B cell	CCR7+	1-B cell-CCR7+
1	8.12708	4.81997	LB_Total CD45+_1410891	LB	HD	Baseline	HD	B cell	CCR7+	1-B cell-CCR7+
1	9.02088	6.15741	J031E_Total CD45+_2296	J031E	R	Cycle 4	R	B cell	CCR7+	1-B cell-CCR7+
1	8.26391	3.48598	J029C_Total CD45+_2287	J029C	R	Cycle 2	R	B cell	CCR7+	1-B cell-CCR7+
1	9.81799	5.69485	J034B_Total CD45+_4300	J034B	NR	Cycle 1	NR	B cell	CCR7+	1-B cell-CCR7+
1	9.96748	6.5377	J013F_Total CD45+_29604	J013F	R	Cycle 5	R	B cell	CCR7+	1-B cell-CCR7+
1	9.43369	4.10282	ZJS_Total CD45+_3875	ZJS	HD	Baseline	HD	B cell	CCR7+	1-B cell-CCR7+
1	9.57579	5.82206	J010B_Total CD45+_32078	J010B	NR	Cycle 1	NR	B cell	CCR7+	1-B cell-CCR7+
1	7.71779	3.92055	J021A_Total CD45+_7613	J021A	NR	Baseline	NR	B cell	CCR7+	1-B cell-CCR7+
1	8.76153	3.64199	J013K_Total CD45+_1513	J013K	R	Cycle 10	R	B cell	CCR7+	1-B cell-CCR7+
1	8.53948	5.41139	J010B_Total CD45+_77797	J010B	NR	Cycle 1	NR	B cell	CCR7+	1-B cell-CCR7+
1	9.32334	3.8909	LN_Total CD45+_28083	LN	HD	Baseline	HD	B cell	CCR7+	1-B cell-CCR7+
1	8.38049	4.26609	J005E_Total CD45+_213004	J005E	R	Cycle 4	R	B cell	CCR7+	1-B cell-CCR7+
1	9.13772	3.91893	J025B_Total CD45+_5369	J025B	R	Cycle 1	R	B cell	CCR7+	1-B cell-CCR7+
1	8.59541	2.54979	ZZW_Total CD45+_735926	ZZW	HD	Baseline	HD	B cell	CCR7+	1-B cell-CCR7+
1	8.73769	5.73479	YLP_Total CD45+_428435	YLP	HD	Baseline	HD	B cell	CCR7+	1-B cell-CCR7+
1	8.81226	5.59242	J006A_Total CD45+_83022	J006A	R	Baseline	R	B cell	CCR7+	1-B cell-CCR7+
1	7.86118	4.15932	J018E_Total CD45+_3570	J018E	R	Cycle 4	R	B cell	CCR7+	1-B cell-CCR7+
1	9.0213	4.11882	J031E_Total CD45+_4771	J031E	R	Cycle 4	R	B cell	CCR7+	1-B cell-CCR7+
1	7.7476	4.0754	J006A_Total CD45+_79591	J006A	R	Baseline	R	B cell	CCR7+	1-B cell-CCR7+
1	9.72089	6.26158	J018C_Total CD45+_559780	J018C	R	Cycle 2	R	B cell	CCR7+	1-B cell-CCR7+
1	9.13333	5.20199	J031C_Total CD45+_4897	J031C	R	Cycle 2	R	B cell	CCR7+	1-B cell-CCR7+
1	9.36931	5.75676	J018D_Total CD45+_6280	J018D	R	Cycle 3	R	B cell	CCR7+	1-B cell-CCR7+
1	9.32642	4.04589	J002B_Total CD45+_81127	J002B	NR	Cycle 1	NR	B cell	CCR7+	1-B cell-CCR7+
1	7.70887	3.75725	J031F_Total CD45+_171397	J031F	R	Cycle 5	R	B cell	CCR7+	1-B cell-CCR7+
1	7.64629	3.19667	LWG_Total CD45+_487779	LWG	HD	Baseline	HD	B cell	CCR7+	1-B cell-CCR7+
1	9.3782	4.69653	J021D_Total CD45+_415	J021D	NR	Cycle 3	NR	B cell	CCR7+	1-B cell-CCR7+
1	8.20608	4.54601	J006B_Total CD45+_32543	J006B	R	Cycle 1	R	B cell	CCR7+	1-B cell-CCR7+
1	8.2815	4.04656	ZJS_Total CD45+_186233	ZJS	HD	Baseline	HD	B cell	CCR7+	1-B cell-CCR7+
1	9.95615	5.51228	J022B_Total CD45+_4972	J022B	R	Cycle 1	R	B cell	CCR7+	1-B cell-CCR7+
1	8.95377	3.82556	J031F_Total CD45+_76623	J031F	R	Cycle 5	R	B cell	CCR7+	1-B cell-CCR7+
1	7.81868	3.67508	J022A_Total CD45+_3054	J022A	R	Baseline	R	B cell	CCR7+	1-B cell-CCR7+
1	7.36392	4.1977	J015A_Total CD45+_29198	J015A	NR	Cycle 1	NR	B cell	CCR7+	1-B cell-CCR7+
1	9.05705	6.06982	DWR_Total CD45+_176244	DWR	HD	Baseline	HD	B cell	CCR7+	1-B cell-CCR7+
1	9.59036	5.47043	J029C_Total CD45+_14775	J029C	R	Cycle 2	R	B cell	CCR7+	1-B cell-CCR7+
1	8.47	2.53561	LN_Total CD45+_306758	LN	HD	Baseline	HD	B cell	CCR7+	1-B cell-CCR7+
1	9.42869	5.81565	J018E_Total CD45+_1890	J018E	R	Cycle 4	R	B cell	CCR7+	1-B cell-CCR7+
1	9.06571	4.11698	LN_Total CD45+_388168	LN	HD	Baseline	HD	B cell	CCR7+	1-B cell-CCR7+
1	7.72465	3.60251	ZZW_Total CD45+_477641	ZZW	HD	Baseline	HD	B cell	CCR7+	1-B cell-CCR7+
1	9.51203	5.89525	LWG_Total CD45+_264863	LWG	HD	Baseline	HD	B cell	CCR7+	1-B cell-CCR7+
1	8.84578	3.72052	J014B_Total CD45+_2572	J014B	R	Cycle 1	R	B cell	CCR7+	1-B cell-CCR7+
1	8.64277	5.1999	J031C_Total CD45+_5347	J031C	R	Cycle 2	R	B cell	CCR7+	1-B cell-CCR7+
1	8.65266	5.37875	J023A_Total CD45+_2411	J023A	NR	Baseline	NR	B cell	CCR7+	1-B cell-CCR7+
1	8.54803	5.77014	J025B_Total CD45+_9759	J025B	R	Cycle 1	R	B cell	CCR7+	1-B cell-CCR7+
1	9.04975	4.15374	J031C_Total CD45+_2421	J031C	R	Cycle 2	R	B cell	CCR7+	1-B cell-CCR7+
1	9.41815	4.52434	J031E_Total CD45+_159	J031E	R	Cycle 4	R	B cell	CCR7+	1-B cell-CCR7+
1	8.82869	4.89024	J014B_Total CD45+_2920	J014B	R	Cycle 1	R	B cell	CCR7+	1-B cell-CCR7+
1	9.42236	4.05753	LB_Total CD45+_200663	LB	HD	Baseline	HD	B cell	CCR7+	1-B cell-CCR7+
1	7.74785	3.97591	J021C_Total CD45+_7579	J021C	NR	Cycle 2	NR	B cell	CCR7+	1-B cell-CCR7+
1	9.0546	5.68641	J015B_Total CD45+_5345	J015B	NR	Cycle 2	NR	B cell	CCR7+	1-B cell-CCR7+
1	8.59859	3.49332	LB_Total CD45+_1001189	LB	HD	Baseline	HD	B cell	CCR7+	1-B cell-CCR7+
1	8.85329	3.70614	J031D_Total CD45+_2347	J031D	R	Cycle 3	R	B cell	CCR7+	1-B cell-CCR7+
1	8.35052	3.47144	LN_Total CD45+_447126	LN	HD	Baseline	HD	B cell	CCR7+	1-B cell-CCR7+
1	8.70243	4.11792	J018A_Total CD45+_122979	J018A	R	Baseline	R	B cell	CCR7+	1-B cell-CCR7+
1	8.51225	5.2603	J006C_Total CD45+_4183	J006C	R	Cycle 2	R	B cell	CCR7+	1-B cell-CCR7+
1	9.69784	4.63464	J018D_Total CD45+_45979	J018D	R	Cycle 3	R	B cell	CCR7+	1-B cell-CCR7+
1	8.55239	6.12671	J009A_Total CD45+_6069	J009A	NR	Baseline	NR	B cell	CCR7+	1-B cell-CCR7+
1	8.55821	2.828	J009B_Total CD45+_40476	J009B	NR	Cycle 1	NR	B cell	CCR7+	1-B cell-CCR7+
1	9.42919	5.40648	J002B_Total CD45+_70683	J002B	NR	Cycle 1	NR	B cell	CCR7+	1-B cell-CCR7+
1	8.54829	2.73363	J013F_Total CD45+_364378	J013F	R	Cycle 5	R	B cell	CCR7+	1-B cell-CCR7+
1	7.9674	4.28562	J031F_Total CD45+_4761	J031F	R	Cycle 5	R	B cell	CCR7+	1-B cell-CCR7+
1	8.54658	5.42772	J006A_Total CD45+_45408	J006A	R	Baseline	R	B cell	CCR7+	1-B cell-CCR7+
1	8.02563	3.0748	LB_Total CD45+_336680	LB	HD	Baseline	HD	B cell	CCR7+	1-B cell-CCR7+
1	8.49574	5.15006	LGF_Total CD45+_233272	LGF	HD	Baseline	HD	B cell	CCR7+	1-B cell-CCR7+
1	7.82021	3.75753	J029C_Total CD45+_36178	J029C	R	Cycle 2	R	B cell	CCR7+	1-B cell-CCR7+
1	9.15621	4.16762	J034B_Total CD45+_6140	J034B	NR	Cycle 1	NR	B cell	CCR7+	1-B cell-CCR7+
1	9.51672	3.86973	J005E_Total CD45+_38609	J005E	R	Cycle 4	R	B cell	CCR7+	1-B cell-CCR7+
1	8.04728	3.50085	SXB_Total CD45+_78316	SXB	HD	Baseline	HD	B cell	CCR7+	1-B cell-CCR7+
1	8.88422	3.76	YLP_Total CD45+_73972	YLP	HD	Baseline	HD	B cell	CCR7+	1-B cell-CCR7+
1	9.04053	4.44168	J013F_Total CD45+_185001	J013F	R	Cycle 5	R	B cell	CCR7+	1-B cell-CCR7+
1	8.94649	3.99659	J018D_Total CD45+_78742	J018D	R	Cycle 3	R	B cell	CCR7+	1-B cell-CCR7+
1	10.0212	6.04281	CYH_Total CD45+_76934	CYH	HD	Baseline	HD	B cell	CCR7+	1-B cell-CCR7+
1	7.65614	3.49265	J009B_Total CD45+_13042	J009B	NR	Cycle 1	NR	B cell	CCR7+	1-B cell-CCR7+
1	7.89491	3.71431	J034B_Total CD45+_6394	J034B	NR	Cycle 1	NR	B cell	CCR7+	1-B cell-CCR7+
1	8.41531	3.44916	J034B_Total CD45+_6243	J034B	NR	Cycle 1	NR	B cell	CCR7+	1-B cell-CCR7+
1	8.0342	4.76365	J033B_Total CD45+_5588	J033B	NR	Cycle 1	NR	B cell	CCR7+	1-B cell-CCR7+
1	7.73715	3.37533	J018C_Total CD45+_717651	J018C	R	Cycle 2	R	B cell	CCR7+	1-B cell-CCR7+
1	8.98185	4.88908	J021D_Total CD45+_22632	J021D	NR	Cycle 3	NR	B cell	CCR7+	1-B cell-CCR7+
1	8.01911	4.82607	FXM_Total CD45+_863620	FXM	HD	Baseline	HD	B cell	CCR7+	1-B cell-CCR7+
1	9.31181	5.2335	J008B_Total CD45+_107769	J008B	NR	Cycle 1	NR	B cell	CCR7+	1-B cell-CCR7+
1	9.35965	5.1655	LN_Total CD45+_463855	LN	HD	Baseline	HD	B cell	CCR7+	1-B cell-CCR7+
1	9.58229	5.45659	J021C_Total CD45+_3173	J021C	NR	Cycle 2	NR	B cell	CCR7+	1-B cell-CCR7+
1	9.93958	6.72754	LB_Total CD45+_445911	LB	HD	Baseline	HD	B cell	CCR7+	1-B cell-CCR7+
1	8.57457	5.45315	ZJS_Total CD45+_327381	ZJS	HD	Baseline	HD	B cell	CCR7+	1-B cell-CCR7+
1	9.21168	4.08981	J031B_Total CD45+_532	J031B	R	Cycle 1	R	B cell	CCR7+	1-B cell-CCR7+
1	7.8358	3.98888	J034A_Total CD45+_3124	J034A	NR	Baseline	NR	B cell	CCR7+	1-B cell-CCR7+
1	7.83392	3.97868	LGF_Total CD45+_739817	LGF	HD	Baseline	HD	B cell	CCR7+	1-B cell-CCR7+
1	8.44328	5.14954	J015A_Total CD45+_29175	J015A	NR	Cycle 1	NR	B cell	CCR7+	1-B cell-CCR7+
1	9.08943	4.9568	J031F_Total CD45+_32959	J031F	R	Cycle 5	R	B cell	CCR7+	1-B cell-CCR7+
1	9.16824	5.12999	J021C_Total CD45+_4354	J021C	NR	Cycle 2	NR	B cell	CCR7+	1-B cell-CCR7+
1	8.25943	5.33781	J034C_Total CD45+_20029	J034C	NR	Cycle 2	NR	B cell	CCR7+	1-B cell-CCR7+
1	8.37239	4.21223	J013F_Total CD45+_13152	J013F	R	Cycle 5	R	B cell	CCR7+	1-B cell-CCR7+
1	8.36292	2.44428	LB_Total CD45+_107300	LB	HD	Baseline	HD	B cell	CCR7+	1-B cell-CCR7+
1	9.61817	5.09211	J009B_Total CD45+_13243	J009B	NR	Cycle 1	NR	B cell	CCR7+	1-B cell-CCR7+
1	8.04484	4.44806	J006D_Total CD45+_40285	J006D	R	Cycle 3	R	B cell	CCR7+	1-B cell-CCR7+
1	7.23915	4.04511	J015A_Total CD45+_26599	J015A	NR	Cycle 1	NR	B cell	CCR7+	1-B cell-CCR7+
1	9.01316	4.11381	J034B_Total CD45+_4322	J034B	NR	Cycle 1	NR	B cell	CCR7+	1-B cell-CCR7+
1	8.21588	4.39614	LB_Total CD45+_631332	LB	HD	Baseline	HD	B cell	CCR7+	1-B cell-CCR7+
1	9.9585	6.31896	CYH_Total CD45+_230675	CYH	HD	Baseline	HD	B cell	CCR7+	1-B cell-CCR7+
1	8.52897	2.85747	J018B_Total CD45+_288811	J018B	R	Cycle 1	R	B cell	CCR7+	1-B cell-CCR7+
1	8.67614	3.89838	J002C_Total CD45+_302688	J002C	NR	Cycle 2	NR	B cell	CCR7+	1-B cell-CCR7+
1	9.16493	4.34848	LN_Total CD45+_45296	LN	HD	Baseline	HD	B cell	CCR7+	1-B cell-CCR7+
1	8.76288	4.86753	WFY_Total CD45+_93525	WFY	HD	Baseline	HD	B cell	CCR7+	1-B cell-CCR7+
1	9.5592	4.17713	ZZW_Total CD45+_12460	ZZW	HD	Baseline	HD	B cell	CCR7+	1-B cell-CCR7+
1	7.53413	3.72904	YLP_Total CD45+_317404	YLP	HD	Baseline	HD	B cell	CCR7+	1-B cell-CCR7+
1	9.74238	6.70032	J010A_Total CD45+_3251	J010A	NR	Baseline	NR	B cell	CCR7+	1-B cell-CCR7+
1	8.37412	6.00476	J005E_Total CD45+_101576	J005E	R	Cycle 4	R	B cell	CCR7+	1-B cell-CCR7+
1	9.08215	5.38397	ZZW_Total CD45+_198494	ZZW	HD	Baseline	HD	B cell	CCR7+	1-B cell-CCR7+
1	7.48048	4.12232	J013F_Total CD45+_220963	J013F	R	Cycle 5	R	B cell	CCR7+	1-B cell-CCR7+
1	8.87967	3.2098	J002C_Total CD45+_174327	J002C	NR	Cycle 2	NR	B cell	CCR7+	1-B cell-CCR7+
1	8.81452	5.49652	J010A_Total CD45+_97764	J010A	NR	Baseline	NR	B cell	CCR7+	1-B cell-CCR7+
1	9.39172	3.95883	J013E_Total CD45+_531404	J013E	R	Cycle 4	R	B cell	CCR7+	1-B cell-CCR7+
1	8.6007	2.61996	J021D_Total CD45+_7706	J021D	NR	Cycle 3	NR	B cell	CCR7+	1-B cell-CCR7+
1	9.4713	4.67892	J021D_Total CD45+_11246	J021D	NR	Cycle 3	NR	B cell	CCR7+	1-B cell-CCR7+
1	8.45793	4.41481	J031F_Total CD45+_174320	J031F	R	Cycle 5	R	B cell	CCR7+	1-B cell-CCR7+
1	8.18167	4.06485	J028A_Total CD45+_255	J028A	R	Baseline	R	B cell	CCR7+	1-B cell-CCR7+
1	7.42857	4.56819	J035C_Total CD45+_5569	J035C	NR	Cycle 2	NR	B cell	CCR7+	1-B cell-CCR7+
1	9.49685	3.74799	ZZW_Total CD45+_67779	ZZW	HD	Baseline	HD	B cell	CCR7+	1-B cell-CCR7+
1	9.44	3.71118	J008A_Total CD45+_22386	J008A	NR	Baseline	NR	B cell	CCR7+	1-B cell-CCR7+
1	8.70475	3.34525	J031E_Total CD45+_11091	J031E	R	Cycle 4	R	B cell	CCR7+	1-B cell-CCR7+
1	9.38675	5.77292	J021C_Total CD45+_3885	J021C	NR	Cycle 2	NR	B cell	CCR7+	1-B cell-CCR7+
1	8.05292	2.73506	J034B_Total CD45+_2790	J034B	NR	Cycle 1	NR	B cell	CCR7+	1-B cell-CCR7+
1	8.21539	2.47077	ZJS_Total CD45+_57291	ZJS	HD	Baseline	HD	B cell	CCR7+	1-B cell-CCR7+
1	9.7979	4.58455	CYH_Total CD45+_91641	CYH	HD	Baseline	HD	B cell	CCR7+	1-B cell-CCR7+
1	8.41315	2.44009	J002A_Total CD45+_129112	J002A	NR	Baseline	NR	B cell	CCR7+	1-B cell-CCR7+
1	10.0561	5.68528	J033B_Total CD45+_2957	J033B	NR	Cycle 1	NR	B cell	CCR7+	1-B cell-CCR7+
1	9.23456	4.89947	J018B_Total CD45+_275980	J018B	R	Cycle 1	R	B cell	CCR7+	1-B cell-CCR7+
1	8.74607	4.9226	J005D_Total CD45+_73489	J005D	R	Cycle 3	R	B cell	CCR7+	1-B cell-CCR7+
1	8.83866	4.80742	J010A_Total CD45+_97507	J010A	NR	Baseline	NR	B cell	CCR7+	1-B cell-CCR7+
1	9.47676	4.65623	J018A_Total CD45+_87290	J018A	R	Baseline	R	B cell	CCR7+	1-B cell-CCR7+
1	8.66883	2.70022	J004A_Total CD45+_17072	J004A	NR	Baseline	NR	B cell	CCR7+	1-B cell-CCR7+
1	9.58101	5.14217	J013G_Total CD45+_450072	J013G	R	Cycle 6	R	B cell	CCR7+	1-B cell-CCR7+
1	10.0807	5.57559	J010C_Total CD45+_7099	J010C	NR	Cycle 2	NR	B cell	CCR7+	1-B cell-CCR7+
1	9.5259	5.80437	CJF_Total CD45+_421752	CJF	HD	Baseline	HD	B cell	CCR7+	1-B cell-CCR7+
1	8.81349	5.15428	J034B_Total CD45+_10845	J034B	NR	Cycle 1	NR	B cell	CCR7+	1-B cell-CCR7+
1	8.61488	2.81014	ZJG_Total CD45+_803320	ZJG	HD	Baseline	HD	B cell	CCR7+	1-B cell-CCR7+
1	8.05892	3.97079	LN_Total CD45+_418216	LN	HD	Baseline	HD	B cell	CCR7+	1-B cell-CCR7+
1	8.21497	3.48149	J004A_Total CD45+_182030	J004A	NR	Baseline	NR	B cell	CCR7+	1-B cell-CCR7+
1	8.6905	3.45942	J031F_Total CD45+_131202	J031F	R	Cycle 5	R	B cell	CCR7+	1-B cell-CCR7+
1	7.91265	3.9768	J022D_Total CD45+_13290	J022D	R	Cycle 3	R	B cell	CCR7+	1-B cell-CCR7+
1	10.0242	5.44912	J008A_Total CD45+_3385	J008A	NR	Baseline	NR	B cell	CCR7+	1-B cell-CCR7+
1	8.43059	3.70328	SXB_Total CD45+_25487	SXB	HD	Baseline	HD	B cell	CCR7+	1-B cell-CCR7+
1	8.55823	5.22233	J030B_Total CD45+_8151	J030B	R	Cycle 1	R	B cell	CCR7+	1-B cell-CCR7+
1	7.68423	4.24557	J006D_Total CD45+_369555	J006D	R	Cycle 3	R	B cell	CCR7+	1-B cell-CCR7+
1	8.94784	5.9882	J010B_Total CD45+_133624	J010B	NR	Cycle 1	NR	B cell	CCR7+	1-B cell-CCR7+
1	9.12277	4.16336	J009C_Total CD45+_16653	J009C	NR	Cycle 2	NR	B cell	CCR7+	1-B cell-CCR7+
1	9.61708	6.40954	J021C_Total CD45+_4522	J021C	NR	Cycle 2	NR	B cell	CCR7+	1-B cell-CCR7+
1	8.42012	2.83876	J018G_Total CD45+_9280	J018G	R	Cycle 6	R	B cell	CCR7+	1-B cell-CCR7+
1	9.21507	5.63399	J033C_Total CD45+_5191	J033C	NR	Cycle 2	NR	B cell	CCR7+	1-B cell-CCR7+
1	8.6158	5.90064	J006A_Total CD45+_19424	J006A	R	Baseline	R	B cell	CCR7+	1-B cell-CCR7+
1	8.95134	3.67118	J009B_Total CD45+_8784	J009B	NR	Cycle 1	NR	B cell	CCR7+	1-B cell-CCR7+
1	9.05678	6.07235	J010C_Total CD45+_896	J010C	NR	Cycle 2	NR	B cell	CCR7+	1-B cell-CCR7+
1	8.03526	4.47795	CJF_Total CD45+_115038	CJF	HD	Baseline	HD	B cell	CCR7+	1-B cell-CCR7+
1	8.26933	3.90454	J031A_Total CD45+_1376	J031A	R	Baseline	R	B cell	CCR7+	1-B cell-CCR7+
1	8.44687	4.006	LN_Total CD45+_368364	LN	HD	Baseline	HD	B cell	CCR7+	1-B cell-CCR7+
1	7.83905	3.42723	J010A_Total CD45+_94049	J010A	NR	Baseline	NR	B cell	CCR7+	1-B cell-CCR7+
1	7.65619	4.33236	J013A_Total CD45+_50123	J013A	R	Baseline	R	B cell	CCR7+	1-B cell-CCR7+
1	8.90254	4.89125	J021C_Total CD45+_6580	J021C	NR	Cycle 2	NR	B cell	CCR7+	1-B cell-CCR7+
1	8.30305	3.5788	J014B_Total CD45+_56901	J014B	R	Cycle 1	R	B cell	CCR7+	1-B cell-CCR7+
1	8.96056	4.89414	ZZW_Total CD45+_43080	ZZW	HD	Baseline	HD	B cell	CCR7+	1-B cell-CCR7+
1	8.82969	4.9274	J015B_Total CD45+_7723	J015B	NR	Cycle 2	NR	B cell	CCR7+	1-B cell-CCR7+
1	8.90389	4.01547	J015B_Total CD45+_4195	J015B	NR	Cycle 2	NR	B cell	CCR7+	1-B cell-CCR7+
1	9.10421	4.32785	J018F_Total CD45+_12947	J018F	R	Cycle 5	R	B cell	CCR7+	1-B cell-CCR7+
1	9.2828	4.27032	J021D_Total CD45+_16641	J021D	NR	Cycle 3	NR	B cell	CCR7+	1-B cell-CCR7+
1	9.19576	5.02275	J034A_Total CD45+_4730	J034A	NR	Baseline	NR	B cell	CCR7+	1-B cell-CCR7+
1	8.52586	3.00419	YLP_Total CD45+_38096	YLP	HD	Baseline	HD	B cell	CCR7+	1-B cell-CCR7+
1	9.58996	5.74356	J031D_Total CD45+_7489	J031D	R	Cycle 3	R	B cell	CCR7+	1-B cell-CCR7+
1	8.85314	5.27586	J018E_Total CD45+_447	J018E	R	Cycle 4	R	B cell	CCR7+	1-B cell-CCR7+
1	9.072	3.33033	J025B_Total CD45+_75	J025B	R	Cycle 1	R	B cell	CCR7+	1-B cell-CCR7+
1	8.04092	4.54842	J034B_Total CD45+_10048	J034B	NR	Cycle 1	NR	B cell	CCR7+	1-B cell-CCR7+
1	8.48647	3.75869	J034C_Total CD45+_46000	J034C	NR	Cycle 2	NR	B cell	CCR7+	1-B cell-CCR7+
1	8.37094	2.44782	CYH_Total CD45+_186880	CYH	HD	Baseline	HD	B cell	CCR7+	1-B cell-CCR7+
1	9.61068	5.43503	J008B_Total CD45+_193577	J008B	NR	Cycle 1	NR	B cell	CCR7+	1-B cell-CCR7+
1	9.46533	4.24711	J021A_Total CD45+_4069	J021A	NR	Baseline	NR	B cell	CCR7+	1-B cell-CCR7+
1	8.30026	3.5134	ZJG_Total CD45+_761243	ZJG	HD	Baseline	HD	B cell	CCR7+	1-B cell-CCR7+
1	8.83751	5.97924	J018F_Total CD45+_7609	J018F	R	Cycle 5	R	B cell	CCR7+	1-B cell-CCR7+
1	8.78794	5.16814	J010C_Total CD45+_5399	J010C	NR	Cycle 2	NR	B cell	CCR7+	1-B cell-CCR7+
1	7.88456	4.54548	J006A_Total CD45+_31486	J006A	R	Baseline	R	B cell	CCR7+	1-B cell-CCR7+
1	8.55259	5.98096	J014B_Total CD45+_103542	J014B	R	Cycle 1	R	B cell	CCR7+	1-B cell-CCR7+
1	8.13091	2.70632	J002C_Total CD45+_290235	J002C	NR	Cycle 2	NR	B cell	CCR7+	1-B cell-CCR7+
1	8.4909	5.1153	J018A_Total CD45+_256225	J018A	R	Baseline	R	B cell	CCR7+	1-B cell-CCR7+
1	9.27038	5.42803	J031E_Total CD45+_5843	J031E	R	Cycle 4	R	B cell	CCR7+	1-B cell-CCR7+
1	8.46601	5.08592	J031E_Total CD45+_6165	J031E	R	Cycle 4	R	B cell	CCR7+	1-B cell-CCR7+
1	7.80141	5.09924	J006D_Total CD45+_359624	J006D	R	Cycle 3	R	B cell	CCR7+	1-B cell-CCR7+
1	7.85074	3.39296	J005E_Total CD45+_220888	J005E	R	Cycle 4	R	B cell	CCR7+	1-B cell-CCR7+
1	7.99866	3.60766	ZZW_Total CD45+_364619	ZZW	HD	Baseline	HD	B cell	CCR7+	1-B cell-CCR7+
1	9.71861	5.93121	J021D_Total CD45+_26398	J021D	NR	Cycle 3	NR	B cell	CCR7+	1-B cell-CCR7+
1	7.98091	4.78012	J005F_Total CD45+_544563	J005F	R	Cycle 5	R	B cell	CCR7+	1-B cell-CCR7+
1	8.7442	5.05477	J022B_Total CD45+_9037	J022B	R	Cycle 1	R	B cell	CCR7+	1-B cell-CCR7+
1	8.27205	4.32846	LGF_Total CD45+_766462	LGF	HD	Baseline	HD	B cell	CCR7+	1-B cell-CCR7+
1	7.78855	3.43575	J002A_Total CD45+_404724	J002A	NR	Baseline	NR	B cell	CCR7+	1-B cell-CCR7+
1	9.53009	4.42496	J002B_Total CD45+_195011	J002B	NR	Cycle 1	NR	B cell	CCR7+	1-B cell-CCR7+
1	8.52728	3.55223	J022G_Total CD45+_9370	J022G	R	Cycle 6	R	B cell	CCR7+	1-B cell-CCR7+
1	8.66064	5.25028	J005C_Total CD45+_237340	J005C	R	Cycle 2	R	B cell	CCR7+	1-B cell-CCR7+
1	9.96949	5.96438	J031D_Total CD45+_2769	J031D	R	Cycle 3	R	B cell	CCR7+	1-B cell-CCR7+
1	9.23704	5.44949	J034C_Total CD45+_3355	J034C	NR	Cycle 2	NR	B cell	CCR7+	1-B cell-CCR7+
1	9.2889	5.68612	J025B_Total CD45+_9920	J025B	R	Cycle 1	R	B cell	CCR7+	1-B cell-CCR7+
1	9.23365	3.49206	J021D_Total CD45+_27215	J021D	NR	Cycle 3	NR	B cell	CCR7+	1-B cell-CCR7+
1	8.72203	6.13862	J005F_Total CD45+_456627	J005F	R	Cycle 5	R	B cell	CCR7+	1-B cell-CCR7+
1	9.0553	5.41588	J018C_Total CD45+_161382	J018C	R	Cycle 2	R	B cell	CCR7+	1-B cell-CCR7+
1	9.70391	4.97181	J018E_Total CD45+_104	J018E	R	Cycle 4	R	B cell	CCR7+	1-B cell-CCR7+
1	7.60203	4.10065	J013F_Total CD45+_319332	J013F	R	Cycle 5	R	B cell	CCR7+	1-B cell-CCR7+
1	8.62273	3.6539	J002A_Total CD45+_386894	J002A	NR	Baseline	NR	B cell	CCR7+	1-B cell-CCR7+
1	9.15606	6.04486	J009B_Total CD45+_24304	J009B	NR	Cycle 1	NR	B cell	CCR7+	1-B cell-CCR7+
1	8.82231	5.02852	J005E_Total CD45+_146713	J005E	R	Cycle 4	R	B cell	CCR7+	1-B cell-CCR7+
1	8.11059	3.10016	J006D_Total CD45+_259890	J006D	R	Cycle 3	R	B cell	CCR7+	1-B cell-CCR7+
1	9.50612	5.62846	J009C_Total CD45+_40774	J009C	NR	Cycle 2	NR	B cell	CCR7+	1-B cell-CCR7+
1	9.57218	5.48792	J018B_Total CD45+_203994	J018B	R	Cycle 1	R	B cell	CCR7+	1-B cell-CCR7+
1	8.4996	3.95577	J013F_Total CD45+_170904	J013F	R	Cycle 5	R	B cell	CCR7+	1-B cell-CCR7+
1	9.40555	5.69071	J031B_Total CD45+_2569	J031B	R	Cycle 1	R	B cell	CCR7+	1-B cell-CCR7+
1	8.6835	5.21675	J013K_Total CD45+_707	J013K	R	Cycle 10	R	B cell	CCR7+	1-B cell-CCR7+
1	9.55992	5.80623	J031D_Total CD45+_14755	J031D	R	Cycle 3	R	B cell	CCR7+	1-B cell-CCR7+
1	8.65736	2.71626	FXM_Total CD45+_708822	FXM	HD	Baseline	HD	B cell	CCR7+	1-B cell-CCR7+
1	9.74705	5.04185	J010C_Total CD45+_1047	J010C	NR	Cycle 2	NR	B cell	CCR7+	1-B cell-CCR7+
1	8.12121	3.15843	J031A_Total CD45+_2184	J031A	R	Baseline	R	B cell	CCR7+	1-B cell-CCR7+
1	8.72963	4.69765	J004A_Total CD45+_33568	J004A	NR	Baseline	NR	B cell	CCR7+	1-B cell-CCR7+
1	8.68507	3.51547	J031E_Total CD45+_9109	J031E	R	Cycle 4	R	B cell	CCR7+	1-B cell-CCR7+
1	7.80592	3.96594	J021C_Total CD45+_3666	J021C	NR	Cycle 2	NR	B cell	CCR7+	1-B cell-CCR7+
1	8.4606	3.92933	ZZW_Total CD45+_199907	ZZW	HD	Baseline	HD	B cell	CCR7+	1-B cell-CCR7+
1	8.95944	5.55881	J006A_Total CD45+_69728	J006A	R	Baseline	R	B cell	CCR7+	1-B cell-CCR7+
1	8.60201	2.68352	J008B_Total CD45+_89655	J008B	NR	Cycle 1	NR	B cell	CCR7+	1-B cell-CCR7+
1	8.20896	3.86369	J013A_Total CD45+_36396	J013A	R	Baseline	R	B cell	CCR7+	1-B cell-CCR7+
1	9.81808	6.00455	J018C_Total CD45+_19771	J018C	R	Cycle 2	R	B cell	CCR7+	1-B cell-CCR7+
1	8.33129	4.26267	J031C_Total CD45+_7289	J031C	R	Cycle 2	R	B cell	CCR7+	1-B cell-CCR7+
1	9.24545	5.28556	J021C_Total CD45+_929	J021C	NR	Cycle 2	NR	B cell	CCR7+	1-B cell-CCR7+
1	9.49414	5.83671	J031B_Total CD45+_2454	J031B	R	Cycle 1	R	B cell	CCR7+	1-B cell-CCR7+
1	9.23755	5.39755	J033B_Total CD45+_1152	J033B	NR	Cycle 1	NR	B cell	CCR7+	1-B cell-CCR7+
1	9.26255	5.05487	J031E_Total CD45+_11039	J031E	R	Cycle 4	R	B cell	CCR7+	1-B cell-CCR7+
1	9.68887	5.32563	J021A_Total CD45+_1841	J021A	NR	Baseline	NR	B cell	CCR7+	1-B cell-CCR7+
1	8.79486	5.17597	J022D_Total CD45+_49612	J022D	R	Cycle 3	R	B cell	CCR7+	1-B cell-CCR7+
1	9.65577	5.20835	J028B_Total CD45+_2517	J028B	R	Cycle 1	R	B cell	CCR7+	1-B cell-CCR7+
1	9.09962	5.30166	J002C_Total CD45+_438416	J002C	NR	Cycle 2	NR	B cell	CCR7+	1-B cell-CCR7+
1	9.05595	6.04683	J031F_Total CD45+_44769	J031F	R	Cycle 5	R	B cell	CCR7+	1-B cell-CCR7+
1	9.91794	6.06447	J002C_Total CD45+_73905	J002C	NR	Cycle 2	NR	B cell	CCR7+	1-B cell-CCR7+
1	7.61198	4.53234	J022H_Total CD45+_9005	J022H	R	Cycle 7	R	B cell	CCR7+	1-B cell-CCR7+
1	8.09835	3.85891	J031F_Total CD45+_176408	J031F	R	Cycle 5	R	B cell	CCR7+	1-B cell-CCR7+
1	7.67133	5.0062	J013D_Total CD45+_60372	J013D	R	Cycle 3	R	B cell	CCR7+	1-B cell-CCR7+
1	8.59484	4.3789	J033B_Total CD45+_8671	J033B	NR	Cycle 1	NR	B cell	CCR7+	1-B cell-CCR7+
1	8.67041	3.18838	J031F_Total CD45+_150602	J031F	R	Cycle 5	R	B cell	CCR7+	1-B cell-CCR7+
1	8.97327	4.23375	CYH_Total CD45+_69781	CYH	HD	Baseline	HD	B cell	CCR7+	1-B cell-CCR7+
1	8.45816	2.93531	J033B_Total CD45+_5552	J033B	NR	Cycle 1	NR	B cell	CCR7+	1-B cell-CCR7+
1	8.41113	3.46213	J025B_Total CD45+_5296	J025B	R	Cycle 1	R	B cell	CCR7+	1-B cell-CCR7+
1	9.79407	5.01749	J025B_Total CD45+_7927	J025B	R	Cycle 1	R	B cell	CCR7+	1-B cell-CCR7+
1	9.02625	5.91179	J009B_Total CD45+_46898	J009B	NR	Cycle 1	NR	B cell	CCR7+	1-B cell-CCR7+
1	8.95493	4.78074	J018B_Total CD45+_134125	J018B	R	Cycle 1	R	B cell	CCR7+	1-B cell-CCR7+
1	8.19584	2.18007	J002B_Total CD45+_7187	J002B	NR	Cycle 1	NR	B cell	CCR7+	1-B cell-CCR7+
1	9.19186	3.41726	J003A_Total CD45+_22827	J003A	NR	Baseline	NR	B cell	CCR7+	1-B cell-CCR7+
1	9.49649	4.49846	ZZW_Total CD45+_181687	ZZW	HD	Baseline	HD	B cell	CCR7+	1-B cell-CCR7+
1	8.96739	3.11919	J010C_Total CD45+_2370	J010C	NR	Cycle 2	NR	B cell	CCR7+	1-B cell-CCR7+
1	9.87211	6.70305	LB_Total CD45+_25956	LB	HD	Baseline	HD	B cell	CCR7+	1-B cell-CCR7+
1	8.3527	4.46963	J003A_Total CD45+_112221	J003A	NR	Baseline	NR	B cell	CCR7+	1-B cell-CCR7+
1	9.20756	5.17558	J021B_Total CD45+_731	J021B	NR	Cycle 1	NR	B cell	CCR7+	1-B cell-CCR7+
1	8.93769	3.74883	J002C_Total CD45+_217974	J002C	NR	Cycle 2	NR	B cell	CCR7+	1-B cell-CCR7+
1	7.82422	3.83425	J009B_Total CD45+_11749	J009B	NR	Cycle 1	NR	B cell	CCR7+	1-B cell-CCR7+
1	7.6941	3.15574	J018F_Total CD45+_768	J018F	R	Cycle 5	R	B cell	CCR7+	1-B cell-CCR7+
1	8.48521	3.10845	J005F_Total CD45+_305069	J005F	R	Cycle 5	R	B cell	CCR7+	1-B cell-CCR7+
1	8.28979	4.03616	J008A_Total CD45+_405444	J008A	NR	Baseline	NR	B cell	CCR7+	1-B cell-CCR7+
1	9.5208	4.1202	J002A_Total CD45+_176543	J002A	NR	Baseline	NR	B cell	CCR7+	1-B cell-CCR7+
1	9.75198	5.78269	J021D_Total CD45+_26062	J021D	NR	Cycle 3	NR	B cell	CCR7+	1-B cell-CCR7+
1	8.70707	6.03031	J005A_Total CD45+_161812	J005A	R	Baseline	R	B cell	CCR7+	1-B cell-CCR7+
1	8.41198	4.64349	SXB_Total CD45+_29091	SXB	HD	Baseline	HD	B cell	CCR7+	1-B cell-CCR7+
1	8.46714	2.9005	J018A_Total CD45+_121177	J018A	R	Baseline	R	B cell	CCR7+	1-B cell-CCR7+
1	9.18283	5.71048	J018C_Total CD45+_75343	J018C	R	Cycle 2	R	B cell	CCR7+	1-B cell-CCR7+
1	8.38691	4.61445	J010C_Total CD45+_2484	J010C	NR	Cycle 2	NR	B cell	CCR7+	1-B cell-CCR7+
1	8.81361	5.24656	LWG_Total CD45+_12698	LWG	HD	Baseline	HD	B cell	CCR7+	1-B cell-CCR7+
1	7.87646	3.98083	J025B_Total CD45+_10150	J025B	R	Cycle 1	R	B cell	CCR7+	1-B cell-CCR7+
1	9.11162	5.74386	J034C_Total CD45+_11669	J034C	NR	Cycle 2	NR	B cell	CCR7+	1-B cell-CCR7+
1	9.91292	5.14073	J018C_Total CD45+_358120	J018C	R	Cycle 2	R	B cell	CCR7+	1-B cell-CCR7+
1	8.40931	3.92767	J005D_Total CD45+_251841	J005D	R	Cycle 3	R	B cell	CCR7+	1-B cell-CCR7+
1	8.43629	4.97584	J025B_Total CD45+_6282	J025B	R	Cycle 1	R	B cell	CCR7+	1-B cell-CCR7+
1	7.51077	3.29784	J028B_Total CD45+_16918	J028B	R	Cycle 1	R	B cell	CCR7+	1-B cell-CCR7+
1	8.41714	3.34174	J018D_Total CD45+_44183	J018D	R	Cycle 3	R	B cell	CCR7+	1-B cell-CCR7+
1	9.16623	5.11373	WFY_Total CD45+_241063	WFY	HD	Baseline	HD	B cell	CCR7+	1-B cell-CCR7+
1	8.28693	3.1796	HJW_Total CD45+_47161	HJW	HD	Baseline	HD	B cell	CCR7+	1-B cell-CCR7+
1	8.38582	2.52437	J034B_Total CD45+_2968	J034B	NR	Cycle 1	NR	B cell	CCR7+	1-B cell-CCR7+
1	7.91571	4.51287	J004A_Total CD45+_88735	J004A	NR	Baseline	NR	B cell	CCR7+	1-B cell-CCR7+
1	9.24847	4.69027	J002C_Total CD45+_28759	J002C	NR	Cycle 2	NR	B cell	CCR7+	1-B cell-CCR7+
1	9.66104	5.88548	J010C_Total CD45+_3508	J010C	NR	Cycle 2	NR	B cell	CCR7+	1-B cell-CCR7+
1	8.83536	6.09368	J009D_Total CD45+_35033	J009D	NR	Cycle 3	NR	B cell	CCR7+	1-B cell-CCR7+
1	7.35293	4.33446	J034C_Total CD45+_6626	J034C	NR	Cycle 2	NR	B cell	CCR7+	1-B cell-CCR7+
1	9.12466	5.5082	J022B_Total CD45+_25546	J022B	R	Cycle 1	R	B cell	CCR7+	1-B cell-CCR7+
1	8.55086	5.70908	J022B_Total CD45+_24482	J022B	R	Cycle 1	R	B cell	CCR7+	1-B cell-CCR7+
1	7.20796	3.66787	J009C_Total CD45+_57967	J009C	NR	Cycle 2	NR	B cell	CCR7+	1-B cell-CCR7+
1	9.69904	5.21411	J021C_Total CD45+_447	J021C	NR	Cycle 2	NR	B cell	CCR7+	1-B cell-CCR7+
1	7.70479	3.86065	J014B_Total CD45+_17145	J014B	R	Cycle 1	R	B cell	CCR7+	1-B cell-CCR7+
1	8.86522	6.06857	J025B_Total CD45+_3309	J025B	R	Cycle 1	R	B cell	CCR7+	1-B cell-CCR7+
1	7.78211	4.5242	J005B_Total CD45+_519610	J005B	R	Cycle 1	R	B cell	CCR7+	1-B cell-CCR7+
1	7.97225	4.31277	J015B_Total CD45+_4521	J015B	NR	Cycle 2	NR	B cell	CCR7+	1-B cell-CCR7+
1	8.80922	5.52877	J018C_Total CD45+_664237	J018C	R	Cycle 2	R	B cell	CCR7+	1-B cell-CCR7+
1	8.98793	3.11962	CYH_Total CD45+_74948	CYH	HD	Baseline	HD	B cell	CCR7+	1-B cell-CCR7+
1	9.55087	5.82036	J018F_Total CD45+_3346	J018F	R	Cycle 5	R	B cell	CCR7+	1-B cell-CCR7+
1	8.52202	3.83082	J022G_Total CD45+_13171	J022G	R	Cycle 6	R	B cell	CCR7+	1-B cell-CCR7+
1	8.23914	3.39167	J005F_Total CD45+_462982	J005F	R	Cycle 5	R	B cell	CCR7+	1-B cell-CCR7+
1	8.84956	3.92043	LN_Total CD45+_294668	LN	HD	Baseline	HD	B cell	CCR7+	1-B cell-CCR7+
1	8.45105	2.53357	LWG_Total CD45+_399530	LWG	HD	Baseline	HD	B cell	CCR7+	1-B cell-CCR7+
1	8.31134	5.01561	J033C_Total CD45+_15934	J033C	NR	Cycle 2	NR	B cell	CCR7+	1-B cell-CCR7+
1	9.13623	3.91236	J018A_Total CD45+_116013	J018A	R	Baseline	R	B cell	CCR7+	1-B cell-CCR7+
1	9.52642	5.45138	J031D_Total CD45+_13713	J031D	R	Cycle 3	R	B cell	CCR7+	1-B cell-CCR7+
1	9.48009	5.73993	J021C_Total CD45+_5116	J021C	NR	Cycle 2	NR	B cell	CCR7+	1-B cell-CCR7+
1	7.75227	3.54264	J029C_Total CD45+_27356	J029C	R	Cycle 2	R	B cell	CCR7+	1-B cell-CCR7+
1	8.13885	4.54364	ZZW_Total CD45+_648969	ZZW	HD	Baseline	HD	B cell	CCR7+	1-B cell-CCR7+
1	9.97441	6.08009	ZZW_Total CD45+_1056574	ZZW	HD	Baseline	HD	B cell	CCR7+	1-B cell-CCR7+
1	9.92334	6.69048	J018A_Total CD45+_3089	J018A	R	Baseline	R	B cell	CCR7+	1-B cell-CCR7+
1	8.48767	5.42657	J018G_Total CD45+_8328	J018G	R	Cycle 6	R	B cell	CCR7+	1-B cell-CCR7+
1	7.97892	4.29804	LWG_Total CD45+_291788	LWG	HD	Baseline	HD	B cell	CCR7+	1-B cell-CCR7+
1	8.38223	4.71407	J022B_Total CD45+_21616	J022B	R	Cycle 1	R	B cell	CCR7+	1-B cell-CCR7+
1	8.67235	5.59344	J010C_Total CD45+_3400	J010C	NR	Cycle 2	NR	B cell	CCR7+	1-B cell-CCR7+
1	9.619	6.18215	J021A_Total CD45+_1544	J021A	NR	Baseline	NR	B cell	CCR7+	1-B cell-CCR7+
1	8.69506	5.19277	J030B_Total CD45+_19119	J030B	R	Cycle 1	R	B cell	CCR7+	1-B cell-CCR7+
1	9.12587	3.90908	J002B_Total CD45+_165769	J002B	NR	Cycle 1	NR	B cell	CCR7+	1-B cell-CCR7+
1	10.0137	6.20019	J022G_Total CD45+_12518	J022G	R	Cycle 6	R	B cell	CCR7+	1-B cell-CCR7+
1	8.60383	3.47699	J031D_Total CD45+_13745	J031D	R	Cycle 3	R	B cell	CCR7+	1-B cell-CCR7+
1	7.50056	4.06845	J034C_Total CD45+_29166	J034C	NR	Cycle 2	NR	B cell	CCR7+	1-B cell-CCR7+
1	8.21443	3.40562	J023A_Total CD45+_8482	J023A	NR	Baseline	NR	B cell	CCR7+	1-B cell-CCR7+
1	9.78491	6.57561	J010A_Total CD45+_5048	J010A	NR	Baseline	NR	B cell	CCR7+	1-B cell-CCR7+
1	7.29814	3.94132	FXM_Total CD45+_863583	FXM	HD	Baseline	HD	B cell	CCR7+	1-B cell-CCR7+
1	8.64789	5.24615	J009A_Total CD45+_20680	J009A	NR	Baseline	NR	B cell	CCR7+	1-B cell-CCR7+
1	9.44339	4.11358	J008B_Total CD45+_24076	J008B	NR	Cycle 1	NR	B cell	CCR7+	1-B cell-CCR7+
1	8.41088	4.20801	J018D_Total CD45+_56787	J018D	R	Cycle 3	R	B cell	CCR7+	1-B cell-CCR7+
1	7.8215	3.12205	J005B_Total CD45+_214089	J005B	R	Cycle 1	R	B cell	CCR7+	1-B cell-CCR7+
1	7.8987	4.12084	J018F_Total CD45+_9338	J018F	R	Cycle 5	R	B cell	CCR7+	1-B cell-CCR7+
1	8.32423	4.63605	LGF_Total CD45+_747359	LGF	HD	Baseline	HD	B cell	CCR7+	1-B cell-CCR7+
1	8.30094	4.18841	J009B_Total CD45+_41758	J009B	NR	Cycle 1	NR	B cell	CCR7+	1-B cell-CCR7+
1	9.41021	5.26399	J014B_Total CD45+_83596	J014B	R	Cycle 1	R	B cell	CCR7+	1-B cell-CCR7+
1	9.67946	6.40944	J033C_Total CD45+_55133	J033C	NR	Cycle 2	NR	B cell	CCR7+	1-B cell-CCR7+
1	9.19424	4.73738	J010A_Total CD45+_84105	J010A	NR	Baseline	NR	B cell	CCR7+	1-B cell-CCR7+
1	9.74143	6.13094	J031D_Total CD45+_5876	J031D	R	Cycle 3	R	B cell	CCR7+	1-B cell-CCR7+
1	9.19379	3.71361	J021C_Total CD45+_6277	J021C	NR	Cycle 2	NR	B cell	CCR7+	1-B cell-CCR7+
1	8.98526	5.69735	J010C_Total CD45+_1536	J010C	NR	Cycle 2	NR	B cell	CCR7+	1-B cell-CCR7+
1	9.87264	6.03447	J018C_Total CD45+_592411	J018C	R	Cycle 2	R	B cell	CCR7+	1-B cell-CCR7+
1	8.5993	3.57202	J018F_Total CD45+_7356	J018F	R	Cycle 5	R	B cell	CCR7+	1-B cell-CCR7+
1	9.44066	4.05255	J030A_Total CD45+_3061	J030A	R	Baseline	R	B cell	CCR7+	1-B cell-CCR7+
1	9.44107	4.20406	J018F_Total CD45+_10016	J018F	R	Cycle 5	R	B cell	CCR7+	1-B cell-CCR7+
1	9.39691	5.78769	J021A_Total CD45+_4131	J021A	NR	Baseline	NR	B cell	CCR7+	1-B cell-CCR7+
1	8.70189	5.14479	J014A_Total CD45+_10967	J014A	R	Baseline	R	B cell	CCR7+	1-B cell-CCR7+
1	8.92852	5.63315	J030A_Total CD45+_5857	J030A	R	Baseline	R	B cell	CCR7+	1-B cell-CCR7+
1	10.0137	6.20425	J031A_Total CD45+_4076	J031A	R	Baseline	R	B cell	CCR7+	1-B cell-CCR7+
1	9.21124	5.27578	J018B_Total CD45+_24640	J018B	R	Cycle 1	R	B cell	CCR7+	1-B cell-CCR7+
1	8.47595	3.58954	J014A_Total CD45+_80197	J014A	R	Baseline	R	B cell	CCR7+	1-B cell-CCR7+
1	8.24267	3.91573	J035C_Total CD45+_321	J035C	NR	Cycle 2	NR	B cell	CCR7+	1-B cell-CCR7+
1	8.36985	3.23784	J031F_Total CD45+_59150	J031F	R	Cycle 5	R	B cell	CCR7+	1-B cell-CCR7+
1	9.04609	4.12039	J031A_Total CD45+_1922	J031A	R	Baseline	R	B cell	CCR7+	1-B cell-CCR7+
1	8.1636	4.86413	J009B_Total CD45+_7059	J009B	NR	Cycle 1	NR	B cell	CCR7+	1-B cell-CCR7+
1	8.34077	4.45455	J033B_Total CD45+_2353	J033B	NR	Cycle 1	NR	B cell	CCR7+	1-B cell-CCR7+
1	7.59785	3.90056	J005F_Total CD45+_213640	J005F	R	Cycle 5	R	B cell	CCR7+	1-B cell-CCR7+
1	8.41683	3.07108	SXB_Total CD45+_20067	SXB	HD	Baseline	HD	B cell	CCR7+	1-B cell-CCR7+
1	9.6683	5.89121	J021C_Total CD45+_7881	J021C	NR	Cycle 2	NR	B cell	CCR7+	1-B cell-CCR7+
1	8.08208	3.97812	J031E_Total CD45+_3717	J031E	R	Cycle 4	R	B cell	CCR7+	1-B cell-CCR7+
1	8.29569	3.94039	J034B_Total CD45+_7199	J034B	NR	Cycle 1	NR	B cell	CCR7+	1-B cell-CCR7+
1	8.60221	3.4043	ZZW_Total CD45+_318463	ZZW	HD	Baseline	HD	B cell	CCR7+	1-B cell-CCR7+
1	8.26506	4.93493	J004A_Total CD45+_231546	J004A	NR	Baseline	NR	B cell	CCR7+	1-B cell-CCR7+
1	7.76864	4.18647	J025C_Total CD45+_15454	J025C	R	Cycle 2	R	B cell	CCR7+	1-B cell-CCR7+
1	8.59332	5.74489	J013C_Total CD45+_734	J013C	R	Cycle 2	R	B cell	CCR7+	1-B cell-CCR7+
1	7.60955	3.3446	J014B_Total CD45+_15854	J014B	R	Cycle 1	R	B cell	CCR7+	1-B cell-CCR7+
1	7.62312	4.01035	J005F_Total CD45+_365920	J005F	R	Cycle 5	R	B cell	CCR7+	1-B cell-CCR7+
1	7.8574	4.90782	LWG_Total CD45+_812737	LWG	HD	Baseline	HD	B cell	CCR7+	1-B cell-CCR7+
1	10.1127	5.61563	LB_Total CD45+_402350	LB	HD	Baseline	HD	B cell	CCR7+	1-B cell-CCR7+
1	8.99917	5.05974	J008A_Total CD45+_509214	J008A	NR	Baseline	NR	B cell	CCR7+	1-B cell-CCR7+
1	9.00948	6.05979	J003A_Total CD45+_135114	J003A	NR	Baseline	NR	B cell	CCR7+	1-B cell-CCR7+
1	8.6571	3.24147	J033B_Total CD45+_4444	J033B	NR	Cycle 1	NR	B cell	CCR7+	1-B cell-CCR7+
1	9.51858	5.86938	J031E_Total CD45+_8458	J031E	R	Cycle 4	R	B cell	CCR7+	1-B cell-CCR7+
1	9.74855	6.06313	J018B_Total CD45+_82482	J018B	R	Cycle 1	R	B cell	CCR7+	1-B cell-CCR7+
1	8.51354	4.93282	ZJG_Total CD45+_1070804	ZJG	HD	Baseline	HD	B cell	CCR7+	1-B cell-CCR7+
1	9.02589	4.17306	J018A_Total CD45+_130801	J018A	R	Baseline	R	B cell	CCR7+	1-B cell-CCR7+
1	8.51139	2.7163	LN_Total CD45+_65040	LN	HD	Baseline	HD	B cell	CCR7+	1-B cell-CCR7+
1	9.01606	5.99077	J006D_Total CD45+_404969	J006D	R	Cycle 3	R	B cell	CCR7+	1-B cell-CCR7+
1	9.69411	6.4243	J031A_Total CD45+_1183	J031A	R	Baseline	R	B cell	CCR7+	1-B cell-CCR7+
1	9.08524	5.23604	J018C_Total CD45+_823630	J018C	R	Cycle 2	R	B cell	CCR7+	1-B cell-CCR7+
1	9.04973	4.50792	J031E_Total CD45+_3662	J031E	R	Cycle 4	R	B cell	CCR7+	1-B cell-CCR7+
1	9.10418	5.78415	J006D_Total CD45+_17617	J006D	R	Cycle 3	R	B cell	CCR7+	1-B cell-CCR7+
1	8.35287	5.1145	J018F_Total CD45+_7628	J018F	R	Cycle 5	R	B cell	CCR7+	1-B cell-CCR7+
1	8.22942	4.56999	J023A_Total CD45+_9628	J023A	NR	Baseline	NR	B cell	CCR7+	1-B cell-CCR7+
1	8.85001	3.60543	J018F_Total CD45+_10322	J018F	R	Cycle 5	R	B cell	CCR7+	1-B cell-CCR7+
1	8.59799	3.03017	ZZW_Total CD45+_113675	ZZW	HD	Baseline	HD	B cell	CCR7+	1-B cell-CCR7+
1	8.87443	2.93474	J022G_Total CD45+_19395	J022G	R	Cycle 6	R	B cell	CCR7+	1-B cell-CCR7+
1	8.39248	4.47457	J035B_Total CD45+_1173	J035B	NR	Cycle 1	NR	B cell	CCR7+	1-B cell-CCR7+
1	7.32306	3.9022	DWR_Total CD45+_261698	DWR	HD	Baseline	HD	B cell	CCR7+	1-B cell-CCR7+
1	8.30527	3.02618	J018A_Total CD45+_13952	J018A	R	Baseline	R	B cell	CCR7+	1-B cell-CCR7+
1	9.09971	6.03775	J033B_Total CD45+_6285	J033B	NR	Cycle 1	NR	B cell	CCR7+	1-B cell-CCR7+
1	9.01398	5.19106	J013E_Total CD45+_395527	J013E	R	Cycle 4	R	B cell	CCR7+	1-B cell-CCR7+
1	8.63262	2.96986	J031E_Total CD45+_10132	J031E	R	Cycle 4	R	B cell	CCR7+	1-B cell-CCR7+
1	8.65526	5.55879	J018F_Total CD45+_9870	J018F	R	Cycle 5	R	B cell	CCR7+	1-B cell-CCR7+
1	7.86108	3.9854	J010C_Total CD45+_5035	J010C	NR	Cycle 2	NR	B cell	CCR7+	1-B cell-CCR7+
1	7.64927	3.85669	J035B_Total CD45+_1656	J035B	NR	Cycle 1	NR	B cell	CCR7+	1-B cell-CCR7+
1	8.51607	5.19144	LWG_Total CD45+_707439	LWG	HD	Baseline	HD	B cell	CCR7+	1-B cell-CCR7+
1	10.0794	6.18735	ZZW_Total CD45+_74479	ZZW	HD	Baseline	HD	B cell	CCR7+	1-B cell-CCR7+
1	9.02866	6.04145	J009D_Total CD45+_63302	J009D	NR	Cycle 3	NR	B cell	CCR7+	1-B cell-CCR7+
1	9.02451	4.30162	LN_Total CD45+_389363	LN	HD	Baseline	HD	B cell	CCR7+	1-B cell-CCR7+
1	9.70529	5.92271	CJF_Total CD45+_397173	CJF	HD	Baseline	HD	B cell	CCR7+	1-B cell-CCR7+
1	9.01369	6.16899	J006C_Total CD45+_235599	J006C	R	Cycle 2	R	B cell	CCR7+	1-B cell-CCR7+
1	8.45274	4.91083	ZZW_Total CD45+_363678	ZZW	HD	Baseline	HD	B cell	CCR7+	1-B cell-CCR7+
1	9.0498	5.02338	J031C_Total CD45+_2938	J031C	R	Cycle 2	R	B cell	CCR7+	1-B cell-CCR7+
1	9.2525	5.59209	J033B_Total CD45+_2764	J033B	NR	Cycle 1	NR	B cell	CCR7+	1-B cell-CCR7+
1	7.94559	3.43819	J002C_Total CD45+_358064	J002C	NR	Cycle 2	NR	B cell	CCR7+	1-B cell-CCR7+
1	8.32553	5.02751	J033B_Total CD45+_9191	J033B	NR	Cycle 1	NR	B cell	CCR7+	1-B cell-CCR7+
1	8.60092	4.64196	J031D_Total CD45+_7817	J031D	R	Cycle 3	R	B cell	CCR7+	1-B cell-CCR7+
1	9.16711	4.07594	J029C_Total CD45+_13886	J029C	R	Cycle 2	R	B cell	CCR7+	1-B cell-CCR7+
1	9.45142	3.71731	LWG_Total CD45+_66486	LWG	HD	Baseline	HD	B cell	CCR7+	1-B cell-CCR7+
1	9.82368	4.55392	ZZW_Total CD45+_1051004	ZZW	HD	Baseline	HD	B cell	CCR7+	1-B cell-CCR7+
1	9.12215	5.92645	LB_Total CD45+_678426	LB	HD	Baseline	HD	B cell	CCR7+	1-B cell-CCR7+
1	7.56488	3.99365	J031C_Total CD45+_5366	J031C	R	Cycle 2	R	B cell	CCR7+	1-B cell-CCR7+
1	9.89061	5.12689	J010C_Total CD45+_511	J010C	NR	Cycle 2	NR	B cell	CCR7+	1-B cell-CCR7+
1	8.27254	4.58661	J006D_Total CD45+_402599	J006D	R	Cycle 3	R	B cell	CCR7+	1-B cell-CCR7+
1	8.55305	5.66196	J023A_Total CD45+_6825	J023A	NR	Baseline	NR	B cell	CCR7+	1-B cell-CCR7+
1	9.77199	4.87613	J009C_Total CD45+_35942	J009C	NR	Cycle 2	NR	B cell	CCR7+	1-B cell-CCR7+
1	8.01095	3.31397	J025B_Total CD45+_9189	J025B	R	Cycle 1	R	B cell	CCR7+	1-B cell-CCR7+
1	7.71283	4.95075	J002A_Total CD45+_271491	J002A	NR	Baseline	NR	B cell	CCR7+	1-B cell-CCR7+
1	8.50557	5.21376	LWG_Total CD45+_513814	LWG	HD	Baseline	HD	B cell	CCR7+	1-B cell-CCR7+
1	8.57576	2.64945	FXM_Total CD45+_148737	FXM	HD	Baseline	HD	B cell	CCR7+	1-B cell-CCR7+
1	9.13556	3.93624	J002C_Total CD45+_96211	J002C	NR	Cycle 2	NR	B cell	CCR7+	1-B cell-CCR7+
1	8.6041	5.85432	J010C_Total CD45+_5261	J010C	NR	Cycle 2	NR	B cell	CCR7+	1-B cell-CCR7+
1	9.5342	4.0444	J031E_Total CD45+_8728	J031E	R	Cycle 4	R	B cell	CCR7+	1-B cell-CCR7+
1	9.17465	4.74693	J009C_Total CD45+_30310	J009C	NR	Cycle 2	NR	B cell	CCR7+	1-B cell-CCR7+
1	8.25675	3.78731	J002C_Total CD45+_403869	J002C	NR	Cycle 2	NR	B cell	CCR7+	1-B cell-CCR7+
1	9.0772	3.48729	J031F_Total CD45+_196591	J031F	R	Cycle 5	R	B cell	CCR7+	1-B cell-CCR7+
1	9.52909	4.56709	LWG_Total CD45+_280506	LWG	HD	Baseline	HD	B cell	CCR7+	1-B cell-CCR7+
1	8.67636	3.34183	J010B_Total CD45+_130262	J010B	NR	Cycle 1	NR	B cell	CCR7+	1-B cell-CCR7+
1	8.46203	4.19789	J029C_Total CD45+_13829	J029C	R	Cycle 2	R	B cell	CCR7+	1-B cell-CCR7+
1	8.58495	5.25806	J034B_Total CD45+_2056	J034B	NR	Cycle 1	NR	B cell	CCR7+	1-B cell-CCR7+
1	7.72298	5.06337	J018E_Total CD45+_1721	J018E	R	Cycle 4	R	B cell	CCR7+	1-B cell-CCR7+
1	8.52808	2.57024	ZJG_Total CD45+_818946	ZJG	HD	Baseline	HD	B cell	CCR7+	1-B cell-CCR7+
1	8.42608	4.04779	J033B_Total CD45+_6306	J033B	NR	Cycle 1	NR	B cell	CCR7+	1-B cell-CCR7+
1	7.58821	4.07857	J029C_Total CD45+_14232	J029C	R	Cycle 2	R	B cell	CCR7+	1-B cell-CCR7+
1	8.4169	4.92381	J010B_Total CD45+_15924	J010B	NR	Cycle 1	NR	B cell	CCR7+	1-B cell-CCR7+
1	9.5422	5.48467	J008B_Total CD45+_16394	J008B	NR	Cycle 1	NR	B cell	CCR7+	1-B cell-CCR7+
1	7.33178	4.4736	J015A_Total CD45+_47658	J015A	NR	Cycle 1	NR	B cell	CCR7+	1-B cell-CCR7+
1	8.54448	5.66171	J004A_Total CD45+_45056	J004A	NR	Baseline	NR	B cell	CCR7+	1-B cell-CCR7+
1	9.40317	4.0273	J031E_Total CD45+_10046	J031E	R	Cycle 4	R	B cell	CCR7+	1-B cell-CCR7+
1	9.07091	5.64247	J022A_Total CD45+_746	J022A	R	Baseline	R	B cell	CCR7+	1-B cell-CCR7+
1	8.99799	3.91571	J013G_Total CD45+_225856	J013G	R	Cycle 6	R	B cell	CCR7+	1-B cell-CCR7+
1	7.73371	3.90041	J009D_Total CD45+_66103	J009D	NR	Cycle 3	NR	B cell	CCR7+	1-B cell-CCR7+
1	8.39072	3.9969	J028C_Total CD45+_1243	J028C	R	Cycle 2	R	B cell	CCR7+	1-B cell-CCR7+
1	8.02023	3.94463	J010C_Total CD45+_4696	J010C	NR	Cycle 2	NR	B cell	CCR7+	1-B cell-CCR7+
1	9.97703	6.04311	J029C_Total CD45+_36939	J029C	R	Cycle 2	R	B cell	CCR7+	1-B cell-CCR7+
1	7.51956	3.95697	J014B_Total CD45+_39270	J014B	R	Cycle 1	R	B cell	CCR7+	1-B cell-CCR7+
1	8.41708	4.08564	J015B_Total CD45+_6835	J015B	NR	Cycle 2	NR	B cell	CCR7+	1-B cell-CCR7+
1	8.75264	4.04942	ZZW_Total CD45+_834061	ZZW	HD	Baseline	HD	B cell	CCR7+	1-B cell-CCR7+
1	8.80226	5.46644	J004A_Total CD45+_210244	J004A	NR	Baseline	NR	B cell	CCR7+	1-B cell-CCR7+
1	8.54956	3.38364	J031A_Total CD45+_1896	J031A	R	Baseline	R	B cell	CCR7+	1-B cell-CCR7+
1	9.49962	6.96227	J030A_Total CD45+_8691	J030A	R	Baseline	R	B cell	CCR7+	1-B cell-CCR7+
1	8.07692	4.22685	LN_Total CD45+_122007	LN	HD	Baseline	HD	B cell	CCR7+	1-B cell-CCR7+
1	8.08144	3.11537	YLP_Total CD45+_379494	YLP	HD	Baseline	HD	B cell	CCR7+	1-B cell-CCR7+
1	9.05819	5.80186	J021D_Total CD45+_5537	J021D	NR	Cycle 3	NR	B cell	CCR7+	1-B cell-CCR7+
1	8.23149	5.35818	J014B_Total CD45+_83245	J014B	R	Cycle 1	R	B cell	CCR7+	1-B cell-CCR7+
1	8.9726	3.108	J031D_Total CD45+_6212	J031D	R	Cycle 3	R	B cell	CCR7+	1-B cell-CCR7+
1	9.82396	5.21005	J018D_Total CD45+_878	J018D	R	Cycle 3	R	B cell	CCR7+	1-B cell-CCR7+
1	8.2199	5.35071	J018F_Total CD45+_12557	J018F	R	Cycle 5	R	B cell	CCR7+	1-B cell-CCR7+
1	9.57583	5.39195	J030B_Total CD45+_3141	J030B	R	Cycle 1	R	B cell	CCR7+	1-B cell-CCR7+
1	8.4341	3.42437	LWG_Total CD45+_376387	LWG	HD	Baseline	HD	B cell	CCR7+	1-B cell-CCR7+
1	7.7765	3.44881	ZJS_Total CD45+_472879	ZJS	HD	Baseline	HD	B cell	CCR7+	1-B cell-CCR7+
1	9.14724	4.94083	J018F_Total CD45+_843	J018F	R	Cycle 5	R	B cell	CCR7+	1-B cell-CCR7+
1	8.42995	4.28812	J018A_Total CD45+_236063	J018A	R	Baseline	R	B cell	CCR7+	1-B cell-CCR7+
1	7.7285	4.06332	J025B_Total CD45+_9337	J025B	R	Cycle 1	R	B cell	CCR7+	1-B cell-CCR7+
1	10.1074	6.1353	J025B_Total CD45+_135	J025B	R	Cycle 1	R	B cell	CCR7+	1-B cell-CCR7+
1	8.61212	3.02356	LB_Total CD45+_232314	LB	HD	Baseline	HD	B cell	CCR7+	1-B cell-CCR7+
1	10.0696	5.37448	J002C_Total CD45+_377554	J002C	NR	Cycle 2	NR	B cell	CCR7+	1-B cell-CCR7+
1	8.74889	4.71111	LN_Total CD45+_511188	LN	HD	Baseline	HD	B cell	CCR7+	1-B cell-CCR7+
1	8.47272	2.54015	LN_Total CD45+_199375	LN	HD	Baseline	HD	B cell	CCR7+	1-B cell-CCR7+
1	8.94294	4.87939	ZJG_Total CD45+_715074	ZJG	HD	Baseline	HD	B cell	CCR7+	1-B cell-CCR7+
1	7.82745	4.48398	J034C_Total CD45+_72892	J034C	NR	Cycle 2	NR	B cell	CCR7+	1-B cell-CCR7+
1	9.897	5.40822	J034B_Total CD45+_376	J034B	NR	Cycle 1	NR	B cell	CCR7+	1-B cell-CCR7+
1	8.31542	2.4092	ZZW_Total CD45+_945854	ZZW	HD	Baseline	HD	B cell	CCR7+	1-B cell-CCR7+
1	8.71602	5.15609	J006C_Total CD45+_83657	J006C	R	Cycle 2	R	B cell	CCR7+	1-B cell-CCR7+
1	8.50348	5.81443	J018F_Total CD45+_14169	J018F	R	Cycle 5	R	B cell	CCR7+	1-B cell-CCR7+
1	8.98327	4.80508	J018A_Total CD45+_207525	J018A	R	Baseline	R	B cell	CCR7+	1-B cell-CCR7+
1	8.12513	3.46627	J008B_Total CD45+_102756	J008B	NR	Cycle 1	NR	B cell	CCR7+	1-B cell-CCR7+
1	9.27697	5.62384	J031D_Total CD45+_18614	J031D	R	Cycle 3	R	B cell	CCR7+	1-B cell-CCR7+
1	7.66712	4.07181	J009D_Total CD45+_51711	J009D	NR	Cycle 3	NR	B cell	CCR7+	1-B cell-CCR7+
1	9.45768	5.52262	J006D_Total CD45+_172157	J006D	R	Cycle 3	R	B cell	CCR7+	1-B cell-CCR7+
1	8.38023	3.73519	LB_Total CD45+_826484	LB	HD	Baseline	HD	B cell	CCR7+	1-B cell-CCR7+
1	7.60936	4.15817	J034B_Total CD45+_9369	J034B	NR	Cycle 1	NR	B cell	CCR7+	1-B cell-CCR7+
1	9.04374	6.12319	J018A_Total CD45+_230775	J018A	R	Baseline	R	B cell	CCR7+	1-B cell-CCR7+
1	8.63485	4.64631	J018C_Total CD45+_791387	J018C	R	Cycle 2	R	B cell	CCR7+	1-B cell-CCR7+
1	8.17319	3.45807	CYH_Total CD45+_285745	CYH	HD	Baseline	HD	B cell	CCR7+	1-B cell-CCR7+
1	8.63979	4.58935	J013G_Total CD45+_66253	J013G	R	Cycle 6	R	B cell	CCR7+	1-B cell-CCR7+
1	8.30278	4.70444	LWG_Total CD45+_646856	LWG	HD	Baseline	HD	B cell	CCR7+	1-B cell-CCR7+
1	9.36601	5.00479	LWG_Total CD45+_523092	LWG	HD	Baseline	HD	B cell	CCR7+	1-B cell-CCR7+
1	8.69855	5.12382	J033C_Total CD45+_31494	J033C	NR	Cycle 2	NR	B cell	CCR7+	1-B cell-CCR7+
1	7.83399	3.93067	J018C_Total CD45+_391402	J018C	R	Cycle 2	R	B cell	CCR7+	1-B cell-CCR7+
1	8.01387	4.49546	J009D_Total CD45+_5859	J009D	NR	Cycle 3	NR	B cell	CCR7+	1-B cell-CCR7+
1	8.51162	2.92817	J008B_Total CD45+_195439	J008B	NR	Cycle 1	NR	B cell	CCR7+	1-B cell-CCR7+
1	9.06161	5.01194	J021C_Total CD45+_5928	J021C	NR	Cycle 2	NR	B cell	CCR7+	1-B cell-CCR7+
1	8.22556	5.33943	J028B_Total CD45+_11282	J028B	R	Cycle 1	R	B cell	CCR7+	1-B cell-CCR7+
1	8.94932	6.13226	J005B_Total CD45+_238015	J005B	R	Cycle 1	R	B cell	CCR7+	1-B cell-CCR7+
1	9.21394	5.5088	J002C_Total CD45+_438615	J002C	NR	Cycle 2	NR	B cell	CCR7+	1-B cell-CCR7+
1	10.0483	6.10101	J031E_Total CD45+_750	J031E	R	Cycle 4	R	B cell	CCR7+	1-B cell-CCR7+
1	9.37627	5.59854	J031E_Total CD45+_1572	J031E	R	Cycle 4	R	B cell	CCR7+	1-B cell-CCR7+
1	9.11157	5.75334	J005E_Total CD45+_508290	J005E	R	Cycle 4	R	B cell	CCR7+	1-B cell-CCR7+
1	9.5401	5.4769	J033B_Total CD45+_2410	J033B	NR	Cycle 1	NR	B cell	CCR7+	1-B cell-CCR7+
1	9.58384	4.01524	J031E_Total CD45+_2427	J031E	R	Cycle 4	R	B cell	CCR7+	1-B cell-CCR7+
1	8.63512	5.3456	J021C_Total CD45+_7767	J021C	NR	Cycle 2	NR	B cell	CCR7+	1-B cell-CCR7+
1	7.88341	4.24653	J031A_Total CD45+_3202	J031A	R	Baseline	R	B cell	CCR7+	1-B cell-CCR7+
1	9.21264	5.52133	J005B_Total CD45+_292763	J005B	R	Cycle 1	R	B cell	CCR7+	1-B cell-CCR7+
1	8.32104	3.98398	ZJG_Total CD45+_625596	ZJG	HD	Baseline	HD	B cell	CCR7+	1-B cell-CCR7+
1	9.96555	5.90656	J013A_Total CD45+_3190	J013A	R	Baseline	R	B cell	CCR7+	1-B cell-CCR7+
1	8.1836	4.53766	LB_Total CD45+_930097	LB	HD	Baseline	HD	B cell	CCR7+	1-B cell-CCR7+
1	8.41459	3.73521	J006C_Total CD45+_130699	J006C	R	Cycle 2	R	B cell	CCR7+	1-B cell-CCR7+
1	7.75072	4.09716	YLP_Total CD45+_67453	YLP	HD	Baseline	HD	B cell	CCR7+	1-B cell-CCR7+
1	8.34915	3.80689	J005F_Total CD45+_522776	J005F	R	Cycle 5	R	B cell	CCR7+	1-B cell-CCR7+
1	9.17529	5.64971	J010C_Total CD45+_7554	J010C	NR	Cycle 2	NR	B cell	CCR7+	1-B cell-CCR7+
1	8.56603	5.85102	J031C_Total CD45+_2777	J031C	R	Cycle 2	R	B cell	CCR7+	1-B cell-CCR7+
1	9.0415	4.23025	J031D_Total CD45+_18848	J031D	R	Cycle 3	R	B cell	CCR7+	1-B cell-CCR7+
1	8.85691	5.01752	SXB_Total CD45+_30059	SXB	HD	Baseline	HD	B cell	CCR7+	1-B cell-CCR7+
1	8.41544	4.83201	LGF_Total CD45+_4523	LGF	HD	Baseline	HD	B cell	CCR7+	1-B cell-CCR7+
1	8.66662	4.9326	J009B_Total CD45+_71743	J009B	NR	Cycle 1	NR	B cell	CCR7+	1-B cell-CCR7+
1	8.12471	5.00367	J029C_Total CD45+_31866	J029C	R	Cycle 2	R	B cell	CCR7+	1-B cell-CCR7+
1	7.89339	4.39911	J005F_Total CD45+_581228	J005F	R	Cycle 5	R	B cell	CCR7+	1-B cell-CCR7+
1	9.18719	4.9755	J018D_Total CD45+_57769	J018D	R	Cycle 3	R	B cell	CCR7+	1-B cell-CCR7+
1	8.56495	5.18227	J006D_Total CD45+_546611	J006D	R	Cycle 3	R	B cell	CCR7+	1-B cell-CCR7+
1	7.78139	3.78271	J018C_Total CD45+_592676	J018C	R	Cycle 2	R	B cell	CCR7+	1-B cell-CCR7+
1	10.0505	5.28408	J018F_Total CD45+_5503	J018F	R	Cycle 5	R	B cell	CCR7+	1-B cell-CCR7+
1	8.63287	3.24318	J005D_Total CD45+_312217	J005D	R	Cycle 3	R	B cell	CCR7+	1-B cell-CCR7+
1	8.30008	4.97946	J005D_Total CD45+_763162	J005D	R	Cycle 3	R	B cell	CCR7+	1-B cell-CCR7+
1	7.93974	2.95484	J005A_Total CD45+_481618	J005A	R	Baseline	R	B cell	CCR7+	1-B cell-CCR7+
1	8.34593	3.12671	J031C_Total CD45+_4803	J031C	R	Cycle 2	R	B cell	CCR7+	1-B cell-CCR7+
1	8.40095	4.9051	J006C_Total CD45+_136206	J006C	R	Cycle 2	R	B cell	CCR7+	1-B cell-CCR7+
1	9.46341	5.49032	J018B_Total CD45+_179169	J018B	R	Cycle 1	R	B cell	CCR7+	1-B cell-CCR7+
1	7.8235	3.8876	J005F_Total CD45+_160832	J005F	R	Cycle 5	R	B cell	CCR7+	1-B cell-CCR7+
1	8.5206	2.65021	WFY_Total CD45+_571031	WFY	HD	Baseline	HD	B cell	CCR7+	1-B cell-CCR7+
1	8.77211	5.95929	J009B_Total CD45+_32592	J009B	NR	Cycle 1	NR	B cell	CCR7+	1-B cell-CCR7+
1	8.64571	2.99545	J005E_Total CD45+_432649	J005E	R	Cycle 4	R	B cell	CCR7+	1-B cell-CCR7+
1	8.4086	2.56933	J010C_Total CD45+_1970	J010C	NR	Cycle 2	NR	B cell	CCR7+	1-B cell-CCR7+
1	8.23445	3.98479	J013C_Total CD45+_10002	J013C	R	Cycle 2	R	B cell	CCR7+	1-B cell-CCR7+
1	8.88706	3.44577	ZZW_Total CD45+_23288	ZZW	HD	Baseline	HD	B cell	CCR7+	1-B cell-CCR7+
1	8.7868	2.79479	ZJG_Total CD45+_557768	ZJG	HD	Baseline	HD	B cell	CCR7+	1-B cell-CCR7+
1	8.43697	4.11357	J014B_Total CD45+_100811	J014B	R	Cycle 1	R	B cell	CCR7+	1-B cell-CCR7+
1	8.89978	4.80722	J033B_Total CD45+_9311	J033B	NR	Cycle 1	NR	B cell	CCR7+	1-B cell-CCR7+
1	8.378	4.82449	J002C_Total CD45+_192092	J002C	NR	Cycle 2	NR	B cell	CCR7+	1-B cell-CCR7+
1	8.62457	4.02809	J018F_Total CD45+_127	J018F	R	Cycle 5	R	B cell	CCR7+	1-B cell-CCR7+
1	9.67325	5.35116	J002B_Total CD45+_201119	J002B	NR	Cycle 1	NR	B cell	CCR7+	1-B cell-CCR7+
1	9.11096	3.32974	J033B_Total CD45+_1548	J033B	NR	Cycle 1	NR	B cell	CCR7+	1-B cell-CCR7+
1	9.49867	5.05782	J010C_Total CD45+_1758	J010C	NR	Cycle 2	NR	B cell	CCR7+	1-B cell-CCR7+
1	9.07818	5.23097	J031F_Total CD45+_40426	J031F	R	Cycle 5	R	B cell	CCR7+	1-B cell-CCR7+
1	8.54447	3.07995	J008A_Total CD45+_11286	J008A	NR	Baseline	NR	B cell	CCR7+	1-B cell-CCR7+
1	9.93018	6.02963	J031E_Total CD45+_1802	J031E	R	Cycle 4	R	B cell	CCR7+	1-B cell-CCR7+
1	8.37814	4.93621	CJF_Total CD45+_554441	CJF	HD	Baseline	HD	B cell	CCR7+	1-B cell-CCR7+
1	7.94241	3.01929	J005A_Total CD45+_93845	J005A	R	Baseline	R	B cell	CCR7+	1-B cell-CCR7+
1	8.75058	3.83249	J024D_Total CD45+_53565	J024D	NR	Cycle 3	NR	B cell	CCR7+	1-B cell-CCR7+
1	8.66356	3.12729	J008B_Total CD45+_53137	J008B	NR	Cycle 1	NR	B cell	CCR7+	1-B cell-CCR7+
1	8.34161	4.49146	J010C_Total CD45+_122	J010C	NR	Cycle 2	NR	B cell	CCR7+	1-B cell-CCR7+
1	7.81882	3.445	J013G_Total CD45+_325606	J013G	R	Cycle 6	R	B cell	CCR7+	1-B cell-CCR7+
1	8.64558	4.48039	J002B_Total CD45+_227481	J002B	NR	Cycle 1	NR	B cell	CCR7+	1-B cell-CCR7+
1	8.55916	3.23816	J018B_Total CD45+_163722	J018B	R	Cycle 1	R	B cell	CCR7+	1-B cell-CCR7+
1	7.85247	3.95531	ZJS_Total CD45+_421924	ZJS	HD	Baseline	HD	B cell	CCR7+	1-B cell-CCR7+
1	9.63308	6.21447	J018F_Total CD45+_9143	J018F	R	Cycle 5	R	B cell	CCR7+	1-B cell-CCR7+
1	9.62886	6.1458	ZJS_Total CD45+_3264	ZJS	HD	Baseline	HD	B cell	CCR7+	1-B cell-CCR7+
1	8.73248	6.02369	J021A_Total CD45+_3544	J021A	NR	Baseline	NR	B cell	CCR7+	1-B cell-CCR7+
1	8.36363	5.32582	J028B_Total CD45+_11965	J028B	R	Cycle 1	R	B cell	CCR7+	1-B cell-CCR7+
1	9.07874	4.87528	J021C_Total CD45+_5531	J021C	NR	Cycle 2	NR	B cell	CCR7+	1-B cell-CCR7+
1	8.30668	5.06529	J035B_Total CD45+_5253	J035B	NR	Cycle 1	NR	B cell	CCR7+	1-B cell-CCR7+
1	8.13817	3.04425	LGF_Total CD45+_38230	LGF	HD	Baseline	HD	B cell	CCR7+	1-B cell-CCR7+
1	8.28153	5.3055	J021A_Total CD45+_3983	J021A	NR	Baseline	NR	B cell	CCR7+	1-B cell-CCR7+
1	8.31005	3.70518	J031A_Total CD45+_3967	J031A	R	Baseline	R	B cell	CCR7+	1-B cell-CCR7+
1	8.64849	2.65967	CYH_Total CD45+_43331	CYH	HD	Baseline	HD	B cell	CCR7+	1-B cell-CCR7+
1	9.56996	6.91846	J018C_Total CD45+_325062	J018C	R	Cycle 2	R	B cell	CCR7+	1-B cell-CCR7+
1	8.52128	4.58997	J028A_Total CD45+_1133	J028A	R	Baseline	R	B cell	CCR7+	1-B cell-CCR7+
1	8.68725	3.87326	J009C_Total CD45+_10649	J009C	NR	Cycle 2	NR	B cell	CCR7+	1-B cell-CCR7+
1	8.74647	5.29594	YLP_Total CD45+_71834	YLP	HD	Baseline	HD	B cell	CCR7+	1-B cell-CCR7+
1	9.08029	5.15772	J033C_Total CD45+_20228	J033C	NR	Cycle 2	NR	B cell	CCR7+	1-B cell-CCR7+
1	8.35285	3.94181	J014A_Total CD45+_31562	J014A	R	Baseline	R	B cell	CCR7+	1-B cell-CCR7+
1	9.99414	5.85265	J013A_Total CD45+_18019	J013A	R	Baseline	R	B cell	CCR7+	1-B cell-CCR7+
1	8.47441	3.4965	J002A_Total CD45+_231073	J002A	NR	Baseline	NR	B cell	CCR7+	1-B cell-CCR7+
1	9.70793	5.20828	J002B_Total CD45+_15412	J002B	NR	Cycle 1	NR	B cell	CCR7+	1-B cell-CCR7+
1	9.85261	4.99395	J010C_Total CD45+_4359	J010C	NR	Cycle 2	NR	B cell	CCR7+	1-B cell-CCR7+
1	9.2341	5.20341	J031B_Total CD45+_958	J031B	R	Cycle 1	R	B cell	CCR7+	1-B cell-CCR7+
1	7.96465	3.12097	J031E_Total CD45+_10549	J031E	R	Cycle 4	R	B cell	CCR7+	1-B cell-CCR7+
1	9.92199	6.62532	J018E_Total CD45+_857	J018E	R	Cycle 4	R	B cell	CCR7+	1-B cell-CCR7+
1	9.18372	5.77646	J029C_Total CD45+_37787	J029C	R	Cycle 2	R	B cell	CCR7+	1-B cell-CCR7+
1	8.19761	3.73894	LB_Total CD45+_485716	LB	HD	Baseline	HD	B cell	CCR7+	1-B cell-CCR7+
1	8.31428	3.75352	J022A_Total CD45+_3142	J022A	R	Baseline	R	B cell	CCR7+	1-B cell-CCR7+
1	7.91074	3.98239	J009D_Total CD45+_60405	J009D	NR	Cycle 3	NR	B cell	CCR7+	1-B cell-CCR7+
1	9.76927	4.57349	J033C_Total CD45+_15744	J033C	NR	Cycle 2	NR	B cell	CCR7+	1-B cell-CCR7+
1	8.28368	2.38177	HJW_Total CD45+_564356	HJW	HD	Baseline	HD	B cell	CCR7+	1-B cell-CCR7+
1	8.0134	3.84957	J022B_Total CD45+_16943	J022B	R	Cycle 1	R	B cell	CCR7+	1-B cell-CCR7+
1	8.40857	2.98368	ZJG_Total CD45+_90705	ZJG	HD	Baseline	HD	B cell	CCR7+	1-B cell-CCR7+
1	8.67017	3.01953	ZJG_Total CD45+_87750	ZJG	HD	Baseline	HD	B cell	CCR7+	1-B cell-CCR7+
1	8.33738	2.45832	J002B_Total CD45+_228364	J002B	NR	Cycle 1	NR	B cell	CCR7+	1-B cell-CCR7+
1	9.38749	5.40766	J031F_Total CD45+_76047	J031F	R	Cycle 5	R	B cell	CCR7+	1-B cell-CCR7+
1	9.16699	5.92441	J010C_Total CD45+_5342	J010C	NR	Cycle 2	NR	B cell	CCR7+	1-B cell-CCR7+
1	8.0591	4.69654	J010C_Total CD45+_4667	J010C	NR	Cycle 2	NR	B cell	CCR7+	1-B cell-CCR7+
1	8.28839	4.13398	LN_Total CD45+_53483	LN	HD	Baseline	HD	B cell	CCR7+	1-B cell-CCR7+
1	9.51893	4.15794	J018B_Total CD45+_107509	J018B	R	Cycle 1	R	B cell	CCR7+	1-B cell-CCR7+
1	8.58626	4.43378	CYH_Total CD45+_16978	CYH	HD	Baseline	HD	B cell	CCR7+	1-B cell-CCR7+
1	8.02628	4.0207	J021C_Total CD45+_5717	J021C	NR	Cycle 2	NR	B cell	CCR7+	1-B cell-CCR7+
1	8.80856	3.03075	J002C_Total CD45+_120873	J002C	NR	Cycle 2	NR	B cell	CCR7+	1-B cell-CCR7+
1	9.08653	6.24426	J010A_Total CD45+_61304	J010A	NR	Baseline	NR	B cell	CCR7+	1-B cell-CCR7+
1	7.61398	4.19926	J005C_Total CD45+_190657	J005C	R	Cycle 2	R	B cell	CCR7+	1-B cell-CCR7+
1	8.85104	5.54711	J031D_Total CD45+_11994	J031D	R	Cycle 3	R	B cell	CCR7+	1-B cell-CCR7+
1	8.07392	4.49844	J009C_Total CD45+_60334	J009C	NR	Cycle 2	NR	B cell	CCR7+	1-B cell-CCR7+
1	9.30861	3.53989	J002C_Total CD45+_172700	J002C	NR	Cycle 2	NR	B cell	CCR7+	1-B cell-CCR7+
1	9.56581	4.94333	J018D_Total CD45+_7083	J018D	R	Cycle 3	R	B cell	CCR7+	1-B cell-CCR7+
1	7.54308	3.58286	J010C_Total CD45+_4272	J010C	NR	Cycle 2	NR	B cell	CCR7+	1-B cell-CCR7+
1	8.95194	5.50828	J030A_Total CD45+_7011	J030A	R	Baseline	R	B cell	CCR7+	1-B cell-CCR7+
1	9.23675	5.1694	J004A_Total CD45+_122377	J004A	NR	Baseline	NR	B cell	CCR7+	1-B cell-CCR7+
1	8.56138	5.53263	LWG_Total CD45+_165579	LWG	HD	Baseline	HD	B cell	CCR7+	1-B cell-CCR7+
1	9.131	4.01539	J002A_Total CD45+_167217	J002A	NR	Baseline	NR	B cell	CCR7+	1-B cell-CCR7+
1	9.41835	3.87696	J008B_Total CD45+_94355	J008B	NR	Cycle 1	NR	B cell	CCR7+	1-B cell-CCR7+
1	8.58631	4.67139	CJF_Total CD45+_794099	CJF	HD	Baseline	HD	B cell	CCR7+	1-B cell-CCR7+
1	9.76292	4.59113	J022C_Total CD45+_1160	J022C	R	Cycle 2	R	B cell	CCR7+	1-B cell-CCR7+
1	8.63963	4.64849	J018C_Total CD45+_676048	J018C	R	Cycle 2	R	B cell	CCR7+	1-B cell-CCR7+
1	8.42031	2.50231	LB_Total CD45+_133858	LB	HD	Baseline	HD	B cell	CCR7+	1-B cell-CCR7+
1	8.19782	4.45962	LB_Total CD45+_994275	LB	HD	Baseline	HD	B cell	CCR7+	1-B cell-CCR7+
1	8.76742	5.89432	J018A_Total CD45+_212732	J018A	R	Baseline	R	B cell	CCR7+	1-B cell-CCR7+
1	9.06842	5.17927	J034B_Total CD45+_4112	J034B	NR	Cycle 1	NR	B cell	CCR7+	1-B cell-CCR7+
1	8.81147	5.08281	J010C_Total CD45+_1514	J010C	NR	Cycle 2	NR	B cell	CCR7+	1-B cell-CCR7+
1	9.41939	4.68585	J002B_Total CD45+_45360	J002B	NR	Cycle 1	NR	B cell	CCR7+	1-B cell-CCR7+
1	8.93679	5.28085	ZZW_Total CD45+_509693	ZZW	HD	Baseline	HD	B cell	CCR7+	1-B cell-CCR7+
1	9.56801	6.02049	SXB_Total CD45+_71383	SXB	HD	Baseline	HD	B cell	CCR7+	1-B cell-CCR7+
1	8.13599	3.75264	J009C_Total CD45+_65818	J009C	NR	Cycle 2	NR	B cell	CCR7+	1-B cell-CCR7+
1	8.85606	4.56676	LWG_Total CD45+_284358	LWG	HD	Baseline	HD	B cell	CCR7+	1-B cell-CCR7+
1	7.96736	3.04694	LGF_Total CD45+_170842	LGF	HD	Baseline	HD	B cell	CCR7+	1-B cell-CCR7+
1	9.1102	5.51686	J031D_Total CD45+_6464	J031D	R	Cycle 3	R	B cell	CCR7+	1-B cell-CCR7+
1	8.18106	4.74048	J009D_Total CD45+_32481	J009D	NR	Cycle 3	NR	B cell	CCR7+	1-B cell-CCR7+
1	7.6915	3.80469	J014A_Total CD45+_144191	J014A	R	Baseline	R	B cell	CCR7+	1-B cell-CCR7+
1	8.75933	4.64352	J031F_Total CD45+_9434	J031F	R	Cycle 5	R	B cell	CCR7+	1-B cell-CCR7+
1	8.63662	4.96618	DWR_Total CD45+_204961	DWR	HD	Baseline	HD	B cell	CCR7+	1-B cell-CCR7+
1	8.39366	2.467	J028B_Total CD45+_3678	J028B	R	Cycle 1	R	B cell	CCR7+	1-B cell-CCR7+
1	9.63659	4.98978	J031F_Total CD45+_172137	J031F	R	Cycle 5	R	B cell	CCR7+	1-B cell-CCR7+
1	8.49171	4.3872	J005G_Total CD45+_3705	J005G	R	Cycle 6	R	B cell	CCR7+	1-B cell-CCR7+
1	8.91641	5.37545	J021C_Total CD45+_7236	J021C	NR	Cycle 2	NR	B cell	CCR7+	1-B cell-CCR7+
1	8.52231	4.0942	LWG_Total CD45+_242472	LWG	HD	Baseline	HD	B cell	CCR7+	1-B cell-CCR7+
1	7.85431	4.8167	J018C_Total CD45+_353971	J018C	R	Cycle 2	R	B cell	CCR7+	1-B cell-CCR7+
1	9.30614	4.49474	J034B_Total CD45+_6421	J034B	NR	Cycle 1	NR	B cell	CCR7+	1-B cell-CCR7+
1	7.80194	3.81154	LB_Total CD45+_727210	LB	HD	Baseline	HD	B cell	CCR7+	1-B cell-CCR7+
1	7.71129	4.05015	J031B_Total CD45+_3133	J031B	R	Cycle 1	R	B cell	CCR7+	1-B cell-CCR7+
1	9.15925	4.54137	J002B_Total CD45+_240612	J002B	NR	Cycle 1	NR	B cell	CCR7+	1-B cell-CCR7+
1	8.15139	3.41951	J022B_Total CD45+_10811	J022B	R	Cycle 1	R	B cell	CCR7+	1-B cell-CCR7+
1	9.64183	4.57856	J005F_Total CD45+_305289	J005F	R	Cycle 5	R	B cell	CCR7+	1-B cell-CCR7+
1	7.64431	3.65423	LB_Total CD45+_1125256	LB	HD	Baseline	HD	B cell	CCR7+	1-B cell-CCR7+
1	9.27002	5.67692	J009A_Total CD45+_25124	J009A	NR	Baseline	NR	B cell	CCR7+	1-B cell-CCR7+
1	9.5414	4.10099	J018D_Total CD45+_2197	J018D	R	Cycle 3	R	B cell	CCR7+	1-B cell-CCR7+
1	8.60322	4.53544	J025B_Total CD45+_1291	J025B	R	Cycle 1	R	B cell	CCR7+	1-B cell-CCR7+
1	8.31861	4.01466	LN_Total CD45+_487722	LN	HD	Baseline	HD	B cell	CCR7+	1-B cell-CCR7+
1	8.76725	4.2632	J018F_Total CD45+_5818	J018F	R	Cycle 5	R	B cell	CCR7+	1-B cell-CCR7+
1	8.41384	4.52836	J018D_Total CD45+_69816	J018D	R	Cycle 3	R	B cell	CCR7+	1-B cell-CCR7+
1	8.17822	3.34763	J031E_Total CD45+_6215	J031E	R	Cycle 4	R	B cell	CCR7+	1-B cell-CCR7+
1	8.77446	2.8577	YLP_Total CD45+_318343	YLP	HD	Baseline	HD	B cell	CCR7+	1-B cell-CCR7+
1	7.87471	3.86337	J014B_Total CD45+_10742	J014B	R	Cycle 1	R	B cell	CCR7+	1-B cell-CCR7+
1	9.41348	5.24561	J031D_Total CD45+_14509	J031D	R	Cycle 3	R	B cell	CCR7+	1-B cell-CCR7+
1	7.67622	4.23372	J014A_Total CD45+_140065	J014A	R	Baseline	R	B cell	CCR7+	1-B cell-CCR7+
1	8.31232	4.90587	J004A_Total CD45+_56132	J004A	NR	Baseline	NR	B cell	CCR7+	1-B cell-CCR7+
1	7.95862	3.39999	DWR_Total CD45+_210897	DWR	HD	Baseline	HD	B cell	CCR7+	1-B cell-CCR7+
1	8.98349	5.14954	J002B_Total CD45+_31543	J002B	NR	Cycle 1	NR	B cell	CCR7+	1-B cell-CCR7+
1	8.39392	3.52401	J005F_Total CD45+_396906	J005F	R	Cycle 5	R	B cell	CCR7+	1-B cell-CCR7+
1	8.47199	4.57119	J010B_Total CD45+_142985	J010B	NR	Cycle 1	NR	B cell	CCR7+	1-B cell-CCR7+
1	9.21225	5.37791	J018B_Total CD45+_293892	J018B	R	Cycle 1	R	B cell	CCR7+	1-B cell-CCR7+
1	9.2364	5.05039	J031C_Total CD45+_6116	J031C	R	Cycle 2	R	B cell	CCR7+	1-B cell-CCR7+
1	8.15221	4.47005	J013D_Total CD45+_34254	J013D	R	Cycle 3	R	B cell	CCR7+	1-B cell-CCR7+
1	8.97519	4.47513	J029C_Total CD45+_10928	J029C	R	Cycle 2	R	B cell	CCR7+	1-B cell-CCR7+
1	8.63466	4.86029	J033B_Total CD45+_4319	J033B	NR	Cycle 1	NR	B cell	CCR7+	1-B cell-CCR7+
1	8.50767	2.45707	J034B_Total CD45+_10595	J034B	NR	Cycle 1	NR	B cell	CCR7+	1-B cell-CCR7+
1	10.0608	5.36672	J021C_Total CD45+_317	J021C	NR	Cycle 2	NR	B cell	CCR7+	1-B cell-CCR7+
1	8.23785	3.85579	J004A_Total CD45+_106097	J004A	NR	Baseline	NR	B cell	CCR7+	1-B cell-CCR7+
1	8.10148	4.61538	J009A_Total CD45+_20455	J009A	NR	Baseline	NR	B cell	CCR7+	1-B cell-CCR7+
1	8.43071	3.73822	J005E_Total CD45+_265018	J005E	R	Cycle 4	R	B cell	CCR7+	1-B cell-CCR7+
1	8.40337	5.68349	J014A_Total CD45+_36091	J014A	R	Baseline	R	B cell	CCR7+	1-B cell-CCR7+
1	8.1508	2.94415	J010C_Total CD45+_4932	J010C	NR	Cycle 2	NR	B cell	CCR7+	1-B cell-CCR7+
1	7.85198	3.52643	J010C_Total CD45+_6566	J010C	NR	Cycle 2	NR	B cell	CCR7+	1-B cell-CCR7+
1	9.77521	4.62517	J003A_Total CD45+_3203	J003A	NR	Baseline	NR	B cell	CCR7+	1-B cell-CCR7+
1	7.98921	3.79789	J018D_Total CD45+_81150	J018D	R	Cycle 3	R	B cell	CCR7+	1-B cell-CCR7+
1	8.86706	3.63815	J005F_Total CD45+_340994	J005F	R	Cycle 5	R	B cell	CCR7+	1-B cell-CCR7+
1	8.45937	2.55536	J023A_Total CD45+_8812	J023A	NR	Baseline	NR	B cell	CCR7+	1-B cell-CCR7+
1	8.7664	3.65211	J023A_Total CD45+_512	J023A	NR	Baseline	NR	B cell	CCR7+	1-B cell-CCR7+
1	7.86321	3.91181	SXB_Total CD45+_37331	SXB	HD	Baseline	HD	B cell	CCR7+	1-B cell-CCR7+
1	9.305	5.83442	J021A_Total CD45+_7162	J021A	NR	Baseline	NR	B cell	CCR7+	1-B cell-CCR7+
1	8.80069	3.49561	J013F_Total CD45+_232202	J013F	R	Cycle 5	R	B cell	CCR7+	1-B cell-CCR7+
1	9.00218	5.92055	J018C_Total CD45+_848115	J018C	R	Cycle 2	R	B cell	CCR7+	1-B cell-CCR7+
1	8.9803	3.7063	J031E_Total CD45+_2252	J031E	R	Cycle 4	R	B cell	CCR7+	1-B cell-CCR7+
1	8.61931	3.16689	J025B_Total CD45+_7473	J025B	R	Cycle 1	R	B cell	CCR7+	1-B cell-CCR7+
1	8.55171	5.40312	J018E_Total CD45+_2292	J018E	R	Cycle 4	R	B cell	CCR7+	1-B cell-CCR7+
1	9.43487	3.86836	WFY_Total CD45+_144112	WFY	HD	Baseline	HD	B cell	CCR7+	1-B cell-CCR7+
1	8.85595	5.06971	J015B_Total CD45+_1203	J015B	NR	Cycle 2	NR	B cell	CCR7+	1-B cell-CCR7+
1	7.33973	4.34096	J029C_Total CD45+_28739	J029C	R	Cycle 2	R	B cell	CCR7+	1-B cell-CCR7+
1	8.41618	2.47678	WFY_Total CD45+_152340	WFY	HD	Baseline	HD	B cell	CCR7+	1-B cell-CCR7+
1	8.28513	4.44167	J031F_Total CD45+_177110	J031F	R	Cycle 5	R	B cell	CCR7+	1-B cell-CCR7+
1	7.45928	4.20203	J005C_Total CD45+_403612	J005C	R	Cycle 2	R	B cell	CCR7+	1-B cell-CCR7+
1	8.12663	4.50969	J006B_Total CD45+_231018	J006B	R	Cycle 1	R	B cell	CCR7+	1-B cell-CCR7+
1	7.4665	4.06131	J009C_Total CD45+_63662	J009C	NR	Cycle 2	NR	B cell	CCR7+	1-B cell-CCR7+
1	9.72099	6.32654	J031E_Total CD45+_141	J031E	R	Cycle 4	R	B cell	CCR7+	1-B cell-CCR7+
1	9.12982	5.04423	J034A_Total CD45+_5703	J034A	NR	Baseline	NR	B cell	CCR7+	1-B cell-CCR7+
1	9.3721	5.7325	J002B_Total CD45+_217361	J002B	NR	Cycle 1	NR	B cell	CCR7+	1-B cell-CCR7+
1	8.89907	4.34131	CYH_Total CD45+_251391	CYH	HD	Baseline	HD	B cell	CCR7+	1-B cell-CCR7+
1	9.11842	5.65956	J029A_Total CD45+_1851	J029A	R	Baseline	R	B cell	CCR7+	1-B cell-CCR7+
1	8.75953	5.0613	J005D_Total CD45+_260753	J005D	R	Cycle 3	R	B cell	CCR7+	1-B cell-CCR7+
1	8.29177	3.68444	J013C_Total CD45+_4741	J013C	R	Cycle 2	R	B cell	CCR7+	1-B cell-CCR7+
1	9.05728	4.95354	J031C_Total CD45+_6275	J031C	R	Cycle 2	R	B cell	CCR7+	1-B cell-CCR7+
1	7.68822	3.66098	J021C_Total CD45+_3599	J021C	NR	Cycle 2	NR	B cell	CCR7+	1-B cell-CCR7+
1	8.42985	4.30907	J009B_Total CD45+_27066	J009B	NR	Cycle 1	NR	B cell	CCR7+	1-B cell-CCR7+
1	8.24074	5.05719	J022A_Total CD45+_3271	J022A	R	Baseline	R	B cell	CCR7+	1-B cell-CCR7+
1	8.61177	5.26352	J018C_Total CD45+_169780	J018C	R	Cycle 2	R	B cell	CCR7+	1-B cell-CCR7+
1	8.85171	4.39571	J009C_Total CD45+_51440	J009C	NR	Cycle 2	NR	B cell	CCR7+	1-B cell-CCR7+
1	8.63409	3.44033	LN_Total CD45+_320081	LN	HD	Baseline	HD	B cell	CCR7+	1-B cell-CCR7+
1	8.92192	3.85565	J018D_Total CD45+_31383	J018D	R	Cycle 3	R	B cell	CCR7+	1-B cell-CCR7+
1	8.79146	5.47729	J021C_Total CD45+_8357	J021C	NR	Cycle 2	NR	B cell	CCR7+	1-B cell-CCR7+
1	8.13102	3.70456	J005F_Total CD45+_361301	J005F	R	Cycle 5	R	B cell	CCR7+	1-B cell-CCR7+
1	9.34252	5.33945	J031D_Total CD45+_20827	J031D	R	Cycle 3	R	B cell	CCR7+	1-B cell-CCR7+
1	9.53929	5.77301	J002A_Total CD45+_53170	J002A	NR	Baseline	NR	B cell	CCR7+	1-B cell-CCR7+
1	9.16086	3.56625	J031E_Total CD45+_10888	J031E	R	Cycle 4	R	B cell	CCR7+	1-B cell-CCR7+
1	7.59012	3.27386	J025A_Total CD45+_1714	J025A	R	Baseline	R	B cell	CCR7+	1-B cell-CCR7+
1	8.34523	5.13523	J015B_Total CD45+_1134	J015B	NR	Cycle 2	NR	B cell	CCR7+	1-B cell-CCR7+
1	9.54127	6.52027	J030B_Total CD45+_4717	J030B	R	Cycle 1	R	B cell	CCR7+	1-B cell-CCR7+
1	7.79018	4.50959	LB_Total CD45+_942970	LB	HD	Baseline	HD	B cell	CCR7+	1-B cell-CCR7+
1	9.74375	4.15444	ZZW_Total CD45+_69000	ZZW	HD	Baseline	HD	B cell	CCR7+	1-B cell-CCR7+
1	9.49439	6.03342	J018A_Total CD45+_240668	J018A	R	Baseline	R	B cell	CCR7+	1-B cell-CCR7+
1	8.54353	5.70189	J014B_Total CD45+_92684	J014B	R	Cycle 1	R	B cell	CCR7+	1-B cell-CCR7+
1	9.43929	5.41672	ZJG_Total CD45+_949744	ZJG	HD	Baseline	HD	B cell	CCR7+	1-B cell-CCR7+
1	8.48963	4.51642	J006A_Total CD45+_13481	J006A	R	Baseline	R	B cell	CCR7+	1-B cell-CCR7+
1	7.94743	4.0478	J010A_Total CD45+_75222	J010A	NR	Baseline	NR	B cell	CCR7+	1-B cell-CCR7+
1	9.51732	5.44676	J021D_Total CD45+_2939	J021D	NR	Cycle 3	NR	B cell	CCR7+	1-B cell-CCR7+
1	9.26836	5.68838	J031B_Total CD45+_3620	J031B	R	Cycle 1	R	B cell	CCR7+	1-B cell-CCR7+
1	8.48086	4.59981	J022H_Total CD45+_5067	J022H	R	Cycle 7	R	B cell	CCR7+	1-B cell-CCR7+
1	8.26274	4.9413	J015B_Total CD45+_2487	J015B	NR	Cycle 2	NR	B cell	CCR7+	1-B cell-CCR7+
1	8.97002	5.13525	ZJG_Total CD45+_218443	ZJG	HD	Baseline	HD	B cell	CCR7+	1-B cell-CCR7+
1	8.39348	2.55691	J018C_Total CD45+_644438	J018C	R	Cycle 2	R	B cell	CCR7+	1-B cell-CCR7+
1	8.18429	3.17889	J002B_Total CD45+_181055	J002B	NR	Cycle 1	NR	B cell	CCR7+	1-B cell-CCR7+
1	9.43226	5.45889	J031D_Total CD45+_8233	J031D	R	Cycle 3	R	B cell	CCR7+	1-B cell-CCR7+
1	8.62972	4.39494	J031E_Total CD45+_10422	J031E	R	Cycle 4	R	B cell	CCR7+	1-B cell-CCR7+
1	8.66618	5.24819	J005F_Total CD45+_293494	J005F	R	Cycle 5	R	B cell	CCR7+	1-B cell-CCR7+
1	9.15756	6.0551	LGF_Total CD45+_562546	LGF	HD	Baseline	HD	B cell	CCR7+	1-B cell-CCR7+
1	9.17969	5.69397	J013F_Total CD45+_95184	J013F	R	Cycle 5	R	B cell	CCR7+	1-B cell-CCR7+
1	8.7369	6.1598	J034C_Total CD45+_16265	J034C	NR	Cycle 2	NR	B cell	CCR7+	1-B cell-CCR7+
1	8.45722	5.39071	J025B_Total CD45+_4113	J025B	R	Cycle 1	R	B cell	CCR7+	1-B cell-CCR7+
1	8.50972	3.03136	CYH_Total CD45+_264899	CYH	HD	Baseline	HD	B cell	CCR7+	1-B cell-CCR7+
1	9.49978	6.10138	J030A_Total CD45+_815	J030A	R	Baseline	R	B cell	CCR7+	1-B cell-CCR7+
1	8.92025	4.97324	J018D_Total CD45+_29913	J018D	R	Cycle 3	R	B cell	CCR7+	1-B cell-CCR7+
1	9.49123	4.51009	J035B_Total CD45+_3421	J035B	NR	Cycle 1	NR	B cell	CCR7+	1-B cell-CCR7+
1	8.63305	5.73506	LWG_Total CD45+_289074	LWG	HD	Baseline	HD	B cell	CCR7+	1-B cell-CCR7+
1	8.73849	4.5774	J013E_Total CD45+_177624	J013E	R	Cycle 4	R	B cell	CCR7+	1-B cell-CCR7+
1	8.88865	5.26805	J018C_Total CD45+_772184	J018C	R	Cycle 2	R	B cell	CCR7+	1-B cell-CCR7+
1	9.29174	5.10442	LGF_Total CD45+_62410	LGF	HD	Baseline	HD	B cell	CCR7+	1-B cell-CCR7+
1	8.61351	5.70557	J005D_Total CD45+_197030	J005D	R	Cycle 3	R	B cell	CCR7+	1-B cell-CCR7+
1	8.81263	5.11985	J018A_Total CD45+_221108	J018A	R	Baseline	R	B cell	CCR7+	1-B cell-CCR7+
1	9.45381	6.6877	J033C_Total CD45+_32020	J033C	NR	Cycle 2	NR	B cell	CCR7+	1-B cell-CCR7+
1	7.80971	3.55231	J002C_Total CD45+_126618	J002C	NR	Cycle 2	NR	B cell	CCR7+	1-B cell-CCR7+
1	9.66567	6.29801	J021D_Total CD45+_20483	J021D	NR	Cycle 3	NR	B cell	CCR7+	1-B cell-CCR7+
1	7.56814	3.69775	J005C_Total CD45+_158088	J005C	R	Cycle 2	R	B cell	CCR7+	1-B cell-CCR7+
1	9.54214	5.96273	J021A_Total CD45+_2764	J021A	NR	Baseline	NR	B cell	CCR7+	1-B cell-CCR7+
1	7.99411	3.83606	DWR_Total CD45+_139107	DWR	HD	Baseline	HD	B cell	CCR7+	1-B cell-CCR7+
1	8.64931	5.94377	J022A_Total CD45+_7065	J022A	R	Baseline	R	B cell	CCR7+	1-B cell-CCR7+
1	9.05229	6.21287	J018C_Total CD45+_260074	J018C	R	Cycle 2	R	B cell	CCR7+	1-B cell-CCR7+
1	8.4621	5.11958	J029C_Total CD45+_27598	J029C	R	Cycle 2	R	B cell	CCR7+	1-B cell-CCR7+
1	7.36003	4.32936	J022F_Total CD45+_113717	J022F	R	Cycle 5	R	B cell	CCR7+	1-B cell-CCR7+
1	7.98945	3.9337	J010B_Total CD45+_20874	J010B	NR	Cycle 1	NR	B cell	CCR7+	1-B cell-CCR7+
1	8.35774	2.46604	J002A_Total CD45+_352832	J002A	NR	Baseline	NR	B cell	CCR7+	1-B cell-CCR7+
1	9.78993	4.3722	ZJG_Total CD45+_903795	ZJG	HD	Baseline	HD	B cell	CCR7+	1-B cell-CCR7+
1	8.16364	3.4624	J018B_Total CD45+_102605	J018B	R	Cycle 1	R	B cell	CCR7+	1-B cell-CCR7+
1	8.2413	3.45488	J023A_Total CD45+_3918	J023A	NR	Baseline	NR	B cell	CCR7+	1-B cell-CCR7+
1	7.85533	3.99846	J008B_Total CD45+_200168	J008B	NR	Cycle 1	NR	B cell	CCR7+	1-B cell-CCR7+
1	7.76315	3.88666	ZJG_Total CD45+_261552	ZJG	HD	Baseline	HD	B cell	CCR7+	1-B cell-CCR7+
1	8.52261	3.76548	J018A_Total CD45+_242712	J018A	R	Baseline	R	B cell	CCR7+	1-B cell-CCR7+
1	10.0768	6.1762	J018D_Total CD45+_26240	J018D	R	Cycle 3	R	B cell	CCR7+	1-B cell-CCR7+
1	8.64816	5.25013	J006C_Total CD45+_257802	J006C	R	Cycle 2	R	B cell	CCR7+	1-B cell-CCR7+
1	8.55364	4.95921	J005F_Total CD45+_560311	J005F	R	Cycle 5	R	B cell	CCR7+	1-B cell-CCR7+
1	9.54261	4.00965	ZJG_Total CD45+_569753	ZJG	HD	Baseline	HD	B cell	CCR7+	1-B cell-CCR7+
1	9.38841	5.12783	J018D_Total CD45+_12195	J018D	R	Cycle 3	R	B cell	CCR7+	1-B cell-CCR7+
1	8.64486	5.23351	J034B_Total CD45+_1951	J034B	NR	Cycle 1	NR	B cell	CCR7+	1-B cell-CCR7+
1	7.81413	4.24469	J031B_Total CD45+_1649	J031B	R	Cycle 1	R	B cell	CCR7+	1-B cell-CCR7+
1	8.36489	2.32934	J031A_Total CD45+_3430	J031A	R	Baseline	R	B cell	CCR7+	1-B cell-CCR7+
1	9.71788	6.04513	J018B_Total CD45+_29181	J018B	R	Cycle 1	R	B cell	CCR7+	1-B cell-CCR7+
1	9.21126	4.42435	J031C_Total CD45+_5497	J031C	R	Cycle 2	R	B cell	CCR7+	1-B cell-CCR7+
1	9.14712	5.69046	J015B_Total CD45+_3895	J015B	NR	Cycle 2	NR	B cell	CCR7+	1-B cell-CCR7+
1	8.60617	2.713	ZJG_Total CD45+_370014	ZJG	HD	Baseline	HD	B cell	CCR7+	1-B cell-CCR7+
1	8.8904	5.32272	J022B_Total CD45+_26807	J022B	R	Cycle 1	R	B cell	CCR7+	1-B cell-CCR7+
1	7.77015	4.01593	J006C_Total CD45+_160389	J006C	R	Cycle 2	R	B cell	CCR7+	1-B cell-CCR7+
1	8.44158	5.03481	LWG_Total CD45+_746974	LWG	HD	Baseline	HD	B cell	CCR7+	1-B cell-CCR7+
1	7.81949	3.94993	J013H_Total CD45+_52074	J013H	R	Cycle 7	R	B cell	CCR7+	1-B cell-CCR7+
1	7.66301	4.36372	J009D_Total CD45+_11453	J009D	NR	Cycle 3	NR	B cell	CCR7+	1-B cell-CCR7+
1	9.86499	5.06467	J031D_Total CD45+_8061	J031D	R	Cycle 3	R	B cell	CCR7+	1-B cell-CCR7+
1	7.4676	3.449	J014B_Total CD45+_95747	J014B	R	Cycle 1	R	B cell	CCR7+	1-B cell-CCR7+
1	8.67468	3.37078	J010A_Total CD45+_87172	J010A	NR	Baseline	NR	B cell	CCR7+	1-B cell-CCR7+
1	9.41204	4.30826	J031F_Total CD45+_51270	J031F	R	Cycle 5	R	B cell	CCR7+	1-B cell-CCR7+
1	8.923	3.58381	J033B_Total CD45+_6042	J033B	NR	Cycle 1	NR	B cell	CCR7+	1-B cell-CCR7+
1	8.73958	3.97949	J031C_Total CD45+_4845	J031C	R	Cycle 2	R	B cell	CCR7+	1-B cell-CCR7+
1	9.11242	4.78835	J018D_Total CD45+_69992	J018D	R	Cycle 3	R	B cell	CCR7+	1-B cell-CCR7+
1	8.34439	5.34799	J009B_Total CD45+_46296	J009B	NR	Cycle 1	NR	B cell	CCR7+	1-B cell-CCR7+
1	8.92194	3.71226	J018F_Total CD45+_10986	J018F	R	Cycle 5	R	B cell	CCR7+	1-B cell-CCR7+
1	7.81883	3.65115	J018B_Total CD45+_66781	J018B	R	Cycle 1	R	B cell	CCR7+	1-B cell-CCR7+
1	8.23076	3.84234	ZJS_Total CD45+_646883	ZJS	HD	Baseline	HD	B cell	CCR7+	1-B cell-CCR7+
1	8.24581	2.55691	ZJG_Total CD45+_807659	ZJG	HD	Baseline	HD	B cell	CCR7+	1-B cell-CCR7+
1	7.90047	4.88659	ZJS_Total CD45+_434571	ZJS	HD	Baseline	HD	B cell	CCR7+	1-B cell-CCR7+
1	7.44565	3.22458	J015B_Total CD45+_303	J015B	NR	Cycle 2	NR	B cell	CCR7+	1-B cell-CCR7+
1	8.97444	3.21485	J031E_Total CD45+_11247	J031E	R	Cycle 4	R	B cell	CCR7+	1-B cell-CCR7+
1	8.4761	4.23691	J010C_Total CD45+_4278	J010C	NR	Cycle 2	NR	B cell	CCR7+	1-B cell-CCR7+
1	7.75018	4.48054	J006C_Total CD45+_298496	J006C	R	Cycle 2	R	B cell	CCR7+	1-B cell-CCR7+
1	9.13463	4.75846	J031D_Total CD45+_17361	J031D	R	Cycle 3	R	B cell	CCR7+	1-B cell-CCR7+
1	9.04327	4.20965	J018B_Total CD45+_251063	J018B	R	Cycle 1	R	B cell	CCR7+	1-B cell-CCR7+
1	9.10115	4.26469	J021C_Total CD45+_1971	J021C	NR	Cycle 2	NR	B cell	CCR7+	1-B cell-CCR7+
1	9.78343	4.64596	J005C_Total CD45+_370684	J005C	R	Cycle 2	R	B cell	CCR7+	1-B cell-CCR7+
1	8.04742	4.46075	J015B_Total CD45+_4507	J015B	NR	Cycle 2	NR	B cell	CCR7+	1-B cell-CCR7+
1	8.71192	5.47344	J031B_Total CD45+_5986	J031B	R	Cycle 1	R	B cell	CCR7+	1-B cell-CCR7+
1	9.4337	4.5956	J021D_Total CD45+_14190	J021D	NR	Cycle 3	NR	B cell	CCR7+	1-B cell-CCR7+
1	8.79473	4.83176	LB_Total CD45+_1542470	LB	HD	Baseline	HD	B cell	CCR7+	1-B cell-CCR7+
1	7.79487	4.19856	J031F_Total CD45+_152573	J031F	R	Cycle 5	R	B cell	CCR7+	1-B cell-CCR7+
1	8.83593	3.4522	J002A_Total CD45+_55849	J002A	NR	Baseline	NR	B cell	CCR7+	1-B cell-CCR7+
1	7.74824	4.17311	J013G_Total CD45+_311600	J013G	R	Cycle 6	R	B cell	CCR7+	1-B cell-CCR7+
1	8.02294	4.99767	J006B_Total CD45+_216836	J006B	R	Cycle 1	R	B cell	CCR7+	1-B cell-CCR7+
1	9.42173	4.61562	J010A_Total CD45+_85583	J010A	NR	Baseline	NR	B cell	CCR7+	1-B cell-CCR7+
1	9.13944	3.72843	J018A_Total CD45+_22048	J018A	R	Baseline	R	B cell	CCR7+	1-B cell-CCR7+
1	9.23807	5.19425	J021D_Total CD45+_23187	J021D	NR	Cycle 3	NR	B cell	CCR7+	1-B cell-CCR7+
1	8.88945	4.16985	LN_Total CD45+_411855	LN	HD	Baseline	HD	B cell	CCR7+	1-B cell-CCR7+
1	8.28056	4.10744	J010B_Total CD45+_86363	J010B	NR	Cycle 1	NR	B cell	CCR7+	1-B cell-CCR7+
1	9.04297	4.30405	J008B_Total CD45+_33251	J008B	NR	Cycle 1	NR	B cell	CCR7+	1-B cell-CCR7+
1	8.17553	4.5384	J009A_Total CD45+_12493	J009A	NR	Baseline	NR	B cell	CCR7+	1-B cell-CCR7+
1	8.74608	3.33257	J018B_Total CD45+_292498	J018B	R	Cycle 1	R	B cell	CCR7+	1-B cell-CCR7+
1	8.03723	4.0936	ZJG_Total CD45+_93930	ZJG	HD	Baseline	HD	B cell	CCR7+	1-B cell-CCR7+
1	9.24125	3.65857	LWG_Total CD45+_33805	LWG	HD	Baseline	HD	B cell	CCR7+	1-B cell-CCR7+
1	8.26709	4.29591	SXB_Total CD45+_67101	SXB	HD	Baseline	HD	B cell	CCR7+	1-B cell-CCR7+
1	9.85112	5.17821	CYH_Total CD45+_243881	CYH	HD	Baseline	HD	B cell	CCR7+	1-B cell-CCR7+
1	8.1425	4.01502	LB_Total CD45+_881914	LB	HD	Baseline	HD	B cell	CCR7+	1-B cell-CCR7+
1	9.62612	5.31296	J031E_Total CD45+_10543	J031E	R	Cycle 4	R	B cell	CCR7+	1-B cell-CCR7+
1	8.66375	3.54136	J034B_Total CD45+_9626	J034B	NR	Cycle 1	NR	B cell	CCR7+	1-B cell-CCR7+
1	9.15344	5.79366	LGF_Total CD45+_517401	LGF	HD	Baseline	HD	B cell	CCR7+	1-B cell-CCR7+
1	8.8198	5.33319	J021C_Total CD45+_2763	J021C	NR	Cycle 2	NR	B cell	CCR7+	1-B cell-CCR7+
1	7.54541	4.00596	J018C_Total CD45+_414802	J018C	R	Cycle 2	R	B cell	CCR7+	1-B cell-CCR7+
1	9.40674	4.06139	ZZW_Total CD45+_453942	ZZW	HD	Baseline	HD	B cell	CCR7+	1-B cell-CCR7+
1	9.08814	4.12844	ZJG_Total CD45+_1052419	ZJG	HD	Baseline	HD	B cell	CCR7+	1-B cell-CCR7+
1	8.70364	5.75921	J009D_Total CD45+_48414	J009D	NR	Cycle 3	NR	B cell	CCR7+	1-B cell-CCR7+
1	8.09073	3.54555	J010A_Total CD45+_38607	J010A	NR	Baseline	NR	B cell	CCR7+	1-B cell-CCR7+
1	7.77624	3.78833	YLP_Total CD45+_402932	YLP	HD	Baseline	HD	B cell	CCR7+	1-B cell-CCR7+
1	9.05296	6.19685	J018C_Total CD45+_602440	J018C	R	Cycle 2	R	B cell	CCR7+	1-B cell-CCR7+
1	9.99738	6.18641	J018A_Total CD45+_53123	J018A	R	Baseline	R	B cell	CCR7+	1-B cell-CCR7+
1	10.0777	5.34784	J033B_Total CD45+_9279	J033B	NR	Cycle 1	NR	B cell	CCR7+	1-B cell-CCR7+
1	8.05143	4.14991	J034B_Total CD45+_5316	J034B	NR	Cycle 1	NR	B cell	CCR7+	1-B cell-CCR7+
1	9.04711	6.17729	J006B_Total CD45+_8717	J006B	R	Cycle 1	R	B cell	CCR7+	1-B cell-CCR7+
1	9.13515	4.0943	J031A_Total CD45+_3575	J031A	R	Baseline	R	B cell	CCR7+	1-B cell-CCR7+
1	9.70956	6.35344	J005E_Total CD45+_42979	J005E	R	Cycle 4	R	B cell	CCR7+	1-B cell-CCR7+
1	8.85669	3.83106	J018F_Total CD45+_5379	J018F	R	Cycle 5	R	B cell	CCR7+	1-B cell-CCR7+
1	8.52134	3.66544	J033B_Total CD45+_5401	J033B	NR	Cycle 1	NR	B cell	CCR7+	1-B cell-CCR7+
1	9.41595	4.99039	LN_Total CD45+_229373	LN	HD	Baseline	HD	B cell	CCR7+	1-B cell-CCR7+
1	9.96561	6.75334	J002A_Total CD45+_212565	J002A	NR	Baseline	NR	B cell	CCR7+	1-B cell-CCR7+
1	8.67885	2.81544	J031E_Total CD45+_10742	J031E	R	Cycle 4	R	B cell	CCR7+	1-B cell-CCR7+
1	8.36516	4.75338	J014B_Total CD45+_97328	J014B	R	Cycle 1	R	B cell	CCR7+	1-B cell-CCR7+
1	8.61938	3.62958	ZJG_Total CD45+_1055834	ZJG	HD	Baseline	HD	B cell	CCR7+	1-B cell-CCR7+
1	8.66475	3.22375	J023A_Total CD45+_1501	J023A	NR	Baseline	NR	B cell	CCR7+	1-B cell-CCR7+
1	9.22793	5.14972	J033C_Total CD45+_9309	J033C	NR	Cycle 2	NR	B cell	CCR7+	1-B cell-CCR7+
1	8.04255	4.89215	J010B_Total CD45+_72131	J010B	NR	Cycle 1	NR	B cell	CCR7+	1-B cell-CCR7+
1	8.34543	2.67365	J023A_Total CD45+_6527	J023A	NR	Baseline	NR	B cell	CCR7+	1-B cell-CCR7+
1	7.99299	4.07409	J010A_Total CD45+_66881	J010A	NR	Baseline	NR	B cell	CCR7+	1-B cell-CCR7+
1	7.99802	3.57651	J010A_Total CD45+_78113	J010A	NR	Baseline	NR	B cell	CCR7+	1-B cell-CCR7+
1	8.57916	4.01596	J006D_Total CD45+_495464	J006D	R	Cycle 3	R	B cell	CCR7+	1-B cell-CCR7+
1	8.7037	2.69872	LWG_Total CD45+_317956	LWG	HD	Baseline	HD	B cell	CCR7+	1-B cell-CCR7+
1	8.75869	3.57843	LN_Total CD45+_57236	LN	HD	Baseline	HD	B cell	CCR7+	1-B cell-CCR7+
1	7.62697	3.29879	J005E_Total CD45+_566999	J005E	R	Cycle 4	R	B cell	CCR7+	1-B cell-CCR7+
1	9.01721	6.06546	J010B_Total CD45+_17126	J010B	NR	Cycle 1	NR	B cell	CCR7+	1-B cell-CCR7+
1	9.06059	5.38053	J006C_Total CD45+_151870	J006C	R	Cycle 2	R	B cell	CCR7+	1-B cell-CCR7+
1	8.25112	3.0131	J005A_Total CD45+_101287	J005A	R	Baseline	R	B cell	CCR7+	1-B cell-CCR7+
1	8.42139	5.25525	J010B_Total CD45+_148588	J010B	NR	Cycle 1	NR	B cell	CCR7+	1-B cell-CCR7+
1	9.45406	6.29291	J015B_Total CD45+_7989	J015B	NR	Cycle 2	NR	B cell	CCR7+	1-B cell-CCR7+
1	9.30053	6.20729	J010B_Total CD45+_87726	J010B	NR	Cycle 1	NR	B cell	CCR7+	1-B cell-CCR7+
1	9.0297	3.22653	J022B_Total CD45+_10584	J022B	R	Cycle 1	R	B cell	CCR7+	1-B cell-CCR7+
1	9.73203	5.39842	J008B_Total CD45+_9601	J008B	NR	Cycle 1	NR	B cell	CCR7+	1-B cell-CCR7+
1	7.98802	3.9112	J018F_Total CD45+_2240	J018F	R	Cycle 5	R	B cell	CCR7+	1-B cell-CCR7+
1	8.43473	4.01631	J021B_Total CD45+_1251	J021B	NR	Cycle 1	NR	B cell	CCR7+	1-B cell-CCR7+
1	7.87911	3.97136	ZJS_Total CD45+_30141	ZJS	HD	Baseline	HD	B cell	CCR7+	1-B cell-CCR7+
1	8.69323	5.95593	J006B_Total CD45+_11800	J006B	R	Cycle 1	R	B cell	CCR7+	1-B cell-CCR7+
1	9.54803	4.69208	J002B_Total CD45+_107421	J002B	NR	Cycle 1	NR	B cell	CCR7+	1-B cell-CCR7+
1	8.74225	3.3761	J018A_Total CD45+_18019	J018A	R	Baseline	R	B cell	CCR7+	1-B cell-CCR7+
1	9.1788	5.02393	J034C_Total CD45+_33615	J034C	NR	Cycle 2	NR	B cell	CCR7+	1-B cell-CCR7+
1	9.03445	5.87208	J005B_Total CD45+_143245	J005B	R	Cycle 1	R	B cell	CCR7+	1-B cell-CCR7+
1	8.82167	6.12904	J009D_Total CD45+_47837	J009D	NR	Cycle 3	NR	B cell	CCR7+	1-B cell-CCR7+
1	7.78406	4.49227	J014B_Total CD45+_84586	J014B	R	Cycle 1	R	B cell	CCR7+	1-B cell-CCR7+
1	8.98424	4.43066	LN_Total CD45+_332259	LN	HD	Baseline	HD	B cell	CCR7+	1-B cell-CCR7+
1	8.5266	2.96207	J002B_Total CD45+_112008	J002B	NR	Cycle 1	NR	B cell	CCR7+	1-B cell-CCR7+
1	7.83931	4.54597	J033B_Total CD45+_6781	J033B	NR	Cycle 1	NR	B cell	CCR7+	1-B cell-CCR7+
1	8.82477	4.32698	J018C_Total CD45+_495170	J018C	R	Cycle 2	R	B cell	CCR7+	1-B cell-CCR7+
1	8.31818	3.78035	J031A_Total CD45+_3087	J031A	R	Baseline	R	B cell	CCR7+	1-B cell-CCR7+
1	9.72923	6.31674	J031A_Total CD45+_2574	J031A	R	Baseline	R	B cell	CCR7+	1-B cell-CCR7+
1	8.39422	2.61569	ZJG_Total CD45+_1076672	ZJG	HD	Baseline	HD	B cell	CCR7+	1-B cell-CCR7+
1	9.06044	4.19862	LB_Total CD45+_483631	LB	HD	Baseline	HD	B cell	CCR7+	1-B cell-CCR7+
1	8.74313	5.2019	J031A_Total CD45+_722	J031A	R	Baseline	R	B cell	CCR7+	1-B cell-CCR7+
1	8.23587	4.43659	J006B_Total CD45+_22679	J006B	R	Cycle 1	R	B cell	CCR7+	1-B cell-CCR7+
1	8.56616	4.02503	J018A_Total CD45+_151600	J018A	R	Baseline	R	B cell	CCR7+	1-B cell-CCR7+
1	8.57928	2.95521	J002A_Total CD45+_374737	J002A	NR	Baseline	NR	B cell	CCR7+	1-B cell-CCR7+
1	7.77117	3.82488	J022B_Total CD45+_19718	J022B	R	Cycle 1	R	B cell	CCR7+	1-B cell-CCR7+
1	7.79954	3.4747	SXB_Total CD45+_36399	SXB	HD	Baseline	HD	B cell	CCR7+	1-B cell-CCR7+
1	7.88012	4.014	J021C_Total CD45+_8346	J021C	NR	Cycle 2	NR	B cell	CCR7+	1-B cell-CCR7+
1	8.88609	3.99996	J005D_Total CD45+_709022	J005D	R	Cycle 3	R	B cell	CCR7+	1-B cell-CCR7+
1	9.23566	5.14137	J029C_Total CD45+_33969	J029C	R	Cycle 2	R	B cell	CCR7+	1-B cell-CCR7+
1	9.41207	5.66512	J002B_Total CD45+_37971	J002B	NR	Cycle 1	NR	B cell	CCR7+	1-B cell-CCR7+
1	8.25153	2.23115	J031E_Total CD45+_3860	J031E	R	Cycle 4	R	B cell	CCR7+	1-B cell-CCR7+
1	8.71124	5.5685	J018A_Total CD45+_176309	J018A	R	Baseline	R	B cell	CCR7+	1-B cell-CCR7+
1	8.56053	4.75531	ZJS_Total CD45+_630090	ZJS	HD	Baseline	HD	B cell	CCR7+	1-B cell-CCR7+
1	9.07605	4.93016	J021A_Total CD45+_6624	J021A	NR	Baseline	NR	B cell	CCR7+	1-B cell-CCR7+
1	9.61653	4.58367	J014A_Total CD45+_68005	J014A	R	Baseline	R	B cell	CCR7+	1-B cell-CCR7+
1	8.90019	5.47488	J021C_Total CD45+_8375	J021C	NR	Cycle 2	NR	B cell	CCR7+	1-B cell-CCR7+
1	7.98299	3.60639	LN_Total CD45+_147694	LN	HD	Baseline	HD	B cell	CCR7+	1-B cell-CCR7+
1	7.64336	3.46374	J004A_Total CD45+_209308	J004A	NR	Baseline	NR	B cell	CCR7+	1-B cell-CCR7+
1	8.5265	5.46826	J014A_Total CD45+_119970	J014A	R	Baseline	R	B cell	CCR7+	1-B cell-CCR7+
1	8.4512	3.99618	J029C_Total CD45+_25370	J029C	R	Cycle 2	R	B cell	CCR7+	1-B cell-CCR7+
1	8.02134	4.43683	J010B_Total CD45+_84665	J010B	NR	Cycle 1	NR	B cell	CCR7+	1-B cell-CCR7+
1	9.16792	5.64148	J010B_Total CD45+_132278	J010B	NR	Cycle 1	NR	B cell	CCR7+	1-B cell-CCR7+
1	8.87356	5.16693	J005C_Total CD45+_67035	J005C	R	Cycle 2	R	B cell	CCR7+	1-B cell-CCR7+
1	8.82456	4.23077	J004A_Total CD45+_155256	J004A	NR	Baseline	NR	B cell	CCR7+	1-B cell-CCR7+
1	8.86729	5.19682	J006D_Total CD45+_6787	J006D	R	Cycle 3	R	B cell	CCR7+	1-B cell-CCR7+
1	8.87921	4.69476	J014A_Total CD45+_133583	J014A	R	Baseline	R	B cell	CCR7+	1-B cell-CCR7+
1	9.09197	6.15366	J018D_Total CD45+_65856	J018D	R	Cycle 3	R	B cell	CCR7+	1-B cell-CCR7+
1	9.44876	3.94134	J018C_Total CD45+_530945	J018C	R	Cycle 2	R	B cell	CCR7+	1-B cell-CCR7+
1	8.705	5.7059	J013H_Total CD45+_13082	J013H	R	Cycle 7	R	B cell	CCR7+	1-B cell-CCR7+
1	8.41602	3.79092	J013G_Total CD45+_320916	J013G	R	Cycle 6	R	B cell	CCR7+	1-B cell-CCR7+
1	8.87063	4.02465	J015A_Total CD45+_3025	J015A	NR	Cycle 1	NR	B cell	CCR7+	1-B cell-CCR7+
1	8.46205	5.37838	J021B_Total CD45+_6783	J021B	NR	Cycle 1	NR	B cell	CCR7+	1-B cell-CCR7+
1	7.92884	4.89192	J013H_Total CD45+_129856	J013H	R	Cycle 7	R	B cell	CCR7+	1-B cell-CCR7+
1	7.75056	3.98967	J013H_Total CD45+_40578	J013H	R	Cycle 7	R	B cell	CCR7+	1-B cell-CCR7+
1	9.13453	4.27868	J008B_Total CD45+_75526	J008B	NR	Cycle 1	NR	B cell	CCR7+	1-B cell-CCR7+
1	9.22165	5.73905	J005C_Total CD45+_434909	J005C	R	Cycle 2	R	B cell	CCR7+	1-B cell-CCR7+
1	8.01976	3.9237	J018C_Total CD45+_471036	J018C	R	Cycle 2	R	B cell	CCR7+	1-B cell-CCR7+
1	7.36748	3.59186	J009C_Total CD45+_33132	J009C	NR	Cycle 2	NR	B cell	CCR7+	1-B cell-CCR7+
1	8.92667	3.82399	J028A_Total CD45+_1480	J028A	R	Baseline	R	B cell	CCR7+	1-B cell-CCR7+
1	9.09339	6.16719	J018B_Total CD45+_42344	J018B	R	Cycle 1	R	B cell	CCR7+	1-B cell-CCR7+
1	8.65301	2.94398	ZZW_Total CD45+_1008704	ZZW	HD	Baseline	HD	B cell	CCR7+	1-B cell-CCR7+
1	9.58024	5.99782	J018G_Total CD45+_430	J018G	R	Cycle 6	R	B cell	CCR7+	1-B cell-CCR7+
1	7.81684	3.61193	J002A_Total CD45+_179296	J002A	NR	Baseline	NR	B cell	CCR7+	1-B cell-CCR7+
1	8.61621	4.86678	LWG_Total CD45+_869620	LWG	HD	Baseline	HD	B cell	CCR7+	1-B cell-CCR7+
1	8.87228	5.46515	J009B_Total CD45+_51473	J009B	NR	Cycle 1	NR	B cell	CCR7+	1-B cell-CCR7+
1	8.14761	4.52745	J018A_Total CD45+_195752	J018A	R	Baseline	R	B cell	CCR7+	1-B cell-CCR7+
1	8.57703	4.0916	J018A_Total CD45+_144684	J018A	R	Baseline	R	B cell	CCR7+	1-B cell-CCR7+
1	9.09583	6.14582	J021C_Total CD45+_3202	J021C	NR	Cycle 2	NR	B cell	CCR7+	1-B cell-CCR7+
1	7.81261	3.7033	J021D_Total CD45+_23378	J021D	NR	Cycle 3	NR	B cell	CCR7+	1-B cell-CCR7+
1	8.2678	4.34431	J030A_Total CD45+_8766	J030A	R	Baseline	R	B cell	CCR7+	1-B cell-CCR7+
1	9.27436	5.1486	J029A_Total CD45+_108	J029A	R	Baseline	R	B cell	CCR7+	1-B cell-CCR7+
1	8.41683	3.93726	ZJS_Total CD45+_419520	ZJS	HD	Baseline	HD	B cell	CCR7+	1-B cell-CCR7+
1	8.28666	3.59606	J005F_Total CD45+_325201	J005F	R	Cycle 5	R	B cell	CCR7+	1-B cell-CCR7+
1	9.45649	5.32361	J010C_Total CD45+_2667	J010C	NR	Cycle 2	NR	B cell	CCR7+	1-B cell-CCR7+
1	9.15496	5.59593	J021C_Total CD45+_8462	J021C	NR	Cycle 2	NR	B cell	CCR7+	1-B cell-CCR7+
1	9.49243	4.54957	J031D_Total CD45+_13282	J031D	R	Cycle 3	R	B cell	CCR7+	1-B cell-CCR7+
1	9.23835	3.79518	ZJG_Total CD45+_345626	ZJG	HD	Baseline	HD	B cell	CCR7+	1-B cell-CCR7+
1	8.26778	4.34551	J030A_Total CD45+_5015	J030A	R	Baseline	R	B cell	CCR7+	1-B cell-CCR7+
1	8.43973	3.55005	J010A_Total CD45+_30453	J010A	NR	Baseline	NR	B cell	CCR7+	1-B cell-CCR7+
1	8.89069	4.51454	J031E_Total CD45+_8106	J031E	R	Cycle 4	R	B cell	CCR7+	1-B cell-CCR7+
1	7.58603	3.23864	LWG_Total CD45+_54999	LWG	HD	Baseline	HD	B cell	CCR7+	1-B cell-CCR7+
1	9.61943	4.97936	J018C_Total CD45+_240631	J018C	R	Cycle 2	R	B cell	CCR7+	1-B cell-CCR7+
1	8.69188	4.48654	SXB_Total CD45+_13902	SXB	HD	Baseline	HD	B cell	CCR7+	1-B cell-CCR7+
1	9.02229	6.04939	J030A_Total CD45+_9627	J030A	R	Baseline	R	B cell	CCR7+	1-B cell-CCR7+
1	7.40236	3.63195	J013I_Total CD45+_490	J013I	R	Cycle 8	R	B cell	CCR7+	1-B cell-CCR7+
1	7.73837	3.65459	J022A_Total CD45+_11906	J022A	R	Baseline	R	B cell	CCR7+	1-B cell-CCR7+
1	8.61727	5.24312	J010B_Total CD45+_9653	J010B	NR	Cycle 1	NR	B cell	CCR7+	1-B cell-CCR7+
1	9.0077	4.96555	J008B_Total CD45+_99047	J008B	NR	Cycle 1	NR	B cell	CCR7+	1-B cell-CCR7+
1	8.43124	3.81497	J018B_Total CD45+_158902	J018B	R	Cycle 1	R	B cell	CCR7+	1-B cell-CCR7+
1	8.30956	5.30019	J021A_Total CD45+_8295	J021A	NR	Baseline	NR	B cell	CCR7+	1-B cell-CCR7+
1	9.06526	3.76032	J034B_Total CD45+_5083	J034B	NR	Cycle 1	NR	B cell	CCR7+	1-B cell-CCR7+
1	9.27055	3.86943	J013J_Total CD45+_3598	J013J	R	Cycle 9	R	B cell	CCR7+	1-B cell-CCR7+
1	10.1106	6.12198	J031E_Total CD45+_308	J031E	R	Cycle 4	R	B cell	CCR7+	1-B cell-CCR7+
1	8.54317	5.34124	J035A_Total CD45+_887	J035A	NR	Baseline	NR	B cell	CCR7+	1-B cell-CCR7+
1	8.15835	4.33448	J029C_Total CD45+_40517	J029C	R	Cycle 2	R	B cell	CCR7+	1-B cell-CCR7+
1	8.68977	2.87835	J008B_Total CD45+_13718	J008B	NR	Cycle 1	NR	B cell	CCR7+	1-B cell-CCR7+
1	9.08487	3.78452	J034B_Total CD45+_8031	J034B	NR	Cycle 1	NR	B cell	CCR7+	1-B cell-CCR7+
1	9.08366	4.40766	ZZW_Total CD45+_715947	ZZW	HD	Baseline	HD	B cell	CCR7+	1-B cell-CCR7+
1	9.39841	4.29801	ZJG_Total CD45+_674243	ZJG	HD	Baseline	HD	B cell	CCR7+	1-B cell-CCR7+
1	8.97685	5.20519	J029C_Total CD45+_9434	J029C	R	Cycle 2	R	B cell	CCR7+	1-B cell-CCR7+
1	9.47795	6.65239	J015B_Total CD45+_1627	J015B	NR	Cycle 2	NR	B cell	CCR7+	1-B cell-CCR7+
1	9.02392	5.79231	LGF_Total CD45+_186918	LGF	HD	Baseline	HD	B cell	CCR7+	1-B cell-CCR7+
1	8.63606	5.43289	J018B_Total CD45+_74508	J018B	R	Cycle 1	R	B cell	CCR7+	1-B cell-CCR7+
1	9.00382	6.05192	J015B_Total CD45+_7032	J015B	NR	Cycle 2	NR	B cell	CCR7+	1-B cell-CCR7+
1	8.75576	3.39247	J013F_Total CD45+_3159	J013F	R	Cycle 5	R	B cell	CCR7+	1-B cell-CCR7+
1	9.51918	6.94151	J030A_Total CD45+_8814	J030A	R	Baseline	R	B cell	CCR7+	1-B cell-CCR7+
1	8.44293	4.00337	J018F_Total CD45+_1710	J018F	R	Cycle 5	R	B cell	CCR7+	1-B cell-CCR7+
1	8.51324	5.64603	J025B_Total CD45+_7933	J025B	R	Cycle 1	R	B cell	CCR7+	1-B cell-CCR7+
1	9.23268	5.11386	J031E_Total CD45+_2906	J031E	R	Cycle 4	R	B cell	CCR7+	1-B cell-CCR7+
1	8.51398	4.58074	J010A_Total CD45+_43363	J010A	NR	Baseline	NR	B cell	CCR7+	1-B cell-CCR7+
1	8.10358	3.70561	J013F_Total CD45+_304370	J013F	R	Cycle 5	R	B cell	CCR7+	1-B cell-CCR7+
1	8.4686	2.6003	LN_Total CD45+_129711	LN	HD	Baseline	HD	B cell	CCR7+	1-B cell-CCR7+
1	8.04659	4.23069	J018F_Total CD45+_706	J018F	R	Cycle 5	R	B cell	CCR7+	1-B cell-CCR7+
1	8.88651	5.44332	J010C_Total CD45+_3744	J010C	NR	Cycle 2	NR	B cell	CCR7+	1-B cell-CCR7+
1	8.70684	4.43663	J033C_Total CD45+_52857	J033C	NR	Cycle 2	NR	B cell	CCR7+	1-B cell-CCR7+
1	8.98052	4.07417	LGF_Total CD45+_279658	LGF	HD	Baseline	HD	B cell	CCR7+	1-B cell-CCR7+
1	7.89494	4.39694	J005A_Total CD45+_68993	J005A	R	Baseline	R	B cell	CCR7+	1-B cell-CCR7+
1	10.0017	6.11167	J014B_Total CD45+_45712	J014B	R	Cycle 1	R	B cell	CCR7+	1-B cell-CCR7+
1	8.80614	5.68151	J034A_Total CD45+_5881	J034A	NR	Baseline	NR	B cell	CCR7+	1-B cell-CCR7+
1	8.72412	3.37296	J005A_Total CD45+_275169	J005A	R	Baseline	R	B cell	CCR7+	1-B cell-CCR7+
1	8.62314	3.56336	J031E_Total CD45+_4440	J031E	R	Cycle 4	R	B cell	CCR7+	1-B cell-CCR7+
1	8.67387	3.14851	J005D_Total CD45+_551320	J005D	R	Cycle 3	R	B cell	CCR7+	1-B cell-CCR7+
1	8.98418	5.26184	J031D_Total CD45+_14904	J031D	R	Cycle 3	R	B cell	CCR7+	1-B cell-CCR7+
1	8.47762	5.56985	J022C_Total CD45+_154762	J022C	R	Cycle 2	R	B cell	CCR7+	1-B cell-CCR7+
1	9.78372	6.31832	J021D_Total CD45+_13277	J021D	NR	Cycle 3	NR	B cell	CCR7+	1-B cell-CCR7+
1	7.98311	3.21032	J018F_Total CD45+_965	J018F	R	Cycle 5	R	B cell	CCR7+	1-B cell-CCR7+
1	8.61523	2.75571	J031F_Total CD45+_20710	J031F	R	Cycle 5	R	B cell	CCR7+	1-B cell-CCR7+
1	7.97839	3.8533	J013E_Total CD45+_346163	J013E	R	Cycle 4	R	B cell	CCR7+	1-B cell-CCR7+
1	9.96665	6.58478	J031D_Total CD45+_1064	J031D	R	Cycle 3	R	B cell	CCR7+	1-B cell-CCR7+
1	9.65042	6.17162	WFY_Total CD45+_105485	WFY	HD	Baseline	HD	B cell	CCR7+	1-B cell-CCR7+
1	8.59775	4.61257	DWR_Total CD45+_121155	DWR	HD	Baseline	HD	B cell	CCR7+	1-B cell-CCR7+
1	7.49039	3.61326	J009B_Total CD45+_56373	J009B	NR	Cycle 1	NR	B cell	CCR7+	1-B cell-CCR7+
1	8.66017	3.66887	LB_Total CD45+_603912	LB	HD	Baseline	HD	B cell	CCR7+	1-B cell-CCR7+
1	7.87459	3.95737	J006A_Total CD45+_70443	J006A	R	Baseline	R	B cell	CCR7+	1-B cell-CCR7+
1	9.21383	5.76429	J031E_Total CD45+_856	J031E	R	Cycle 4	R	B cell	CCR7+	1-B cell-CCR7+
1	8.91861	4.04468	J002B_Total CD45+_92153	J002B	NR	Cycle 1	NR	B cell	CCR7+	1-B cell-CCR7+
1	9.00346	5.90808	J005F_Total CD45+_497472	J005F	R	Cycle 5	R	B cell	CCR7+	1-B cell-CCR7+
1	9.93081	5.99737	J005E_Total CD45+_6560	J005E	R	Cycle 4	R	B cell	CCR7+	1-B cell-CCR7+
1	8.74416	5.12772	J022B_Total CD45+_17023	J022B	R	Cycle 1	R	B cell	CCR7+	1-B cell-CCR7+
1	7.3865	4.02284	J015A_Total CD45+_42539	J015A	NR	Cycle 1	NR	B cell	CCR7+	1-B cell-CCR7+
1	8.37793	4.04476	J004A_Total CD45+_10529	J004A	NR	Baseline	NR	B cell	CCR7+	1-B cell-CCR7+
1	9.04039	4.23348	J018A_Total CD45+_62039	J018A	R	Baseline	R	B cell	CCR7+	1-B cell-CCR7+
1	8.93959	4.36073	J005D_Total CD45+_77483	J005D	R	Cycle 3	R	B cell	CCR7+	1-B cell-CCR7+
1	8.53288	3.6118	J018F_Total CD45+_5926	J018F	R	Cycle 5	R	B cell	CCR7+	1-B cell-CCR7+
1	9.49236	5.4095	J031A_Total CD45+_780	J031A	R	Baseline	R	B cell	CCR7+	1-B cell-CCR7+
1	9.57286	4.60104	J013A_Total CD45+_4658	J013A	R	Baseline	R	B cell	CCR7+	1-B cell-CCR7+
1	9.16432	5.10118	J034B_Total CD45+_8914	J034B	NR	Cycle 1	NR	B cell	CCR7+	1-B cell-CCR7+
1	8.85591	4.14698	J010B_Total CD45+_78537	J010B	NR	Cycle 1	NR	B cell	CCR7+	1-B cell-CCR7+
1	8.67809	5.09878	J031F_Total CD45+_68879	J031F	R	Cycle 5	R	B cell	CCR7+	1-B cell-CCR7+
1	9.40136	3.93343	J018F_Total CD45+_1601	J018F	R	Cycle 5	R	B cell	CCR7+	1-B cell-CCR7+
1	8.76338	4.6307	J033B_Total CD45+_4131	J033B	NR	Cycle 1	NR	B cell	CCR7+	1-B cell-CCR7+
1	9.40435	4.56448	J031C_Total CD45+_7033	J031C	R	Cycle 2	R	B cell	CCR7+	1-B cell-CCR7+
1	8.88133	6.07665	J005D_Total CD45+_572640	J005D	R	Cycle 3	R	B cell	CCR7+	1-B cell-CCR7+
1	8.19989	3.37902	J023A_Total CD45+_2477	J023A	NR	Baseline	NR	B cell	CCR7+	1-B cell-CCR7+
1	9.20513	5.87244	J006D_Total CD45+_406145	J006D	R	Cycle 3	R	B cell	CCR7+	1-B cell-CCR7+
1	8.95814	3.59479	J008B_Total CD45+_193416	J008B	NR	Cycle 1	NR	B cell	CCR7+	1-B cell-CCR7+
1	8.40173	4.82469	J010B_Total CD45+_16391	J010B	NR	Cycle 1	NR	B cell	CCR7+	1-B cell-CCR7+
1	8.42159	3.65284	J031F_Total CD45+_14067	J031F	R	Cycle 5	R	B cell	CCR7+	1-B cell-CCR7+
1	7.81929	4.3798	J015B_Total CD45+_2589	J015B	NR	Cycle 2	NR	B cell	CCR7+	1-B cell-CCR7+
1	9.14866	4.59319	J002B_Total CD45+_101137	J002B	NR	Cycle 1	NR	B cell	CCR7+	1-B cell-CCR7+
1	8.36152	4.06113	LB_Total CD45+_834471	LB	HD	Baseline	HD	B cell	CCR7+	1-B cell-CCR7+
1	7.69644	3.62129	J031B_Total CD45+_3542	J031B	R	Cycle 1	R	B cell	CCR7+	1-B cell-CCR7+
1	8.35245	3.71306	SXB_Total CD45+_8309	SXB	HD	Baseline	HD	B cell	CCR7+	1-B cell-CCR7+
1	8.89381	4.37498	J028B_Total CD45+_709	J028B	R	Cycle 1	R	B cell	CCR7+	1-B cell-CCR7+
1	7.90479	3.74577	J008A_Total CD45+_156271	J008A	NR	Baseline	NR	B cell	CCR7+	1-B cell-CCR7+
1	10.0899	5.393	J002C_Total CD45+_375235	J002C	NR	Cycle 2	NR	B cell	CCR7+	1-B cell-CCR7+
1	7.92195	4.10862	J002A_Total CD45+_356970	J002A	NR	Baseline	NR	B cell	CCR7+	1-B cell-CCR7+
1	9.01604	5.23108	J002B_Total CD45+_208727	J002B	NR	Cycle 1	NR	B cell	CCR7+	1-B cell-CCR7+
1	7.81191	4.00692	J009B_Total CD45+_17099	J009B	NR	Cycle 1	NR	B cell	CCR7+	1-B cell-CCR7+
1	8.15773	3.5443	YLP_Total CD45+_247814	YLP	HD	Baseline	HD	B cell	CCR7+	1-B cell-CCR7+
1	8.91085	4.58311	J018C_Total CD45+_827598	J018C	R	Cycle 2	R	B cell	CCR7+	1-B cell-CCR7+
1	7.60434	4.13107	J030A_Total CD45+_9763	J030A	R	Baseline	R	B cell	CCR7+	1-B cell-CCR7+
1	9.17492	5.64241	LB_Total CD45+_809952	LB	HD	Baseline	HD	B cell	CCR7+	1-B cell-CCR7+
1	9.90023	6.26407	J022G_Total CD45+_5281	J022G	R	Cycle 6	R	B cell	CCR7+	1-B cell-CCR7+
1	8.06722	4.47107	J005D_Total CD45+_411530	J005D	R	Cycle 3	R	B cell	CCR7+	1-B cell-CCR7+
1	8.75018	4.75822	J010A_Total CD45+_55434	J010A	NR	Baseline	NR	B cell	CCR7+	1-B cell-CCR7+
1	9.45257	3.66261	J002B_Total CD45+_218465	J002B	NR	Cycle 1	NR	B cell	CCR7+	1-B cell-CCR7+
1	9.16963	3.85832	J014B_Total CD45+_45510	J014B	R	Cycle 1	R	B cell	CCR7+	1-B cell-CCR7+
1	8.50452	2.74919	LB_Total CD45+_148819	LB	HD	Baseline	HD	B cell	CCR7+	1-B cell-CCR7+
1	8.56412	2.97825	J031A_Total CD45+_3351	J031A	R	Baseline	R	B cell	CCR7+	1-B cell-CCR7+
1	8.5606	3.46189	LN_Total CD45+_289216	LN	HD	Baseline	HD	B cell	CCR7+	1-B cell-CCR7+
1	8.33169	3.96249	J025B_Total CD45+_5432	J025B	R	Cycle 1	R	B cell	CCR7+	1-B cell-CCR7+
1	7.48502	3.18351	J009B_Total CD45+_45700	J009B	NR	Cycle 1	NR	B cell	CCR7+	1-B cell-CCR7+
1	9.5937	5.83328	J008B_Total CD45+_73585	J008B	NR	Cycle 1	NR	B cell	CCR7+	1-B cell-CCR7+
1	9.76854	6.49747	SXB_Total CD45+_11241	SXB	HD	Baseline	HD	B cell	CCR7+	1-B cell-CCR7+
1	8.17559	3.57873	YLP_Total CD45+_374022	YLP	HD	Baseline	HD	B cell	CCR7+	1-B cell-CCR7+
1	8.97278	5.49964	J021A_Total CD45+_2532	J021A	NR	Baseline	NR	B cell	CCR7+	1-B cell-CCR7+
1	8.87766	5.10396	LWG_Total CD45+_5520	LWG	HD	Baseline	HD	B cell	CCR7+	1-B cell-CCR7+
1	9.13155	5.58936	J013E_Total CD45+_146153	J013E	R	Cycle 4	R	B cell	CCR7+	1-B cell-CCR7+
1	8.86472	5.20395	J010A_Total CD45+_27642	J010A	NR	Baseline	NR	B cell	CCR7+	1-B cell-CCR7+
1	8.77081	5.13308	LWG_Total CD45+_871823	LWG	HD	Baseline	HD	B cell	CCR7+	1-B cell-CCR7+
1	7.85249	3.91412	LGF_Total CD45+_672020	LGF	HD	Baseline	HD	B cell	CCR7+	1-B cell-CCR7+
1	8.68814	5.59132	J013F_Total CD45+_262036	J013F	R	Cycle 5	R	B cell	CCR7+	1-B cell-CCR7+
1	8.75624	2.87905	J034B_Total CD45+_3731	J034B	NR	Cycle 1	NR	B cell	CCR7+	1-B cell-CCR7+
1	7.91965	3.47773	LWG_Total CD45+_460438	LWG	HD	Baseline	HD	B cell	CCR7+	1-B cell-CCR7+
1	8.19819	5.02771	J010C_Total CD45+_4641	J010C	NR	Cycle 2	NR	B cell	CCR7+	1-B cell-CCR7+
1	8.44013	3.57096	J014B_Total CD45+_66385	J014B	R	Cycle 1	R	B cell	CCR7+	1-B cell-CCR7+
1	8.4299	4.69726	LB_Total CD45+_826064	LB	HD	Baseline	HD	B cell	CCR7+	1-B cell-CCR7+
1	9.43709	4.58633	J033B_Total CD45+_5007	J033B	NR	Cycle 1	NR	B cell	CCR7+	1-B cell-CCR7+
1	9.74835	4.77159	ZJG_Total CD45+_713200	ZJG	HD	Baseline	HD	B cell	CCR7+	1-B cell-CCR7+
1	9.22685	5.61874	LN_Total CD45+_288087	LN	HD	Baseline	HD	B cell	CCR7+	1-B cell-CCR7+
1	9.27951	4.48849	J021C_Total CD45+_4153	J021C	NR	Cycle 2	NR	B cell	CCR7+	1-B cell-CCR7+
1	10.0734	5.41941	J031F_Total CD45+_88811	J031F	R	Cycle 5	R	B cell	CCR7+	1-B cell-CCR7+
1	9.73601	5.64942	J009C_Total CD45+_32161	J009C	NR	Cycle 2	NR	B cell	CCR7+	1-B cell-CCR7+
1	9.55837	4.32956	ZZW_Total CD45+_1110252	ZZW	HD	Baseline	HD	B cell	CCR7+	1-B cell-CCR7+
1	8.70311	4.95247	LWG_Total CD45+_330063	LWG	HD	Baseline	HD	B cell	CCR7+	1-B cell-CCR7+
1	7.65682	3.96167	J010A_Total CD45+_29509	J010A	NR	Baseline	NR	B cell	CCR7+	1-B cell-CCR7+
1	8.66518	3.21523	CYH_Total CD45+_213551	CYH	HD	Baseline	HD	B cell	CCR7+	1-B cell-CCR7+
1	8.1965	4.47217	LGF_Total CD45+_327648	LGF	HD	Baseline	HD	B cell	CCR7+	1-B cell-CCR7+
1	7.41499	3.46317	J009D_Total CD45+_14624	J009D	NR	Cycle 3	NR	B cell	CCR7+	1-B cell-CCR7+
1	7.72182	3.51052	J005F_Total CD45+_470346	J005F	R	Cycle 5	R	B cell	CCR7+	1-B cell-CCR7+
1	7.53839	4.09917	HJW_Total CD45+_577333	HJW	HD	Baseline	HD	B cell	CCR7+	1-B cell-CCR7+
1	8.8303	6.07857	J006C_Total CD45+_34964	J006C	R	Cycle 2	R	B cell	CCR7+	1-B cell-CCR7+
1	8.14805	3.4033	ZJG_Total CD45+_612604	ZJG	HD	Baseline	HD	B cell	CCR7+	1-B cell-CCR7+
1	8.5496	5.35529	J006D_Total CD45+_273451	J006D	R	Cycle 3	R	B cell	CCR7+	1-B cell-CCR7+
1	7.39806	3.84586	J013H_Total CD45+_4317	J013H	R	Cycle 7	R	B cell	CCR7+	1-B cell-CCR7+
1	7.80526	3.54597	LGF_Total CD45+_396607	LGF	HD	Baseline	HD	B cell	CCR7+	1-B cell-CCR7+
1	10.082	5.50755	J010A_Total CD45+_6741	J010A	NR	Baseline	NR	B cell	CCR7+	1-B cell-CCR7+
1	7.47042	3.93537	J015A_Total CD45+_59428	J015A	NR	Cycle 1	NR	B cell	CCR7+	1-B cell-CCR7+
1	7.55791	4.06385	J033B_Total CD45+_9324	J033B	NR	Cycle 1	NR	B cell	CCR7+	1-B cell-CCR7+
1	9.40802	4.38826	J028B_Total CD45+_6978	J028B	R	Cycle 1	R	B cell	CCR7+	1-B cell-CCR7+
1	8.08307	3.12406	DWR_Total CD45+_32186	DWR	HD	Baseline	HD	B cell	CCR7+	1-B cell-CCR7+
1	8.50662	3.75436	J021C_Total CD45+_4061	J021C	NR	Cycle 2	NR	B cell	CCR7+	1-B cell-CCR7+
1	8.29634	4.65291	J010A_Total CD45+_27976	J010A	NR	Baseline	NR	B cell	CCR7+	1-B cell-CCR7+
1	9.21922	4.96988	J021D_Total CD45+_14916	J021D	NR	Cycle 3	NR	B cell	CCR7+	1-B cell-CCR7+
1	8.4021	2.44383	J023A_Total CD45+_400	J023A	NR	Baseline	NR	B cell	CCR7+	1-B cell-CCR7+
1	8.01576	4.33801	J022B_Total CD45+_1647	J022B	R	Cycle 1	R	B cell	CCR7+	1-B cell-CCR7+
1	8.04778	3.6909	J025A_Total CD45+_2532	J025A	R	Baseline	R	B cell	CCR7+	1-B cell-CCR7+
1	8.54967	5.3316	J025B_Total CD45+_1626	J025B	R	Cycle 1	R	B cell	CCR7+	1-B cell-CCR7+
1	7.30931	4.52458	J005B_Total CD45+_205254	J005B	R	Cycle 1	R	B cell	CCR7+	1-B cell-CCR7+
1	8.40177	4.31299	LB_Total CD45+_685311	LB	HD	Baseline	HD	B cell	CCR7+	1-B cell-CCR7+
1	8.97891	6.03289	J031D_Total CD45+_11635	J031D	R	Cycle 3	R	B cell	CCR7+	1-B cell-CCR7+
1	8.92844	6.03701	J005E_Total CD45+_560175	J005E	R	Cycle 4	R	B cell	CCR7+	1-B cell-CCR7+
1	9.19963	4.45865	J030A_Total CD45+_7420	J030A	R	Baseline	R	B cell	CCR7+	1-B cell-CCR7+
1	9.70722	5.36464	HCS_Total CD45+_83000	HCS	HD	Baseline	HD	B cell	CCR7+	1-B cell-CCR7+
1	8.31618	4.29733	J010A_Total CD45+_77018	J010A	NR	Baseline	NR	B cell	CCR7+	1-B cell-CCR7+
1	8.45414	4.20018	J014A_Total CD45+_101098	J014A	R	Baseline	R	B cell	CCR7+	1-B cell-CCR7+
1	8.79623	5.11275	J029C_Total CD45+_33886	J029C	R	Cycle 2	R	B cell	CCR7+	1-B cell-CCR7+
1	7.74315	4.97524	J005D_Total CD45+_419716	J005D	R	Cycle 3	R	B cell	CCR7+	1-B cell-CCR7+
1	9.36813	5.12849	J031F_Total CD45+_151762	J031F	R	Cycle 5	R	B cell	CCR7+	1-B cell-CCR7+
1	8.81027	4.05353	J018A_Total CD45+_182852	J018A	R	Baseline	R	B cell	CCR7+	1-B cell-CCR7+
1	8.08527	3.33135	J018A_Total CD45+_129649	J018A	R	Baseline	R	B cell	CCR7+	1-B cell-CCR7+
1	8.11351	3.4183	J002A_Total CD45+_294073	J002A	NR	Baseline	NR	B cell	CCR7+	1-B cell-CCR7+
1	9.08724	5.52885	J010C_Total CD45+_311	J010C	NR	Cycle 2	NR	B cell	CCR7+	1-B cell-CCR7+
1	9.41445	3.82368	J002C_Total CD45+_266123	J002C	NR	Cycle 2	NR	B cell	CCR7+	1-B cell-CCR7+
1	8.5203	2.55094	J031E_Total CD45+_1096	J031E	R	Cycle 4	R	B cell	CCR7+	1-B cell-CCR7+
1	10.0818	5.40889	J031E_Total CD45+_8831	J031E	R	Cycle 4	R	B cell	CCR7+	1-B cell-CCR7+
1	8.81098	3.88995	LGF_Total CD45+_538244	LGF	HD	Baseline	HD	B cell	CCR7+	1-B cell-CCR7+
1	8.27868	3.21803	J022B_Total CD45+_1769	J022B	R	Cycle 1	R	B cell	CCR7+	1-B cell-CCR7+
1	8.57494	4.5901	J018F_Total CD45+_5003	J018F	R	Cycle 5	R	B cell	CCR7+	1-B cell-CCR7+
1	8.51165	2.86929	CYH_Total CD45+_297788	CYH	HD	Baseline	HD	B cell	CCR7+	1-B cell-CCR7+
1	9.17145	5.72895	SXB_Total CD45+_61224	SXB	HD	Baseline	HD	B cell	CCR7+	1-B cell-CCR7+
1	8.02641	4.88072	J035A_Total CD45+_1454	J035A	NR	Baseline	NR	B cell	CCR7+	1-B cell-CCR7+
1	8.76158	6.08848	J030A_Total CD45+_9755	J030A	R	Baseline	R	B cell	CCR7+	1-B cell-CCR7+
1	8.1362	3.71163	ZJG_Total CD45+_988813	ZJG	HD	Baseline	HD	B cell	CCR7+	1-B cell-CCR7+
1	9.26634	5.41249	J021D_Total CD45+_15743	J021D	NR	Cycle 3	NR	B cell	CCR7+	1-B cell-CCR7+
1	8.81683	3.7778	J014A_Total CD45+_9028	J014A	R	Baseline	R	B cell	CCR7+	1-B cell-CCR7+
1	8.39404	4.68635	J010C_Total CD45+_8592	J010C	NR	Cycle 2	NR	B cell	CCR7+	1-B cell-CCR7+
1	8.0146	4.1001	J018C_Total CD45+_678212	J018C	R	Cycle 2	R	B cell	CCR7+	1-B cell-CCR7+
1	9.89335	5.86184	LB_Total CD45+_150446	LB	HD	Baseline	HD	B cell	CCR7+	1-B cell-CCR7+
1	8.27445	4.28316	J005F_Total CD45+_463868	J005F	R	Cycle 5	R	B cell	CCR7+	1-B cell-CCR7+
1	9.66362	6.3036	J018B_Total CD45+_186719	J018B	R	Cycle 1	R	B cell	CCR7+	1-B cell-CCR7+
1	9.63181	6.11215	J021C_Total CD45+_285	J021C	NR	Cycle 2	NR	B cell	CCR7+	1-B cell-CCR7+
1	7.91736	3.37333	J005F_Total CD45+_470286	J005F	R	Cycle 5	R	B cell	CCR7+	1-B cell-CCR7+
1	8.52531	2.47742	WFY_Total CD45+_511086	WFY	HD	Baseline	HD	B cell	CCR7+	1-B cell-CCR7+
1	8.47575	2.67061	J018A_Total CD45+_177226	J018A	R	Baseline	R	B cell	CCR7+	1-B cell-CCR7+
1	8.27184	5.9324	J018G_Total CD45+_59	J018G	R	Cycle 6	R	B cell	CCR7+	1-B cell-CCR7+
1	8.87939	5.27946	J008A_Total CD45+_260397	J008A	NR	Baseline	NR	B cell	CCR7+	1-B cell-CCR7+
1	8.25673	4.95143	J021D_Total CD45+_5863	J021D	NR	Cycle 3	NR	B cell	CCR7+	1-B cell-CCR7+
1	8.36877	4.1888	J021A_Total CD45+_6014	J021A	NR	Baseline	NR	B cell	CCR7+	1-B cell-CCR7+
1	7.95069	3.93802	J018F_Total CD45+_14762	J018F	R	Cycle 5	R	B cell	CCR7+	1-B cell-CCR7+
1	9.0704	5.68228	J033B_Total CD45+_6518	J033B	NR	Cycle 1	NR	B cell	CCR7+	1-B cell-CCR7+
1	8.4344	5.03781	J034B_Total CD45+_6822	J034B	NR	Cycle 1	NR	B cell	CCR7+	1-B cell-CCR7+
1	8.64123	4.58901	J028A_Total CD45+_695	J028A	R	Baseline	R	B cell	CCR7+	1-B cell-CCR7+
1	8.40481	4.1397	J010C_Total CD45+_5242	J010C	NR	Cycle 2	NR	B cell	CCR7+	1-B cell-CCR7+
1	8.66503	5.81911	YLP_Total CD45+_311586	YLP	HD	Baseline	HD	B cell	CCR7+	1-B cell-CCR7+
1	8.51976	3.51876	J002A_Total CD45+_342449	J002A	NR	Baseline	NR	B cell	CCR7+	1-B cell-CCR7+
1	8.62871	2.76429	J025B_Total CD45+_8826	J025B	R	Cycle 1	R	B cell	CCR7+	1-B cell-CCR7+
1	8.05086	3.30993	ZJG_Total CD45+_781949	ZJG	HD	Baseline	HD	B cell	CCR7+	1-B cell-CCR7+
1	8.84693	5.84766	J013E_Total CD45+_476677	J013E	R	Cycle 4	R	B cell	CCR7+	1-B cell-CCR7+
1	9.37724	5.39653	J031E_Total CD45+_5296	J031E	R	Cycle 4	R	B cell	CCR7+	1-B cell-CCR7+
1	8.91655	4.34211	HCS_Total CD45+_220236	HCS	HD	Baseline	HD	B cell	CCR7+	1-B cell-CCR7+
1	8.06549	2.97026	J010A_Total CD45+_77757	J010A	NR	Baseline	NR	B cell	CCR7+	1-B cell-CCR7+
1	9.54998	3.98069	J023A_Total CD45+_272	J023A	NR	Baseline	NR	B cell	CCR7+	1-B cell-CCR7+
1	8.17712	4.88401	J002B_Total CD45+_49549	J002B	NR	Cycle 1	NR	B cell	CCR7+	1-B cell-CCR7+
1	8.04148	3.56744	WFY_Total CD45+_475901	WFY	HD	Baseline	HD	B cell	CCR7+	1-B cell-CCR7+
1	9.18414	5.071	J031E_Total CD45+_1835	J031E	R	Cycle 4	R	B cell	CCR7+	1-B cell-CCR7+
1	8.39371	4.24444	J021D_Total CD45+_19088	J021D	NR	Cycle 3	NR	B cell	CCR7+	1-B cell-CCR7+
1	8.53368	2.55868	J031E_Total CD45+_2949	J031E	R	Cycle 4	R	B cell	CCR7+	1-B cell-CCR7+
1	8.54421	4.6194	J022A_Total CD45+_8118	J022A	R	Baseline	R	B cell	CCR7+	1-B cell-CCR7+
1	8.77979	5.16416	J014B_Total CD45+_101212	J014B	R	Cycle 1	R	B cell	CCR7+	1-B cell-CCR7+
1	9.87355	5.85039	J025B_Total CD45+_9512	J025B	R	Cycle 1	R	B cell	CCR7+	1-B cell-CCR7+
1	8.09839	3.46519	LWG_Total CD45+_5189	LWG	HD	Baseline	HD	B cell	CCR7+	1-B cell-CCR7+
1	8.96271	5.53622	J014A_Total CD45+_75793	J014A	R	Baseline	R	B cell	CCR7+	1-B cell-CCR7+
1	8.77094	5.90727	J013C_Total CD45+_4374	J013C	R	Cycle 2	R	B cell	CCR7+	1-B cell-CCR7+
1	8.43942	5.11571	J018C_Total CD45+_793434	J018C	R	Cycle 2	R	B cell	CCR7+	1-B cell-CCR7+
1	8.75791	2.99604	J023A_Total CD45+_34	J023A	NR	Baseline	NR	B cell	CCR7+	1-B cell-CCR7+
1	7.92796	3.71837	LN_Total CD45+_174305	LN	HD	Baseline	HD	B cell	CCR7+	1-B cell-CCR7+
1	8.58269	5.53549	J031D_Total CD45+_6431	J031D	R	Cycle 3	R	B cell	CCR7+	1-B cell-CCR7+
1	7.89294	4.71799	DWR_Total CD45+_258250	DWR	HD	Baseline	HD	B cell	CCR7+	1-B cell-CCR7+
1	8.43098	4.48176	LB_Total CD45+_243633	LB	HD	Baseline	HD	B cell	CCR7+	1-B cell-CCR7+
1	8.0474	4.09442	LB_Total CD45+_112281	LB	HD	Baseline	HD	B cell	CCR7+	1-B cell-CCR7+
1	8.67897	4.75985	J018C_Total CD45+_170258	J018C	R	Cycle 2	R	B cell	CCR7+	1-B cell-CCR7+
1	7.33945	4.39075	J006C_Total CD45+_226248	J006C	R	Cycle 2	R	B cell	CCR7+	1-B cell-CCR7+
1	8.39217	4.69257	YLP_Total CD45+_386560	YLP	HD	Baseline	HD	B cell	CCR7+	1-B cell-CCR7+
1	7.55883	3.22167	J006D_Total CD45+_498090	J006D	R	Cycle 3	R	B cell	CCR7+	1-B cell-CCR7+
1	8.11146	4.23641	J024D_Total CD45+_7057	J024D	NR	Cycle 3	NR	B cell	CCR7+	1-B cell-CCR7+
1	8.96399	3.98103	LN_Total CD45+_411778	LN	HD	Baseline	HD	B cell	CCR7+	1-B cell-CCR7+
1	8.85113	5.44166	J006A_Total CD45+_19821	J006A	R	Baseline	R	B cell	CCR7+	1-B cell-CCR7+
1	9.93192	5.7733	ZJS_Total CD45+_475571	ZJS	HD	Baseline	HD	B cell	CCR7+	1-B cell-CCR7+
1	8.46449	5.61739	J005D_Total CD45+_65962	J005D	R	Cycle 3	R	B cell	CCR7+	1-B cell-CCR7+
1	8.62602	3.08131	ZJG_Total CD45+_477420	ZJG	HD	Baseline	HD	B cell	CCR7+	1-B cell-CCR7+
1	9.00737	5.8993	J010B_Total CD45+_147326	J010B	NR	Cycle 1	NR	B cell	CCR7+	1-B cell-CCR7+
1	8.08162	4.73489	J034C_Total CD45+_14565	J034C	NR	Cycle 2	NR	B cell	CCR7+	1-B cell-CCR7+
1	9.03332	3.28319	J010C_Total CD45+_6590	J010C	NR	Cycle 2	NR	B cell	CCR7+	1-B cell-CCR7+
1	7.76681	3.91459	J005A_Total CD45+_389653	J005A	R	Baseline	R	B cell	CCR7+	1-B cell-CCR7+
1	7.86446	4.19197	J035B_Total CD45+_1790	J035B	NR	Cycle 1	NR	B cell	CCR7+	1-B cell-CCR7+
1	8.76869	4.99682	J022B_Total CD45+_8905	J022B	R	Cycle 1	R	B cell	CCR7+	1-B cell-CCR7+
1	7.87039	3.73402	ZJS_Total CD45+_206664	ZJS	HD	Baseline	HD	B cell	CCR7+	1-B cell-CCR7+
1	8.42812	3.7688	J013G_Total CD45+_189329	J013G	R	Cycle 6	R	B cell	CCR7+	1-B cell-CCR7+
1	7.83374	4.14368	J034B_Total CD45+_10259	J034B	NR	Cycle 1	NR	B cell	CCR7+	1-B cell-CCR7+
1	9.21386	5.65527	J002B_Total CD45+_33044	J002B	NR	Cycle 1	NR	B cell	CCR7+	1-B cell-CCR7+
1	8.5926	3.17687	HJW_Total CD45+_494627	HJW	HD	Baseline	HD	B cell	CCR7+	1-B cell-CCR7+
1	9.16616	4.91598	LGF_Total CD45+_727491	LGF	HD	Baseline	HD	B cell	CCR7+	1-B cell-CCR7+
1	9.65989	5.12109	J018A_Total CD45+_86406	J018A	R	Baseline	R	B cell	CCR7+	1-B cell-CCR7+
1	7.8481	4.22206	J013F_Total CD45+_156714	J013F	R	Cycle 5	R	B cell	CCR7+	1-B cell-CCR7+
1	8.26087	3.20277	J005D_Total CD45+_207200	J005D	R	Cycle 3	R	B cell	CCR7+	1-B cell-CCR7+
1	8.71789	5.16412	J005D_Total CD45+_285669	J005D	R	Cycle 3	R	B cell	CCR7+	1-B cell-CCR7+
1	8.5031	4.23177	CJF_Total CD45+_772563	CJF	HD	Baseline	HD	B cell	CCR7+	1-B cell-CCR7+
1	9.17211	6.18437	J018E_Total CD45+_1171	J018E	R	Cycle 4	R	B cell	CCR7+	1-B cell-CCR7+
1	9.4815	4.16114	J008A_Total CD45+_479396	J008A	NR	Baseline	NR	B cell	CCR7+	1-B cell-CCR7+
1	10.0229	6.11432	LN_Total CD45+_113642	LN	HD	Baseline	HD	B cell	CCR7+	1-B cell-CCR7+
1	9.12139	4.07881	J031E_Total CD45+_7462	J031E	R	Cycle 4	R	B cell	CCR7+	1-B cell-CCR7+
1	8.59624	3.05355	J034B_Total CD45+_6543	J034B	NR	Cycle 1	NR	B cell	CCR7+	1-B cell-CCR7+
1	7.32208	4.35445	J022D_Total CD45+_26709	J022D	R	Cycle 3	R	B cell	CCR7+	1-B cell-CCR7+
1	8.03718	4.37309	J009D_Total CD45+_9309	J009D	NR	Cycle 3	NR	B cell	CCR7+	1-B cell-CCR7+
1	8.24786	4.06259	J010B_Total CD45+_51628	J010B	NR	Cycle 1	NR	B cell	CCR7+	1-B cell-CCR7+
1	8.74275	3.2856	J009C_Total CD45+_24267	J009C	NR	Cycle 2	NR	B cell	CCR7+	1-B cell-CCR7+
1	8.39064	5.2403	J018B_Total CD45+_51958	J018B	R	Cycle 1	R	B cell	CCR7+	1-B cell-CCR7+
1	8.26769	5.12034	J018E_Total CD45+_461	J018E	R	Cycle 4	R	B cell	CCR7+	1-B cell-CCR7+
1	9.3051	3.96525	J008B_Total CD45+_116684	J008B	NR	Cycle 1	NR	B cell	CCR7+	1-B cell-CCR7+
1	9.28985	5.84172	J002B_Total CD45+_217903	J002B	NR	Cycle 1	NR	B cell	CCR7+	1-B cell-CCR7+
1	9.55237	5.96322	J028B_Total CD45+_12885	J028B	R	Cycle 1	R	B cell	CCR7+	1-B cell-CCR7+
1	7.27662	3.68612	J013I_Total CD45+_2014	J013I	R	Cycle 8	R	B cell	CCR7+	1-B cell-CCR7+
1	7.5987	4.11939	J013C_Total CD45+_2077	J013C	R	Cycle 2	R	B cell	CCR7+	1-B cell-CCR7+
1	9.27354	4.75047	J021A_Total CD45+_3142	J021A	NR	Baseline	NR	B cell	CCR7+	1-B cell-CCR7+
1	8.69227	4.43871	J010B_Total CD45+_77318	J010B	NR	Cycle 1	NR	B cell	CCR7+	1-B cell-CCR7+
1	8.99601	3.82391	J031E_Total CD45+_2331	J031E	R	Cycle 4	R	B cell	CCR7+	1-B cell-CCR7+
1	8.24475	4.48201	LN_Total CD45+_141288	LN	HD	Baseline	HD	B cell	CCR7+	1-B cell-CCR7+
1	10.018	5.44786	J033B_Total CD45+_5182	J033B	NR	Cycle 1	NR	B cell	CCR7+	1-B cell-CCR7+
1	10.0732	5.3615	J025B_Total CD45+_5447	J025B	R	Cycle 1	R	B cell	CCR7+	1-B cell-CCR7+
1	8.50932	4.09625	FXM_Total CD45+_857036	FXM	HD	Baseline	HD	B cell	CCR7+	1-B cell-CCR7+
1	8.14072	2.75612	SXB_Total CD45+_75161	SXB	HD	Baseline	HD	B cell	CCR7+	1-B cell-CCR7+
1	9.69005	4.21359	J013E_Total CD45+_787997	J013E	R	Cycle 4	R	B cell	CCR7+	1-B cell-CCR7+
1	7.69464	3.79487	J002A_Total CD45+_142360	J002A	NR	Baseline	NR	B cell	CCR7+	1-B cell-CCR7+
1	8.04737	4.84549	J005F_Total CD45+_288431	J005F	R	Cycle 5	R	B cell	CCR7+	1-B cell-CCR7+
1	9.52017	4.17174	ZZW_Total CD45+_46626	ZZW	HD	Baseline	HD	B cell	CCR7+	1-B cell-CCR7+
1	7.96037	3.91348	J004A_Total CD45+_104159	J004A	NR	Baseline	NR	B cell	CCR7+	1-B cell-CCR7+
1	8.65821	4.78595	J031A_Total CD45+_4383	J031A	R	Baseline	R	B cell	CCR7+	1-B cell-CCR7+
1	9.65352	6.25553	J010B_Total CD45+_145160	J010B	NR	Cycle 1	NR	B cell	CCR7+	1-B cell-CCR7+
1	9.18688	5.35614	J018A_Total CD45+_17828	J018A	R	Baseline	R	B cell	CCR7+	1-B cell-CCR7+
1	8.35352	3.72337	J009A_Total CD45+_10378	J009A	NR	Baseline	NR	B cell	CCR7+	1-B cell-CCR7+
1	7.72749	3.44647	J033B_Total CD45+_3410	J033B	NR	Cycle 1	NR	B cell	CCR7+	1-B cell-CCR7+
1	8.80394	6.10648	J031B_Total CD45+_5154	J031B	R	Cycle 1	R	B cell	CCR7+	1-B cell-CCR7+
1	10.0841	6.08606	J002A_Total CD45+_3624	J002A	NR	Baseline	NR	B cell	CCR7+	1-B cell-CCR7+
1	8.21205	4.5422	LGF_Total CD45+_559251	LGF	HD	Baseline	HD	B cell	CCR7+	1-B cell-CCR7+
1	9.14197	5.07569	J013E_Total CD45+_49653	J013E	R	Cycle 4	R	B cell	CCR7+	1-B cell-CCR7+
1	7.96787	3.5439	J031E_Total CD45+_4508	J031E	R	Cycle 4	R	B cell	CCR7+	1-B cell-CCR7+
1	8.97141	4.43821	J018A_Total CD45+_11615	J018A	R	Baseline	R	B cell	CCR7+	1-B cell-CCR7+
1	9.84344	5.01976	J018D_Total CD45+_21017	J018D	R	Cycle 3	R	B cell	CCR7+	1-B cell-CCR7+
1	9.36864	3.85059	J031A_Total CD45+_5134	J031A	R	Baseline	R	B cell	CCR7+	1-B cell-CCR7+
1	8.36971	5.33705	J010B_Total CD45+_25951	J010B	NR	Cycle 1	NR	B cell	CCR7+	1-B cell-CCR7+
1	8.56008	4.42754	J022B_Total CD45+_30921	J022B	R	Cycle 1	R	B cell	CCR7+	1-B cell-CCR7+
1	9.13172	4.32266	J014B_Total CD45+_72910	J014B	R	Cycle 1	R	B cell	CCR7+	1-B cell-CCR7+
1	8.16753	3.81283	J022G_Total CD45+_551	J022G	R	Cycle 6	R	B cell	CCR7+	1-B cell-CCR7+
1	8.01688	4.48659	HCS_Total CD45+_488034	HCS	HD	Baseline	HD	B cell	CCR7+	1-B cell-CCR7+
1	8.58727	3.93196	J013F_Total CD45+_55414	J013F	R	Cycle 5	R	B cell	CCR7+	1-B cell-CCR7+
1	9.79169	5.53645	J031D_Total CD45+_20844	J031D	R	Cycle 3	R	B cell	CCR7+	1-B cell-CCR7+
1	9.84968	4.64019	ZZW_Total CD45+_1044979	ZZW	HD	Baseline	HD	B cell	CCR7+	1-B cell-CCR7+
1	8.51199	2.57653	J031D_Total CD45+_14785	J031D	R	Cycle 3	R	B cell	CCR7+	1-B cell-CCR7+
1	7.8852	4.49459	J005E_Total CD45+_213248	J005E	R	Cycle 4	R	B cell	CCR7+	1-B cell-CCR7+
1	7.70961	4.19065	J018E_Total CD45+_2188	J018E	R	Cycle 4	R	B cell	CCR7+	1-B cell-CCR7+
1	8.49912	3.54737	J031A_Total CD45+_1553	J031A	R	Baseline	R	B cell	CCR7+	1-B cell-CCR7+
1	9.93363	5.70548	J028A_Total CD45+_1432	J028A	R	Baseline	R	B cell	CCR7+	1-B cell-CCR7+
1	8.22475	3.91564	SXB_Total CD45+_80843	SXB	HD	Baseline	HD	B cell	CCR7+	1-B cell-CCR7+
1	8.82193	3.61949	LN_Total CD45+_169503	LN	HD	Baseline	HD	B cell	CCR7+	1-B cell-CCR7+
1	8.4164	4.40797	J021A_Total CD45+_4434	J021A	NR	Baseline	NR	B cell	CCR7+	1-B cell-CCR7+
1	8.90162	5.65339	J022B_Total CD45+_30265	J022B	R	Cycle 1	R	B cell	CCR7+	1-B cell-CCR7+
1	9.9676	6.15952	J031F_Total CD45+_21241	J031F	R	Cycle 5	R	B cell	CCR7+	1-B cell-CCR7+
1	7.88847	3.16203	J018B_Total CD45+_285818	J018B	R	Cycle 1	R	B cell	CCR7+	1-B cell-CCR7+
1	9.63341	5.8528	J018B_Total CD45+_216964	J018B	R	Cycle 1	R	B cell	CCR7+	1-B cell-CCR7+
1	8.72512	5.89718	J010C_Total CD45+_7645	J010C	NR	Cycle 2	NR	B cell	CCR7+	1-B cell-CCR7+
1	8.7561	2.90902	J021D_Total CD45+_25802	J021D	NR	Cycle 3	NR	B cell	CCR7+	1-B cell-CCR7+
1	8.5225	4.89704	J006A_Total CD45+_55138	J006A	R	Baseline	R	B cell	CCR7+	1-B cell-CCR7+
1	8.68128	4.9552	J031D_Total CD45+_16267	J031D	R	Cycle 3	R	B cell	CCR7+	1-B cell-CCR7+
1	9.89238	5.56159	J031E_Total CD45+_1661	J031E	R	Cycle 4	R	B cell	CCR7+	1-B cell-CCR7+
1	8.67083	3.64943	J008A_Total CD45+_201176	J008A	NR	Baseline	NR	B cell	CCR7+	1-B cell-CCR7+
1	9.62474	6.31266	J015A_Total CD45+_60417	J015A	NR	Cycle 1	NR	B cell	CCR7+	1-B cell-CCR7+
1	9.08128	5.35605	J018B_Total CD45+_256818	J018B	R	Cycle 1	R	B cell	CCR7+	1-B cell-CCR7+
1	9.22088	5.04771	J014A_Total CD45+_53665	J014A	R	Baseline	R	B cell	CCR7+	1-B cell-CCR7+
1	9.37698	4.13896	J031E_Total CD45+_3566	J031E	R	Cycle 4	R	B cell	CCR7+	1-B cell-CCR7+
1	8.47242	4.74577	J033C_Total CD45+_47204	J033C	NR	Cycle 2	NR	B cell	CCR7+	1-B cell-CCR7+
1	9.05874	6.03544	J021D_Total CD45+_15528	J021D	NR	Cycle 3	NR	B cell	CCR7+	1-B cell-CCR7+
1	9.74456	4.65872	LB_Total CD45+_464036	LB	HD	Baseline	HD	B cell	CCR7+	1-B cell-CCR7+
1	9.56777	5.49075	J010B_Total CD45+_48912	J010B	NR	Cycle 1	NR	B cell	CCR7+	1-B cell-CCR7+
1	8.52359	5.65585	J031E_Total CD45+_2564	J031E	R	Cycle 4	R	B cell	CCR7+	1-B cell-CCR7+
1	9.49227	5.37906	J030B_Total CD45+_14870	J030B	R	Cycle 1	R	B cell	CCR7+	1-B cell-CCR7+
1	8.35359	3.09006	J002A_Total CD45+_302318	J002A	NR	Baseline	NR	B cell	CCR7+	1-B cell-CCR7+
1	7.95196	4.34343	J031D_Total CD45+_19561	J031D	R	Cycle 3	R	B cell	CCR7+	1-B cell-CCR7+
1	8.42758	5.31272	J018D_Total CD45+_78485	J018D	R	Cycle 3	R	B cell	CCR7+	1-B cell-CCR7+
1	9.08611	6.16086	J008A_Total CD45+_282141	J008A	NR	Baseline	NR	B cell	CCR7+	1-B cell-CCR7+
1	8.32108	2.61525	J010A_Total CD45+_48642	J010A	NR	Baseline	NR	B cell	CCR7+	1-B cell-CCR7+
1	9.10984	5.67107	J014B_Total CD45+_38194	J014B	R	Cycle 1	R	B cell	CCR7+	1-B cell-CCR7+
1	7.56528	3.402	CJF_Total CD45+_336167	CJF	HD	Baseline	HD	B cell	CCR7+	1-B cell-CCR7+
1	7.62025	3.67158	J033C_Total CD45+_34087	J033C	NR	Cycle 2	NR	B cell	CCR7+	1-B cell-CCR7+
1	7.91954	3.94896	J010A_Total CD45+_95532	J010A	NR	Baseline	NR	B cell	CCR7+	1-B cell-CCR7+
1	9.1116	5.72889	J031E_Total CD45+_3647	J031E	R	Cycle 4	R	B cell	CCR7+	1-B cell-CCR7+
1	9.00849	3.86254	J031D_Total CD45+_12271	J031D	R	Cycle 3	R	B cell	CCR7+	1-B cell-CCR7+
1	10.0652	5.32721	ZJG_Total CD45+_514769	ZJG	HD	Baseline	HD	B cell	CCR7+	1-B cell-CCR7+
1	8.38713	4.17981	J031F_Total CD45+_177330	J031F	R	Cycle 5	R	B cell	CCR7+	1-B cell-CCR7+
1	8.30698	3.88236	J029C_Total CD45+_22693	J029C	R	Cycle 2	R	B cell	CCR7+	1-B cell-CCR7+
1	8.02702	4.37652	DWR_Total CD45+_239837	DWR	HD	Baseline	HD	B cell	CCR7+	1-B cell-CCR7+
1	8.5417	5.58422	J014B_Total CD45+_112091	J014B	R	Cycle 1	R	B cell	CCR7+	1-B cell-CCR7+
1	8.51293	4.55637	J021C_Total CD45+_1233	J021C	NR	Cycle 2	NR	B cell	CCR7+	1-B cell-CCR7+
1	8.36235	4.21237	HCS_Total CD45+_241024	HCS	HD	Baseline	HD	B cell	CCR7+	1-B cell-CCR7+
1	8.76572	4.97416	J018B_Total CD45+_163435	J018B	R	Cycle 1	R	B cell	CCR7+	1-B cell-CCR7+
1	8.242	5.06912	J013F_Total CD45+_165675	J013F	R	Cycle 5	R	B cell	CCR7+	1-B cell-CCR7+
1	9.1076	5.19252	DWR_Total CD45+_162448	DWR	HD	Baseline	HD	B cell	CCR7+	1-B cell-CCR7+
1	8.87896	3.01193	J025C_Total CD45+_1933	J025C	R	Cycle 2	R	B cell	CCR7+	1-B cell-CCR7+
1	9.16198	5.70262	J004A_Total CD45+_118796	J004A	NR	Baseline	NR	B cell	CCR7+	1-B cell-CCR7+
1	9.18788	5.70717	J010A_Total CD45+_26893	J010A	NR	Baseline	NR	B cell	CCR7+	1-B cell-CCR7+
1	8.78326	3.38981	ZJG_Total CD45+_639600	ZJG	HD	Baseline	HD	B cell	CCR7+	1-B cell-CCR7+
1	7.77758	3.79998	J009A_Total CD45+_1281	J009A	NR	Baseline	NR	B cell	CCR7+	1-B cell-CCR7+
1	8.01157	4.34015	J009A_Total CD45+_12740	J009A	NR	Baseline	NR	B cell	CCR7+	1-B cell-CCR7+
1	7.79872	3.91063	CJF_Total CD45+_752798	CJF	HD	Baseline	HD	B cell	CCR7+	1-B cell-CCR7+
1	8.5891	4.57461	J031E_Total CD45+_3668	J031E	R	Cycle 4	R	B cell	CCR7+	1-B cell-CCR7+
1	8.81563	5.48389	LWG_Total CD45+_59645	LWG	HD	Baseline	HD	B cell	CCR7+	1-B cell-CCR7+
1	8.66677	3.63207	SXB_Total CD45+_69670	SXB	HD	Baseline	HD	B cell	CCR7+	1-B cell-CCR7+
1	9.15734	4.82881	J010B_Total CD45+_134313	J010B	NR	Cycle 1	NR	B cell	CCR7+	1-B cell-CCR7+
1	8.45389	5.01624	J010C_Total CD45+_7915	J010C	NR	Cycle 2	NR	B cell	CCR7+	1-B cell-CCR7+
1	7.69056	3.53118	ZJS_Total CD45+_578720	ZJS	HD	Baseline	HD	B cell	CCR7+	1-B cell-CCR7+
1	8.65891	4.85328	J010B_Total CD45+_6100	J010B	NR	Cycle 1	NR	B cell	CCR7+	1-B cell-CCR7+
1	8.19434	5.0507	J021C_Total CD45+_6684	J021C	NR	Cycle 2	NR	B cell	CCR7+	1-B cell-CCR7+
1	9.65775	4.6752	J018F_Total CD45+_4280	J018F	R	Cycle 5	R	B cell	CCR7+	1-B cell-CCR7+
1	8.95155	3.88851	SXB_Total CD45+_30914	SXB	HD	Baseline	HD	B cell	CCR7+	1-B cell-CCR7+
1	9.04072	4.73277	J010B_Total CD45+_67911	J010B	NR	Cycle 1	NR	B cell	CCR7+	1-B cell-CCR7+
1	8.49243	4.61653	J022A_Total CD45+_4747	J022A	R	Baseline	R	B cell	CCR7+	1-B cell-CCR7+
1	8.64788	5.70234	J005B_Total CD45+_49225	J005B	R	Cycle 1	R	B cell	CCR7+	1-B cell-CCR7+
1	8.01282	3.67561	LB_Total CD45+_1008363	LB	HD	Baseline	HD	B cell	CCR7+	1-B cell-CCR7+
1	7.29488	4.33	J005F_Total CD45+_91789	J005F	R	Cycle 5	R	B cell	CCR7+	1-B cell-CCR7+
1	7.28059	3.94854	J022H_Total CD45+_10630	J022H	R	Cycle 7	R	B cell	CCR7+	1-B cell-CCR7+
1	9.19152	5.56599	J008A_Total CD45+_52115	J008A	NR	Baseline	NR	B cell	CCR7+	1-B cell-CCR7+
1	9.56243	5.5741	J002C_Total CD45+_354567	J002C	NR	Cycle 2	NR	B cell	CCR7+	1-B cell-CCR7+
1	9.00286	4.2965	J018C_Total CD45+_844218	J018C	R	Cycle 2	R	B cell	CCR7+	1-B cell-CCR7+
1	8.69625	4.65876	J004A_Total CD45+_117678	J004A	NR	Baseline	NR	B cell	CCR7+	1-B cell-CCR7+
1	9.62438	4.51807	J023A_Total CD45+_7005	J023A	NR	Baseline	NR	B cell	CCR7+	1-B cell-CCR7+
1	8.48389	4.20321	LN_Total CD45+_508576	LN	HD	Baseline	HD	B cell	CCR7+	1-B cell-CCR7+
1	9.23159	5.94458	CYH_Total CD45+_111986	CYH	HD	Baseline	HD	B cell	CCR7+	1-B cell-CCR7+
1	8.46564	3.57674	J031E_Total CD45+_5524	J031E	R	Cycle 4	R	B cell	CCR7+	1-B cell-CCR7+
1	10.0406	5.45423	J010A_Total CD45+_24684	J010A	NR	Baseline	NR	B cell	CCR7+	1-B cell-CCR7+
1	8.4656	5.50019	CJF_Total CD45+_779557	CJF	HD	Baseline	HD	B cell	CCR7+	1-B cell-CCR7+
1	7.81121	4.72794	J018B_Total CD45+_162842	J018B	R	Cycle 1	R	B cell	CCR7+	1-B cell-CCR7+
1	9.79178	4.41304	J002B_Total CD45+_142451	J002B	NR	Cycle 1	NR	B cell	CCR7+	1-B cell-CCR7+
1	8.24316	4.3127	J025B_Total CD45+_6341	J025B	R	Cycle 1	R	B cell	CCR7+	1-B cell-CCR7+
1	8.56768	4.55611	LN_Total CD45+_343974	LN	HD	Baseline	HD	B cell	CCR7+	1-B cell-CCR7+
1	9.05764	3.36009	J031D_Total CD45+_763	J031D	R	Cycle 3	R	B cell	CCR7+	1-B cell-CCR7+
1	7.31206	4.30184	J022H_Total CD45+_7614	J022H	R	Cycle 7	R	B cell	CCR7+	1-B cell-CCR7+
1	9.19823	4.02739	J021C_Total CD45+_3530	J021C	NR	Cycle 2	NR	B cell	CCR7+	1-B cell-CCR7+
1	9.64373	6.13141	J010C_Total CD45+_4026	J010C	NR	Cycle 2	NR	B cell	CCR7+	1-B cell-CCR7+
1	8.61687	5.22787	J018B_Total CD45+_160406	J018B	R	Cycle 1	R	B cell	CCR7+	1-B cell-CCR7+
1	7.71238	4.76362	J013A_Total CD45+_25281	J013A	R	Baseline	R	B cell	CCR7+	1-B cell-CCR7+
1	9.19987	5.58599	J009C_Total CD45+_30320	J009C	NR	Cycle 2	NR	B cell	CCR7+	1-B cell-CCR7+
1	8.25237	4.45585	YLP_Total CD45+_93571	YLP	HD	Baseline	HD	B cell	CCR7+	1-B cell-CCR7+
1	9.21358	4.78974	J029C_Total CD45+_5834	J029C	R	Cycle 2	R	B cell	CCR7+	1-B cell-CCR7+
1	8.1813	4.91564	J023A_Total CD45+_8234	J023A	NR	Baseline	NR	B cell	CCR7+	1-B cell-CCR7+
1	9.51663	5.9551	J021C_Total CD45+_6995	J021C	NR	Cycle 2	NR	B cell	CCR7+	1-B cell-CCR7+
1	9.06103	4.20875	J031A_Total CD45+_2851	J031A	R	Baseline	R	B cell	CCR7+	1-B cell-CCR7+
1	9.95247	6.40811	J031C_Total CD45+_4108	J031C	R	Cycle 2	R	B cell	CCR7+	1-B cell-CCR7+
1	9.22337	5.18573	J031C_Total CD45+_4488	J031C	R	Cycle 2	R	B cell	CCR7+	1-B cell-CCR7+
1	9.18866	5.01397	J010C_Total CD45+_2422	J010C	NR	Cycle 2	NR	B cell	CCR7+	1-B cell-CCR7+
1	9.44295	4.32081	J008B_Total CD45+_34504	J008B	NR	Cycle 1	NR	B cell	CCR7+	1-B cell-CCR7+
1	8.55226	5.5409	J002C_Total CD45+_428090	J002C	NR	Cycle 2	NR	B cell	CCR7+	1-B cell-CCR7+
1	9.7582	4.98993	J014A_Total CD45+_1199	J014A	R	Baseline	R	B cell	CCR7+	1-B cell-CCR7+
1	7.81117	3.43873	ZJS_Total CD45+_623991	ZJS	HD	Baseline	HD	B cell	CCR7+	1-B cell-CCR7+
1	8.65291	2.87002	LB_Total CD45+_563660	LB	HD	Baseline	HD	B cell	CCR7+	1-B cell-CCR7+
1	8.76402	3.97226	J034B_Total CD45+_565	J034B	NR	Cycle 1	NR	B cell	CCR7+	1-B cell-CCR7+
1	7.87395	4.65627	LB_Total CD45+_1162445	LB	HD	Baseline	HD	B cell	CCR7+	1-B cell-CCR7+
1	8.44246	5.36073	J028B_Total CD45+_5253	J028B	R	Cycle 1	R	B cell	CCR7+	1-B cell-CCR7+
1	9.4775	5.94152	J031E_Total CD45+_7920	J031E	R	Cycle 4	R	B cell	CCR7+	1-B cell-CCR7+
1	7.60962	4.23648	J035B_Total CD45+_6214	J035B	NR	Cycle 1	NR	B cell	CCR7+	1-B cell-CCR7+
1	9.22628	4.43984	J031E_Total CD45+_2579	J031E	R	Cycle 4	R	B cell	CCR7+	1-B cell-CCR7+
1	8.22494	4.83701	J021D_Total CD45+_9826	J021D	NR	Cycle 3	NR	B cell	CCR7+	1-B cell-CCR7+
1	7.5535	3.8914	J005A_Total CD45+_37673	J005A	R	Baseline	R	B cell	CCR7+	1-B cell-CCR7+
1	7.16105	4.10176	J034A_Total CD45+_6026	J034A	NR	Baseline	NR	B cell	CCR7+	1-B cell-CCR7+
1	8.36939	4.7945	CJF_Total CD45+_543616	CJF	HD	Baseline	HD	B cell	CCR7+	1-B cell-CCR7+
1	9.1761	4.87633	J018C_Total CD45+_403744	J018C	R	Cycle 2	R	B cell	CCR7+	1-B cell-CCR7+
1	8.24242	5.09876	J009A_Total CD45+_841	J009A	NR	Baseline	NR	B cell	CCR7+	1-B cell-CCR7+
1	7.70562	3.90945	J022D_Total CD45+_38216	J022D	R	Cycle 3	R	B cell	CCR7+	1-B cell-CCR7+
1	8.91972	4.90769	WFY_Total CD45+_173343	WFY	HD	Baseline	HD	B cell	CCR7+	1-B cell-CCR7+
1	7.43841	3.92563	CJF_Total CD45+_691496	CJF	HD	Baseline	HD	B cell	CCR7+	1-B cell-CCR7+
1	8.7629	5.99501	J022B_Total CD45+_37769	J022B	R	Cycle 1	R	B cell	CCR7+	1-B cell-CCR7+
1	8.96568	5.03721	LWG_Total CD45+_196192	LWG	HD	Baseline	HD	B cell	CCR7+	1-B cell-CCR7+
1	9.45919	5.31394	J018D_Total CD45+_67121	J018D	R	Cycle 3	R	B cell	CCR7+	1-B cell-CCR7+
1	8.42875	5.11153	J031E_Total CD45+_3621	J031E	R	Cycle 4	R	B cell	CCR7+	1-B cell-CCR7+
1	9.71737	5.17553	ZJG_Total CD45+_428317	ZJG	HD	Baseline	HD	B cell	CCR7+	1-B cell-CCR7+
1	8.72179	5.90308	J005D_Total CD45+_387789	J005D	R	Cycle 3	R	B cell	CCR7+	1-B cell-CCR7+
1	9.20633	5.34814	J002A_Total CD45+_334427	J002A	NR	Baseline	NR	B cell	CCR7+	1-B cell-CCR7+
1	7.82249	4.34588	J005A_Total CD45+_271739	J005A	R	Baseline	R	B cell	CCR7+	1-B cell-CCR7+
1	7.75724	3.86735	LB_Total CD45+_1492500	LB	HD	Baseline	HD	B cell	CCR7+	1-B cell-CCR7+
1	8.25394	4.46825	J005A_Total CD45+_291943	J005A	R	Baseline	R	B cell	CCR7+	1-B cell-CCR7+
1	7.82697	3.16322	J021B_Total CD45+_4910	J021B	NR	Cycle 1	NR	B cell	CCR7+	1-B cell-CCR7+
1	8.65782	3.59855	J022B_Total CD45+_6952	J022B	R	Cycle 1	R	B cell	CCR7+	1-B cell-CCR7+
1	8.4893	5.02384	LN_Total CD45+_336886	LN	HD	Baseline	HD	B cell	CCR7+	1-B cell-CCR7+
1	8.19966	3.12474	J021D_Total CD45+_23336	J021D	NR	Cycle 3	NR	B cell	CCR7+	1-B cell-CCR7+
1	9.25132	4.41545	J031E_Total CD45+_5207	J031E	R	Cycle 4	R	B cell	CCR7+	1-B cell-CCR7+
1	7.43639	3.59801	J028B_Total CD45+_7411	J028B	R	Cycle 1	R	B cell	CCR7+	1-B cell-CCR7+
1	9.43705	3.69111	J034B_Total CD45+_3412	J034B	NR	Cycle 1	NR	B cell	CCR7+	1-B cell-CCR7+
1	8.73796	3.34675	J018D_Total CD45+_8601	J018D	R	Cycle 3	R	B cell	CCR7+	1-B cell-CCR7+
1	9.69441	5.28831	J023A_Total CD45+_884	J023A	NR	Baseline	NR	B cell	CCR7+	1-B cell-CCR7+
1	8.81579	5.0383	J010B_Total CD45+_110144	J010B	NR	Cycle 1	NR	B cell	CCR7+	1-B cell-CCR7+
1	8.8989	3.55787	LGF_Total CD45+_726700	LGF	HD	Baseline	HD	B cell	CCR7+	1-B cell-CCR7+
1	8.13155	3.43294	DWR_Total CD45+_73684	DWR	HD	Baseline	HD	B cell	CCR7+	1-B cell-CCR7+
1	7.5927	4.06812	J021C_Total CD45+_2883	J021C	NR	Cycle 2	NR	B cell	CCR7+	1-B cell-CCR7+
1	9.1429	5.18437	J010C_Total CD45+_5151	J010C	NR	Cycle 2	NR	B cell	CCR7+	1-B cell-CCR7+
1	9.44056	5.75965	J031D_Total CD45+_5665	J031D	R	Cycle 3	R	B cell	CCR7+	1-B cell-CCR7+
1	9.78667	5.85103	J031E_Total CD45+_3205	J031E	R	Cycle 4	R	B cell	CCR7+	1-B cell-CCR7+
1	9.0294	3.25346	J002A_Total CD45+_402388	J002A	NR	Baseline	NR	B cell	CCR7+	1-B cell-CCR7+
1	8.07877	3.09205	YLP_Total CD45+_380589	YLP	HD	Baseline	HD	B cell	CCR7+	1-B cell-CCR7+
1	8.55577	3.58204	J002B_Total CD45+_16796	J002B	NR	Cycle 1	NR	B cell	CCR7+	1-B cell-CCR7+
1	8.62231	5.67613	J028B_Total CD45+_12082	J028B	R	Cycle 1	R	B cell	CCR7+	1-B cell-CCR7+
1	9.05767	5.05708	J018B_Total CD45+_45773	J018B	R	Cycle 1	R	B cell	CCR7+	1-B cell-CCR7+
1	9.31217	5.76131	J031E_Total CD45+_7144	J031E	R	Cycle 4	R	B cell	CCR7+	1-B cell-CCR7+
1	7.57948	3.2419	J006B_Total CD45+_263325	J006B	R	Cycle 1	R	B cell	CCR7+	1-B cell-CCR7+
1	8.5229	3.92229	WFY_Total CD45+_203119	WFY	HD	Baseline	HD	B cell	CCR7+	1-B cell-CCR7+
1	8.02595	3.69438	J023A_Total CD45+_2781	J023A	NR	Baseline	NR	B cell	CCR7+	1-B cell-CCR7+
1	9.5114	4.18032	J008B_Total CD45+_83105	J008B	NR	Cycle 1	NR	B cell	CCR7+	1-B cell-CCR7+
1	8.89597	3.95975	J023A_Total CD45+_11032	J023A	NR	Baseline	NR	B cell	CCR7+	1-B cell-CCR7+
1	9.02669	4.25529	J031F_Total CD45+_201408	J031F	R	Cycle 5	R	B cell	CCR7+	1-B cell-CCR7+
1	8.85335	5.01333	J010C_Total CD45+_8009	J010C	NR	Cycle 2	NR	B cell	CCR7+	1-B cell-CCR7+
1	7.86258	4.40669	J018E_Total CD45+_2716	J018E	R	Cycle 4	R	B cell	CCR7+	1-B cell-CCR7+
1	8.52672	5.15781	J006A_Total CD45+_87301	J006A	R	Baseline	R	B cell	CCR7+	1-B cell-CCR7+
1	8.33403	3.59245	J034B_Total CD45+_2756	J034B	NR	Cycle 1	NR	B cell	CCR7+	1-B cell-CCR7+
1	9.43441	3.87125	CYH_Total CD45+_149530	CYH	HD	Baseline	HD	B cell	CCR7+	1-B cell-CCR7+
1	7.53346	3.84382	J022B_Total CD45+_3815	J022B	R	Cycle 1	R	B cell	CCR7+	1-B cell-CCR7+
1	9.122	3.76984	J033B_Total CD45+_867	J033B	NR	Cycle 1	NR	B cell	CCR7+	1-B cell-CCR7+
1	8.2913	4.17075	J031C_Total CD45+_4442	J031C	R	Cycle 2	R	B cell	CCR7+	1-B cell-CCR7+
1	8.69961	3.64876	J005E_Total CD45+_115947	J005E	R	Cycle 4	R	B cell	CCR7+	1-B cell-CCR7+
1	8.50926	3.49622	J006D_Total CD45+_57167	J006D	R	Cycle 3	R	B cell	CCR7+	1-B cell-CCR7+
1	8.93879	3.56417	J018F_Total CD45+_12199	J018F	R	Cycle 5	R	B cell	CCR7+	1-B cell-CCR7+
1	7.82611	4.54172	LB_Total CD45+_674339	LB	HD	Baseline	HD	B cell	CCR7+	1-B cell-CCR7+
1	8.92444	5.83681	J006D_Total CD45+_132910	J006D	R	Cycle 3	R	B cell	CCR7+	1-B cell-CCR7+
1	8.71652	5.61206	J006B_Total CD45+_202091	J006B	R	Cycle 1	R	B cell	CCR7+	1-B cell-CCR7+
1	9.50332	5.82702	J002B_Total CD45+_37413	J002B	NR	Cycle 1	NR	B cell	CCR7+	1-B cell-CCR7+
1	9.58027	4.22985	J010B_Total CD45+_133862	J010B	NR	Cycle 1	NR	B cell	CCR7+	1-B cell-CCR7+
1	8.20495	4.56093	J003A_Total CD45+_117980	J003A	NR	Baseline	NR	B cell	CCR7+	1-B cell-CCR7+
1	7.85492	3.89516	J010A_Total CD45+_81158	J010A	NR	Baseline	NR	B cell	CCR7+	1-B cell-CCR7+
1	8.83637	5.89974	J034A_Total CD45+_5850	J034A	NR	Baseline	NR	B cell	CCR7+	1-B cell-CCR7+
1	8.98975	4.38705	J034B_Total CD45+_4416	J034B	NR	Cycle 1	NR	B cell	CCR7+	1-B cell-CCR7+
1	9.16105	5.32509	DWR_Total CD45+_97326	DWR	HD	Baseline	HD	B cell	CCR7+	1-B cell-CCR7+
1	8.68229	5.62818	ZJS_Total CD45+_654204	ZJS	HD	Baseline	HD	B cell	CCR7+	1-B cell-CCR7+
1	8.36966	2.96557	J022A_Total CD45+_12618	J022A	R	Baseline	R	B cell	CCR7+	1-B cell-CCR7+
1	9.14651	4.12453	WFY_Total CD45+_515861	WFY	HD	Baseline	HD	B cell	CCR7+	1-B cell-CCR7+
1	9.48213	4.49604	LB_Total CD45+_440082	LB	HD	Baseline	HD	B cell	CCR7+	1-B cell-CCR7+
1	9.1374	4.28244	ZJG_Total CD45+_516154	ZJG	HD	Baseline	HD	B cell	CCR7+	1-B cell-CCR7+
1	9.93527	5.97698	J004A_Total CD45+_219615	J004A	NR	Baseline	NR	B cell	CCR7+	1-B cell-CCR7+
1	7.94862	3.85757	J006A_Total CD45+_78032	J006A	R	Baseline	R	B cell	CCR7+	1-B cell-CCR7+
1	8.30849	4.01609	LWG_Total CD45+_82640	LWG	HD	Baseline	HD	B cell	CCR7+	1-B cell-CCR7+
1	9.52212	5.81028	J031F_Total CD45+_163609	J031F	R	Cycle 5	R	B cell	CCR7+	1-B cell-CCR7+
1	9.82041	5.62548	J034B_Total CD45+_3354	J034B	NR	Cycle 1	NR	B cell	CCR7+	1-B cell-CCR7+
1	8.20451	4.41431	J005E_Total CD45+_44906	J005E	R	Cycle 4	R	B cell	CCR7+	1-B cell-CCR7+
1	8.61312	6.09471	J014B_Total CD45+_70782	J014B	R	Cycle 1	R	B cell	CCR7+	1-B cell-CCR7+
1	9.36605	5.38757	J008B_Total CD45+_157326	J008B	NR	Cycle 1	NR	B cell	CCR7+	1-B cell-CCR7+
1	8.94388	5.65138	J004A_Total CD45+_47715	J004A	NR	Baseline	NR	B cell	CCR7+	1-B cell-CCR7+
1	9.43178	4.56426	J018B_Total CD45+_209181	J018B	R	Cycle 1	R	B cell	CCR7+	1-B cell-CCR7+
1	9.41905	5.63578	LB_Total CD45+_927918	LB	HD	Baseline	HD	B cell	CCR7+	1-B cell-CCR7+
1	8.03838	3.94907	J023A_Total CD45+_9174	J023A	NR	Baseline	NR	B cell	CCR7+	1-B cell-CCR7+
1	9.45552	5.48476	J021A_Total CD45+_4634	J021A	NR	Baseline	NR	B cell	CCR7+	1-B cell-CCR7+
1	8.37689	4.66165	LWG_Total CD45+_826719	LWG	HD	Baseline	HD	B cell	CCR7+	1-B cell-CCR7+
1	9.42504	5.13718	J031E_Total CD45+_2063	J031E	R	Cycle 4	R	B cell	CCR7+	1-B cell-CCR7+
1	9.77307	4.54239	J033A_Total CD45+_1067	J033A	NR	Baseline	NR	B cell	CCR7+	1-B cell-CCR7+
1	8.46962	3.6184	J010B_Total CD45+_31155	J010B	NR	Cycle 1	NR	B cell	CCR7+	1-B cell-CCR7+
1	9.03236	4.84796	CJF_Total CD45+_639056	CJF	HD	Baseline	HD	B cell	CCR7+	1-B cell-CCR7+
1	9.48061	3.91284	J013E_Total CD45+_327266	J013E	R	Cycle 4	R	B cell	CCR7+	1-B cell-CCR7+
1	8.81899	4.30433	LWG_Total CD45+_836012	LWG	HD	Baseline	HD	B cell	CCR7+	1-B cell-CCR7+
1	8.08895	3.62489	J018C_Total CD45+_138866	J018C	R	Cycle 2	R	B cell	CCR7+	1-B cell-CCR7+
1	8.29385	3.12735	J005E_Total CD45+_587857	J005E	R	Cycle 4	R	B cell	CCR7+	1-B cell-CCR7+
1	9.59531	6.33464	J018G_Total CD45+_3942	J018G	R	Cycle 6	R	B cell	CCR7+	1-B cell-CCR7+
1	9.11618	4.5809	J022B_Total CD45+_32610	J022B	R	Cycle 1	R	B cell	CCR7+	1-B cell-CCR7+
1	8.44726	4.32123	J018A_Total CD45+_235799	J018A	R	Baseline	R	B cell	CCR7+	1-B cell-CCR7+
1	9.27809	4.56919	J031E_Total CD45+_11309	J031E	R	Cycle 4	R	B cell	CCR7+	1-B cell-CCR7+
1	9.6226	5.59285	J013G_Total CD45+_426662	J013G	R	Cycle 6	R	B cell	CCR7+	1-B cell-CCR7+
1	9.83214	5.76401	J031D_Total CD45+_21064	J031D	R	Cycle 3	R	B cell	CCR7+	1-B cell-CCR7+
1	10.03	6.77255	J002C_Total CD45+_44114	J002C	NR	Cycle 2	NR	B cell	CCR7+	1-B cell-CCR7+
1	7.67195	3.16297	J031A_Total CD45+_1863	J031A	R	Baseline	R	B cell	CCR7+	1-B cell-CCR7+
1	8.88915	5.8979	LB_Total CD45+_995023	LB	HD	Baseline	HD	B cell	CCR7+	1-B cell-CCR7+
1	9.23019	3.63283	J021A_Total CD45+_3536	J021A	NR	Baseline	NR	B cell	CCR7+	1-B cell-CCR7+
1	8.21909	3.55837	LN_Total CD45+_328070	LN	HD	Baseline	HD	B cell	CCR7+	1-B cell-CCR7+
1	8.34601	4.48028	LWG_Total CD45+_160632	LWG	HD	Baseline	HD	B cell	CCR7+	1-B cell-CCR7+
1	7.52702	3.94046	J014B_Total CD45+_111025	J014B	R	Cycle 1	R	B cell	CCR7+	1-B cell-CCR7+
1	7.68668	3.4949	LWG_Total CD45+_601024	LWG	HD	Baseline	HD	B cell	CCR7+	1-B cell-CCR7+
1	8.96905	3.3487	ZZW_Total CD45+_322730	ZZW	HD	Baseline	HD	B cell	CCR7+	1-B cell-CCR7+
1	9.90993	5.55103	YLP_Total CD45+_3821	YLP	HD	Baseline	HD	B cell	CCR7+	1-B cell-CCR7+
1	7.89026	3.87949	SXB_Total CD45+_71266	SXB	HD	Baseline	HD	B cell	CCR7+	1-B cell-CCR7+
1	7.44636	3.63835	DWR_Total CD45+_242649	DWR	HD	Baseline	HD	B cell	CCR7+	1-B cell-CCR7+
1	8.30265	5.03816	J014B_Total CD45+_104360	J014B	R	Cycle 1	R	B cell	CCR7+	1-B cell-CCR7+
1	7.54899	4.60548	J013K_Total CD45+_2554	J013K	R	Cycle 10	R	B cell	CCR7+	1-B cell-CCR7+
1	7.62233	3.97433	ZJS_Total CD45+_234416	ZJS	HD	Baseline	HD	B cell	CCR7+	1-B cell-CCR7+
1	9.14093	4.97629	J004A_Total CD45+_4741	J004A	NR	Baseline	NR	B cell	CCR7+	1-B cell-CCR7+
1	8.20449	4.77941	J028B_Total CD45+_14794	J028B	R	Cycle 1	R	B cell	CCR7+	1-B cell-CCR7+
1	10.0794	6.21648	J002C_Total CD45+_91686	J002C	NR	Cycle 2	NR	B cell	CCR7+	1-B cell-CCR7+
1	8.40821	3.01665	LN_Total CD45+_454150	LN	HD	Baseline	HD	B cell	CCR7+	1-B cell-CCR7+
1	9.89081	5.98072	LN_Total CD45+_385153	LN	HD	Baseline	HD	B cell	CCR7+	1-B cell-CCR7+
1	9.75417	4.82236	SXB_Total CD45+_5285	SXB	HD	Baseline	HD	B cell	CCR7+	1-B cell-CCR7+
1	8.47857	4.2534	J031D_Total CD45+_3144	J031D	R	Cycle 3	R	B cell	CCR7+	1-B cell-CCR7+
1	8.48521	4.07065	J009A_Total CD45+_17782	J009A	NR	Baseline	NR	B cell	CCR7+	1-B cell-CCR7+
1	9.74903	4.55868	J023A_Total CD45+_10370	J023A	NR	Baseline	NR	B cell	CCR7+	1-B cell-CCR7+
1	8.30234	4.4361	J010A_Total CD45+_38518	J010A	NR	Baseline	NR	B cell	CCR7+	1-B cell-CCR7+
1	8.71475	5.4168	J018D_Total CD45+_13820	J018D	R	Cycle 3	R	B cell	CCR7+	1-B cell-CCR7+
1	8.98481	6.01193	J008B_Total CD45+_119306	J008B	NR	Cycle 1	NR	B cell	CCR7+	1-B cell-CCR7+
1	9.96501	5.30629	J021C_Total CD45+_20	J021C	NR	Cycle 2	NR	B cell	CCR7+	1-B cell-CCR7+
1	8.85387	3.16461	J002C_Total CD45+_73570	J002C	NR	Cycle 2	NR	B cell	CCR7+	1-B cell-CCR7+
1	7.98283	3.83407	J010A_Total CD45+_19968	J010A	NR	Baseline	NR	B cell	CCR7+	1-B cell-CCR7+
1	8.45869	5.30095	J010C_Total CD45+_936	J010C	NR	Cycle 2	NR	B cell	CCR7+	1-B cell-CCR7+
1	8.69017	2.77516	J010C_Total CD45+_8403	J010C	NR	Cycle 2	NR	B cell	CCR7+	1-B cell-CCR7+
1	8.53397	2.69884	J029C_Total CD45+_32831	J029C	R	Cycle 2	R	B cell	CCR7+	1-B cell-CCR7+
1	8.99595	4.08237	J018D_Total CD45+_77458	J018D	R	Cycle 3	R	B cell	CCR7+	1-B cell-CCR7+
1	8.48869	2.60507	J005D_Total CD45+_438734	J005D	R	Cycle 3	R	B cell	CCR7+	1-B cell-CCR7+
1	9.40283	4.2492	J033C_Total CD45+_59345	J033C	NR	Cycle 2	NR	B cell	CCR7+	1-B cell-CCR7+
1	7.87041	4.84403	J010A_Total CD45+_100229	J010A	NR	Baseline	NR	B cell	CCR7+	1-B cell-CCR7+
1	8.28156	4.99261	J018E_Total CD45+_2223	J018E	R	Cycle 4	R	B cell	CCR7+	1-B cell-CCR7+
1	9.67889	6.25373	J021C_Total CD45+_2298	J021C	NR	Cycle 2	NR	B cell	CCR7+	1-B cell-CCR7+
1	9.18473	4.71583	J002B_Total CD45+_15780	J002B	NR	Cycle 1	NR	B cell	CCR7+	1-B cell-CCR7+
1	9.02456	5.58089	ZJG_Total CD45+_612497	ZJG	HD	Baseline	HD	B cell	CCR7+	1-B cell-CCR7+
1	8.86503	4.45524	J002A_Total CD45+_171875	J002A	NR	Baseline	NR	B cell	CCR7+	1-B cell-CCR7+
1	8.44842	3.84132	LN_Total CD45+_244075	LN	HD	Baseline	HD	B cell	CCR7+	1-B cell-CCR7+
1	8.26956	3.61584	J031F_Total CD45+_107934	J031F	R	Cycle 5	R	B cell	CCR7+	1-B cell-CCR7+
1	9.52266	5.83395	J005D_Total CD45+_554545	J005D	R	Cycle 3	R	B cell	CCR7+	1-B cell-CCR7+
1	8.68311	5.3298	J021B_Total CD45+_6723	J021B	NR	Cycle 1	NR	B cell	CCR7+	1-B cell-CCR7+
1	8.43433	2.3869	ZZW_Total CD45+_741449	ZZW	HD	Baseline	HD	B cell	CCR7+	1-B cell-CCR7+
1	9.35399	5.78309	J033B_Total CD45+_1358	J033B	NR	Cycle 1	NR	B cell	CCR7+	1-B cell-CCR7+
1	9.37917	5.67963	J022B_Total CD45+_11653	J022B	R	Cycle 1	R	B cell	CCR7+	1-B cell-CCR7+
1	7.9945	4.47704	J031D_Total CD45+_14532	J031D	R	Cycle 3	R	B cell	CCR7+	1-B cell-CCR7+
1	8.64942	5.72096	J005F_Total CD45+_558828	J005F	R	Cycle 5	R	B cell	CCR7+	1-B cell-CCR7+
1	8.5103	3.3734	J013G_Total CD45+_290721	J013G	R	Cycle 6	R	B cell	CCR7+	1-B cell-CCR7+
1	8.35715	3.7031	J002A_Total CD45+_436382	J002A	NR	Baseline	NR	B cell	CCR7+	1-B cell-CCR7+
1	8.36886	4.19993	J005D_Total CD45+_30828	J005D	R	Cycle 3	R	B cell	CCR7+	1-B cell-CCR7+
1	8.88648	5.96109	J033B_Total CD45+_7060	J033B	NR	Cycle 1	NR	B cell	CCR7+	1-B cell-CCR7+
1	9.67081	5.02717	J028B_Total CD45+_1090	J028B	R	Cycle 1	R	B cell	CCR7+	1-B cell-CCR7+
1	8.85522	5.37187	J008B_Total CD45+_182096	J008B	NR	Cycle 1	NR	B cell	CCR7+	1-B cell-CCR7+
1	8.77569	4.82147	LB_Total CD45+_1231674	LB	HD	Baseline	HD	B cell	CCR7+	1-B cell-CCR7+
1	8.32441	2.26636	ZZW_Total CD45+_931175	ZZW	HD	Baseline	HD	B cell	CCR7+	1-B cell-CCR7+
1	8.86855	5.12713	J010A_Total CD45+_79026	J010A	NR	Baseline	NR	B cell	CCR7+	1-B cell-CCR7+
1	8.21973	3.29112	J013G_Total CD45+_146379	J013G	R	Cycle 6	R	B cell	CCR7+	1-B cell-CCR7+
1	9.04653	6.1563	J018D_Total CD45+_65943	J018D	R	Cycle 3	R	B cell	CCR7+	1-B cell-CCR7+
1	7.55473	4.0735	J006A_Total CD45+_27766	J006A	R	Baseline	R	B cell	CCR7+	1-B cell-CCR7+
1	8.06834	4.68628	ZJS_Total CD45+_435634	ZJS	HD	Baseline	HD	B cell	CCR7+	1-B cell-CCR7+
1	8.08264	3.55528	SXB_Total CD45+_62640	SXB	HD	Baseline	HD	B cell	CCR7+	1-B cell-CCR7+
1	9.05962	4.05969	LN_Total CD45+_520012	LN	HD	Baseline	HD	B cell	CCR7+	1-B cell-CCR7+
1	9.02452	3.12371	ZJG_Total CD45+_728675	ZJG	HD	Baseline	HD	B cell	CCR7+	1-B cell-CCR7+
1	8.38047	5.17138	J005F_Total CD45+_345456	J005F	R	Cycle 5	R	B cell	CCR7+	1-B cell-CCR7+
1	10.1156	6.01217	J004A_Total CD45+_147301	J004A	NR	Baseline	NR	B cell	CCR7+	1-B cell-CCR7+
1	9.06165	5.21234	J018A_Total CD45+_224493	J018A	R	Baseline	R	B cell	CCR7+	1-B cell-CCR7+
1	9.57079	5.79022	J010A_Total CD45+_88513	J010A	NR	Baseline	NR	B cell	CCR7+	1-B cell-CCR7+
1	8.38718	2.42437	ZJG_Total CD45+_56414	ZJG	HD	Baseline	HD	B cell	CCR7+	1-B cell-CCR7+
1	9.15751	5.48802	J018C_Total CD45+_689414	J018C	R	Cycle 2	R	B cell	CCR7+	1-B cell-CCR7+
1	9.37128	4.72675	J033B_Total CD45+_6438	J033B	NR	Cycle 1	NR	B cell	CCR7+	1-B cell-CCR7+
1	8.55028	2.81146	LN_Total CD45+_251849	LN	HD	Baseline	HD	B cell	CCR7+	1-B cell-CCR7+
1	8.26835	5.10534	J010B_Total CD45+_16944	J010B	NR	Cycle 1	NR	B cell	CCR7+	1-B cell-CCR7+
1	8.47798	2.56308	ZZW_Total CD45+_27685	ZZW	HD	Baseline	HD	B cell	CCR7+	1-B cell-CCR7+
1	9.84377	5.07552	J018D_Total CD45+_7903	J018D	R	Cycle 3	R	B cell	CCR7+	1-B cell-CCR7+
1	9.15742	5.00003	J009B_Total CD45+_53442	J009B	NR	Cycle 1	NR	B cell	CCR7+	1-B cell-CCR7+
1	8.26473	5.38452	J010A_Total CD45+_57454	J010A	NR	Baseline	NR	B cell	CCR7+	1-B cell-CCR7+
1	7.60674	3.23328	J006A_Total CD45+_74041	J006A	R	Baseline	R	B cell	CCR7+	1-B cell-CCR7+
1	8.99305	5.59932	J018D_Total CD45+_12247	J018D	R	Cycle 3	R	B cell	CCR7+	1-B cell-CCR7+
1	8.38727	2.9785	J009C_Total CD45+_41618	J009C	NR	Cycle 2	NR	B cell	CCR7+	1-B cell-CCR7+
1	8.38066	3.37873	J010A_Total CD45+_31725	J010A	NR	Baseline	NR	B cell	CCR7+	1-B cell-CCR7+
1	8.94055	4.88035	J002A_Total CD45+_276130	J002A	NR	Baseline	NR	B cell	CCR7+	1-B cell-CCR7+
1	10.0712	5.40244	CYH_Total CD45+_251	CYH	HD	Baseline	HD	B cell	CCR7+	1-B cell-CCR7+
1	7.83836	3.51468	J018F_Total CD45+_10138	J018F	R	Cycle 5	R	B cell	CCR7+	1-B cell-CCR7+
1	7.95006	3.30492	J034B_Total CD45+_1950	J034B	NR	Cycle 1	NR	B cell	CCR7+	1-B cell-CCR7+
1	8.08491	2.12375	LB_Total CD45+_28053	LB	HD	Baseline	HD	B cell	CCR7+	1-B cell-CCR7+
1	8.4977	2.56797	J005G_Total CD45+_24914	J005G	R	Cycle 6	R	B cell	CCR7+	1-B cell-CCR7+
1	8.15366	2.1868	ZZW_Total CD45+_34839	ZZW	HD	Baseline	HD	B cell	CCR7+	1-B cell-CCR7+
1	8.26316	3.34774	DWR_Total CD45+_217539	DWR	HD	Baseline	HD	B cell	CCR7+	1-B cell-CCR7+
1	8.65034	5.19434	J006D_Total CD45+_406747	J006D	R	Cycle 3	R	B cell	CCR7+	1-B cell-CCR7+
1	8.68776	5.85535	J018A_Total CD45+_138789	J018A	R	Baseline	R	B cell	CCR7+	1-B cell-CCR7+
1	8.57822	2.79309	J002C_Total CD45+_411653	J002C	NR	Cycle 2	NR	B cell	CCR7+	1-B cell-CCR7+
1	9.10578	6.19753	J018F_Total CD45+_7535	J018F	R	Cycle 5	R	B cell	CCR7+	1-B cell-CCR7+
1	8.39894	3.98991	CJF_Total CD45+_613686	CJF	HD	Baseline	HD	B cell	CCR7+	1-B cell-CCR7+
1	8.89629	5.6271	J015A_Total CD45+_20095	J015A	NR	Cycle 1	NR	B cell	CCR7+	1-B cell-CCR7+
1	9.03136	6.08877	J014A_Total CD45+_73500	J014A	R	Baseline	R	B cell	CCR7+	1-B cell-CCR7+
1	7.9998	4.34785	J028B_Total CD45+_11853	J028B	R	Cycle 1	R	B cell	CCR7+	1-B cell-CCR7+
1	8.17053	4.86866	J014B_Total CD45+_21459	J014B	R	Cycle 1	R	B cell	CCR7+	1-B cell-CCR7+
1	9.50009	3.89897	J008A_Total CD45+_33854	J008A	NR	Baseline	NR	B cell	CCR7+	1-B cell-CCR7+
1	9.69162	5.80302	HJW_Total CD45+_530485	HJW	HD	Baseline	HD	B cell	CCR7+	1-B cell-CCR7+
1	8.39898	2.83778	LN_Total CD45+_44228	LN	HD	Baseline	HD	B cell	CCR7+	1-B cell-CCR7+
1	9.35049	3.93442	J013H_Total CD45+_155160	J013H	R	Cycle 7	R	B cell	CCR7+	1-B cell-CCR7+
1	9.37863	3.77548	J025A_Total CD45+_4032	J025A	R	Baseline	R	B cell	CCR7+	1-B cell-CCR7+
1	8.86624	5.38135	J005D_Total CD45+_272380	J005D	R	Cycle 3	R	B cell	CCR7+	1-B cell-CCR7+
1	8.77947	6.20527	J018G_Total CD45+_4030	J018G	R	Cycle 6	R	B cell	CCR7+	1-B cell-CCR7+
1	8.25627	5.0853	J014A_Total CD45+_128149	J014A	R	Baseline	R	B cell	CCR7+	1-B cell-CCR7+
1	8.23987	4.94155	J021C_Total CD45+_6092	J021C	NR	Cycle 2	NR	B cell	CCR7+	1-B cell-CCR7+
1	7.98727	4.35365	J006A_Total CD45+_72294	J006A	R	Baseline	R	B cell	CCR7+	1-B cell-CCR7+
1	9.20767	6.17934	J031D_Total CD45+_6384	J031D	R	Cycle 3	R	B cell	CCR7+	1-B cell-CCR7+
1	9.03617	4.12225	J018B_Total CD45+_33737	J018B	R	Cycle 1	R	B cell	CCR7+	1-B cell-CCR7+
1	9.15375	4.45665	ZZW_Total CD45+_762583	ZZW	HD	Baseline	HD	B cell	CCR7+	1-B cell-CCR7+
1	7.99433	4.48063	LGF_Total CD45+_182274	LGF	HD	Baseline	HD	B cell	CCR7+	1-B cell-CCR7+
1	7.97982	4.8463	J006C_Total CD45+_91182	J006C	R	Cycle 2	R	B cell	CCR7+	1-B cell-CCR7+
1	9.91845	5.0777	ZZW_Total CD45+_101655	ZZW	HD	Baseline	HD	B cell	CCR7+	1-B cell-CCR7+
1	9.15684	5.67038	DWR_Total CD45+_236340	DWR	HD	Baseline	HD	B cell	CCR7+	1-B cell-CCR7+
1	7.2839	3.65726	J014B_Total CD45+_25429	J014B	R	Cycle 1	R	B cell	CCR7+	1-B cell-CCR7+
1	8.07551	4.73877	J010C_Total CD45+_6704	J010C	NR	Cycle 2	NR	B cell	CCR7+	1-B cell-CCR7+
1	8.85737	3.08169	LN_Total CD45+_89159	LN	HD	Baseline	HD	B cell	CCR7+	1-B cell-CCR7+
1	8.42154	3.41337	J005E_Total CD45+_104022	J005E	R	Cycle 4	R	B cell	CCR7+	1-B cell-CCR7+
1	8.23496	4.55625	J005C_Total CD45+_213653	J005C	R	Cycle 2	R	B cell	CCR7+	1-B cell-CCR7+
1	9.66438	5.91786	J018B_Total CD45+_263335	J018B	R	Cycle 1	R	B cell	CCR7+	1-B cell-CCR7+
1	8.27627	4.7505	CJF_Total CD45+_148722	CJF	HD	Baseline	HD	B cell	CCR7+	1-B cell-CCR7+
1	8.15246	4.56607	J006D_Total CD45+_466397	J006D	R	Cycle 3	R	B cell	CCR7+	1-B cell-CCR7+
1	8.46696	4.34017	J005F_Total CD45+_361136	J005F	R	Cycle 5	R	B cell	CCR7+	1-B cell-CCR7+
1	9.43382	5.53975	J010A_Total CD45+_48567	J010A	NR	Baseline	NR	B cell	CCR7+	1-B cell-CCR7+
1	9.0091	4.48928	J009C_Total CD45+_64425	J009C	NR	Cycle 2	NR	B cell	CCR7+	1-B cell-CCR7+
1	7.27833	3.57665	J005G_Total CD45+_25427	J005G	R	Cycle 6	R	B cell	CCR7+	1-B cell-CCR7+
1	8.52796	2.583	ZJG_Total CD45+_704352	ZJG	HD	Baseline	HD	B cell	CCR7+	1-B cell-CCR7+
1	9.00983	5.89691	J021C_Total CD45+_3115	J021C	NR	Cycle 2	NR	B cell	CCR7+	1-B cell-CCR7+
1	8.58174	5.3352	J006A_Total CD45+_53100	J006A	R	Baseline	R	B cell	CCR7+	1-B cell-CCR7+
1	7.76129	3.74663	LB_Total CD45+_1576167	LB	HD	Baseline	HD	B cell	CCR7+	1-B cell-CCR7+
1	8.38413	4.02802	YLP_Total CD45+_182050	YLP	HD	Baseline	HD	B cell	CCR7+	1-B cell-CCR7+
1	8.54569	3.73339	CYH_Total CD45+_92589	CYH	HD	Baseline	HD	B cell	CCR7+	1-B cell-CCR7+
1	9.00319	3.67431	LWG_Total CD45+_194288	LWG	HD	Baseline	HD	B cell	CCR7+	1-B cell-CCR7+
1	8.83018	5.06027	J015B_Total CD45+_901	J015B	NR	Cycle 2	NR	B cell	CCR7+	1-B cell-CCR7+
1	8.12014	4.42554	J034B_Total CD45+_7715	J034B	NR	Cycle 1	NR	B cell	CCR7+	1-B cell-CCR7+
1	9.1873	5.62675	J010A_Total CD45+_50912	J010A	NR	Baseline	NR	B cell	CCR7+	1-B cell-CCR7+
1	8.69625	5.71638	J010B_Total CD45+_97205	J010B	NR	Cycle 1	NR	B cell	CCR7+	1-B cell-CCR7+
1	8.22416	3.95445	CJF_Total CD45+_52447	CJF	HD	Baseline	HD	B cell	CCR7+	1-B cell-CCR7+
1	9.90458	5.08455	HCS_Total CD45+_15719	HCS	HD	Baseline	HD	B cell	CCR7+	1-B cell-CCR7+
1	8.83123	2.93511	J013E_Total CD45+_739522	J013E	R	Cycle 4	R	B cell	CCR7+	1-B cell-CCR7+
1	8.92711	6.05147	J002A_Total CD45+_186393	J002A	NR	Baseline	NR	B cell	CCR7+	1-B cell-CCR7+
1	8.94827	3.69824	J031E_Total CD45+_3369	J031E	R	Cycle 4	R	B cell	CCR7+	1-B cell-CCR7+
1	8.76698	4.01427	J021D_Total CD45+_1759	J021D	NR	Cycle 3	NR	B cell	CCR7+	1-B cell-CCR7+
1	8.66451	4.9529	J018B_Total CD45+_240627	J018B	R	Cycle 1	R	B cell	CCR7+	1-B cell-CCR7+
1	7.71301	3.44324	J018E_Total CD45+_38	J018E	R	Cycle 4	R	B cell	CCR7+	1-B cell-CCR7+
1	8.89609	3.88932	CYH_Total CD45+_310364	CYH	HD	Baseline	HD	B cell	CCR7+	1-B cell-CCR7+
1	9.1068	6.09297	J010B_Total CD45+_43616	J010B	NR	Cycle 1	NR	B cell	CCR7+	1-B cell-CCR7+
1	7.98166	4.33395	J008A_Total CD45+_200628	J008A	NR	Baseline	NR	B cell	CCR7+	1-B cell-CCR7+
1	7.96494	2.98397	J025B_Total CD45+_1801	J025B	R	Cycle 1	R	B cell	CCR7+	1-B cell-CCR7+
1	9.44341	5.72908	J018D_Total CD45+_57265	J018D	R	Cycle 3	R	B cell	CCR7+	1-B cell-CCR7+
1	8.07244	3.88484	J025A_Total CD45+_959	J025A	R	Baseline	R	B cell	CCR7+	1-B cell-CCR7+
1	10.1241	5.81547	J013G_Total CD45+_422604	J013G	R	Cycle 6	R	B cell	CCR7+	1-B cell-CCR7+
1	8.39145	5.04834	LN_Total CD45+_128269	LN	HD	Baseline	HD	B cell	CCR7+	1-B cell-CCR7+
1	8.34021	4.90046	LN_Total CD45+_339716	LN	HD	Baseline	HD	B cell	CCR7+	1-B cell-CCR7+
1	9.29022	5.83017	J005B_Total CD45+_335091	J005B	R	Cycle 1	R	B cell	CCR7+	1-B cell-CCR7+
1	8.15956	4.89493	J006A_Total CD45+_35681	J006A	R	Baseline	R	B cell	CCR7+	1-B cell-CCR7+
1	8.46879	5.85938	J009A_Total CD45+_11775	J009A	NR	Baseline	NR	B cell	CCR7+	1-B cell-CCR7+
1	8.4591	2.86118	J005F_Total CD45+_57842	J005F	R	Cycle 5	R	B cell	CCR7+	1-B cell-CCR7+
1	8.63324	4.59486	CJF_Total CD45+_467318	CJF	HD	Baseline	HD	B cell	CCR7+	1-B cell-CCR7+
1	7.71082	4.07178	J018F_Total CD45+_8976	J018F	R	Cycle 5	R	B cell	CCR7+	1-B cell-CCR7+
1	9.27268	5.46087	CYH_Total CD45+_301646	CYH	HD	Baseline	HD	B cell	CCR7+	1-B cell-CCR7+
1	8.37374	4.6501	J018D_Total CD45+_64582	J018D	R	Cycle 3	R	B cell	CCR7+	1-B cell-CCR7+
1	9.49675	4.52414	LN_Total CD45+_198185	LN	HD	Baseline	HD	B cell	CCR7+	1-B cell-CCR7+
1	8.21755	4.28092	J021C_Total CD45+_3520	J021C	NR	Cycle 2	NR	B cell	CCR7+	1-B cell-CCR7+
1	7.95931	4.87148	J021B_Total CD45+_1093	J021B	NR	Cycle 1	NR	B cell	CCR7+	1-B cell-CCR7+
1	8.60219	5.54875	J010B_Total CD45+_111668	J010B	NR	Cycle 1	NR	B cell	CCR7+	1-B cell-CCR7+
1	8.95494	3.94139	J015B_Total CD45+_2738	J015B	NR	Cycle 2	NR	B cell	CCR7+	1-B cell-CCR7+
1	8.49801	4.20634	ZZW_Total CD45+_236537	ZZW	HD	Baseline	HD	B cell	CCR7+	1-B cell-CCR7+
1	8.69232	3.2017	J031B_Total CD45+_5272	J031B	R	Cycle 1	R	B cell	CCR7+	1-B cell-CCR7+
1	9.09954	6.12183	J018D_Total CD45+_44304	J018D	R	Cycle 3	R	B cell	CCR7+	1-B cell-CCR7+
1	9.26905	5.41462	J005D_Total CD45+_358605	J005D	R	Cycle 3	R	B cell	CCR7+	1-B cell-CCR7+
1	8.54008	4.10806	J030A_Total CD45+_10414	J030A	R	Baseline	R	B cell	CCR7+	1-B cell-CCR7+
1	9.04367	6.1707	J009C_Total CD45+_12463	J009C	NR	Cycle 2	NR	B cell	CCR7+	1-B cell-CCR7+
1	8.79667	5.90972	J004A_Total CD45+_120958	J004A	NR	Baseline	NR	B cell	CCR7+	1-B cell-CCR7+
1	8.48497	4.17523	J018F_Total CD45+_1793	J018F	R	Cycle 5	R	B cell	CCR7+	1-B cell-CCR7+
1	9.05646	5.52862	J018C_Total CD45+_770681	J018C	R	Cycle 2	R	B cell	CCR7+	1-B cell-CCR7+
1	8.09967	3.96534	J014B_Total CD45+_80160	J014B	R	Cycle 1	R	B cell	CCR7+	1-B cell-CCR7+
1	8.35326	2.65312	J010C_Total CD45+_7577	J010C	NR	Cycle 2	NR	B cell	CCR7+	1-B cell-CCR7+
1	8.75924	5.31414	J002B_Total CD45+_219582	J002B	NR	Cycle 1	NR	B cell	CCR7+	1-B cell-CCR7+
1	7.91374	3.05264	J018G_Total CD45+_1056	J018G	R	Cycle 6	R	B cell	CCR7+	1-B cell-CCR7+
1	7.81996	3.53096	J008B_Total CD45+_188714	J008B	NR	Cycle 1	NR	B cell	CCR7+	1-B cell-CCR7+
1	9.95632	5.64404	J010C_Total CD45+_2401	J010C	NR	Cycle 2	NR	B cell	CCR7+	1-B cell-CCR7+
1	8.35949	2.83227	LN_Total CD45+_153210	LN	HD	Baseline	HD	B cell	CCR7+	1-B cell-CCR7+
1	8.15791	3.9774	J031C_Total CD45+_6854	J031C	R	Cycle 2	R	B cell	CCR7+	1-B cell-CCR7+
1	8.27279	5.14776	LB_Total CD45+_1074437	LB	HD	Baseline	HD	B cell	CCR7+	1-B cell-CCR7+
1	8.48665	5.54038	J008B_Total CD45+_192866	J008B	NR	Cycle 1	NR	B cell	CCR7+	1-B cell-CCR7+
1	9.05848	6.1585	LB_Total CD45+_470492	LB	HD	Baseline	HD	B cell	CCR7+	1-B cell-CCR7+
1	9.52227	5.78658	J002B_Total CD45+_30880	J002B	NR	Cycle 1	NR	B cell	CCR7+	1-B cell-CCR7+
1	8.45568	4.47597	J034B_Total CD45+_9829	J034B	NR	Cycle 1	NR	B cell	CCR7+	1-B cell-CCR7+
1	8.28139	4.69287	J005B_Total CD45+_74109	J005B	R	Cycle 1	R	B cell	CCR7+	1-B cell-CCR7+
1	9.06534	4.73367	J029C_Total CD45+_22079	J029C	R	Cycle 2	R	B cell	CCR7+	1-B cell-CCR7+
1	8.39836	3.58875	J031E_Total CD45+_1608	J031E	R	Cycle 4	R	B cell	CCR7+	1-B cell-CCR7+
1	8.52085	4.29299	J010A_Total CD45+_97374	J010A	NR	Baseline	NR	B cell	CCR7+	1-B cell-CCR7+
1	8.36	3.87968	SXB_Total CD45+_52549	SXB	HD	Baseline	HD	B cell	CCR7+	1-B cell-CCR7+
1	7.73654	3.98838	J028B_Total CD45+_10566	J028B	R	Cycle 1	R	B cell	CCR7+	1-B cell-CCR7+
1	8.44658	3.28929	HCS_Total CD45+_99688	HCS	HD	Baseline	HD	B cell	CCR7+	1-B cell-CCR7+
1	8.94086	6.09027	LWG_Total CD45+_651612	LWG	HD	Baseline	HD	B cell	CCR7+	1-B cell-CCR7+
1	9.42486	4.12608	J021D_Total CD45+_10171	J021D	NR	Cycle 3	NR	B cell	CCR7+	1-B cell-CCR7+
1	8.52515	2.66341	WFY_Total CD45+_206243	WFY	HD	Baseline	HD	B cell	CCR7+	1-B cell-CCR7+
1	8.32884	4.4315	J010C_Total CD45+_6284	J010C	NR	Cycle 2	NR	B cell	CCR7+	1-B cell-CCR7+
1	9.24304	6.06365	J008B_Total CD45+_114468	J008B	NR	Cycle 1	NR	B cell	CCR7+	1-B cell-CCR7+
1	8.54632	5.61945	LWG_Total CD45+_869728	LWG	HD	Baseline	HD	B cell	CCR7+	1-B cell-CCR7+
1	9.41934	3.89782	J030B_Total CD45+_10050	J030B	R	Cycle 1	R	B cell	CCR7+	1-B cell-CCR7+
1	8.60465	4.51119	J018F_Total CD45+_521	J018F	R	Cycle 5	R	B cell	CCR7+	1-B cell-CCR7+
1	8.40597	4.69299	J031F_Total CD45+_135578	J031F	R	Cycle 5	R	B cell	CCR7+	1-B cell-CCR7+
1	7.81556	3.3443	J033C_Total CD45+_16768	J033C	NR	Cycle 2	NR	B cell	CCR7+	1-B cell-CCR7+
1	9.58596	5.8005	J033B_Total CD45+_6942	J033B	NR	Cycle 1	NR	B cell	CCR7+	1-B cell-CCR7+
1	8.49427	2.92301	J005F_Total CD45+_525205	J005F	R	Cycle 5	R	B cell	CCR7+	1-B cell-CCR7+
1	8.68443	5.3492	J023A_Total CD45+_7161	J023A	NR	Baseline	NR	B cell	CCR7+	1-B cell-CCR7+
1	8.5924	4.48788	J009B_Total CD45+_44887	J009B	NR	Cycle 1	NR	B cell	CCR7+	1-B cell-CCR7+
1	7.91237	4.10537	J005C_Total CD45+_38523	J005C	R	Cycle 2	R	B cell	CCR7+	1-B cell-CCR7+
1	7.15855	3.74038	J008B_Total CD45+_44959	J008B	NR	Cycle 1	NR	B cell	CCR7+	1-B cell-CCR7+
1	9.25134	3.97947	J018C_Total CD45+_370266	J018C	R	Cycle 2	R	B cell	CCR7+	1-B cell-CCR7+
1	9.39779	5.7433	J018E_Total CD45+_977	J018E	R	Cycle 4	R	B cell	CCR7+	1-B cell-CCR7+
1	8.75207	6.11972	J008A_Total CD45+_397325	J008A	NR	Baseline	NR	B cell	CCR7+	1-B cell-CCR7+
1	9.28078	5.16786	J018F_Total CD45+_6212	J018F	R	Cycle 5	R	B cell	CCR7+	1-B cell-CCR7+
1	9.07782	4.03296	J008B_Total CD45+_113020	J008B	NR	Cycle 1	NR	B cell	CCR7+	1-B cell-CCR7+
1	8.11019	4.87563	J010C_Total CD45+_4255	J010C	NR	Cycle 2	NR	B cell	CCR7+	1-B cell-CCR7+
1	8.53868	2.63664	ZZW_Total CD45+_817019	ZZW	HD	Baseline	HD	B cell	CCR7+	1-B cell-CCR7+
1	8.2011	5.26009	J018G_Total CD45+_7534	J018G	R	Cycle 6	R	B cell	CCR7+	1-B cell-CCR7+
1	9.74859	4.11121	J023A_Total CD45+_920	J023A	NR	Baseline	NR	B cell	CCR7+	1-B cell-CCR7+
1	9.33636	5.2988	J031E_Total CD45+_1999	J031E	R	Cycle 4	R	B cell	CCR7+	1-B cell-CCR7+
1	8.42171	2.80312	J005A_Total CD45+_440651	J005A	R	Baseline	R	B cell	CCR7+	1-B cell-CCR7+
1	8.18982	3.86955	J010C_Total CD45+_1124	J010C	NR	Cycle 2	NR	B cell	CCR7+	1-B cell-CCR7+
1	10.0617	5.52353	J002C_Total CD45+_53837	J002C	NR	Cycle 2	NR	B cell	CCR7+	1-B cell-CCR7+
1	9.96535	6.55464	ZJG_Total CD45+_979582	ZJG	HD	Baseline	HD	B cell	CCR7+	1-B cell-CCR7+
1	8.63888	4.21264	J006D_Total CD45+_2644	J006D	R	Cycle 3	R	B cell	CCR7+	1-B cell-CCR7+
1	8.36676	5.91514	J009A_Total CD45+_284	J009A	NR	Baseline	NR	B cell	CCR7+	1-B cell-CCR7+
1	8.96882	4.19009	J013G_Total CD45+_252162	J013G	R	Cycle 6	R	B cell	CCR7+	1-B cell-CCR7+
1	8.98111	3.89437	J031D_Total CD45+_16105	J031D	R	Cycle 3	R	B cell	CCR7+	1-B cell-CCR7+
1	8.6307	2.85742	ZZW_Total CD45+_142287	ZZW	HD	Baseline	HD	B cell	CCR7+	1-B cell-CCR7+
1	8.33184	3.92483	J025A_Total CD45+_2244	J025A	R	Baseline	R	B cell	CCR7+	1-B cell-CCR7+
1	9.41384	4.83269	J018D_Total CD45+_31121	J018D	R	Cycle 3	R	B cell	CCR7+	1-B cell-CCR7+
1	9.06888	5.03247	J010B_Total CD45+_129837	J010B	NR	Cycle 1	NR	B cell	CCR7+	1-B cell-CCR7+
1	8.30376	4.72876	J013G_Total CD45+_229890	J013G	R	Cycle 6	R	B cell	CCR7+	1-B cell-CCR7+
1	8.46809	5.07816	J030A_Total CD45+_4970	J030A	R	Baseline	R	B cell	CCR7+	1-B cell-CCR7+
1	9.01521	4.73269	J005B_Total CD45+_44494	J005B	R	Cycle 1	R	B cell	CCR7+	1-B cell-CCR7+
1	8.94914	6.13152	J004A_Total CD45+_233641	J004A	NR	Baseline	NR	B cell	CCR7+	1-B cell-CCR7+
1	8.4954	5.33387	J005F_Total CD45+_271371	J005F	R	Cycle 5	R	B cell	CCR7+	1-B cell-CCR7+
1	9.38986	5.47277	J021C_Total CD45+_6958	J021C	NR	Cycle 2	NR	B cell	CCR7+	1-B cell-CCR7+
1	8.3589	4.10319	J005F_Total CD45+_292441	J005F	R	Cycle 5	R	B cell	CCR7+	1-B cell-CCR7+
1	8.08354	4.50641	J031D_Total CD45+_10244	J031D	R	Cycle 3	R	B cell	CCR7+	1-B cell-CCR7+
1	8.44954	3.03557	LB_Total CD45+_42146	LB	HD	Baseline	HD	B cell	CCR7+	1-B cell-CCR7+
1	9.08134	6.12421	J015B_Total CD45+_7442	J015B	NR	Cycle 2	NR	B cell	CCR7+	1-B cell-CCR7+
1	8.84442	5.3695	J018A_Total CD45+_136638	J018A	R	Baseline	R	B cell	CCR7+	1-B cell-CCR7+
1	9.16305	4.42654	J031D_Total CD45+_6743	J031D	R	Cycle 3	R	B cell	CCR7+	1-B cell-CCR7+
1	9.13536	5.18116	ZJG_Total CD45+_1072135	ZJG	HD	Baseline	HD	B cell	CCR7+	1-B cell-CCR7+
1	9.06811	3.47387	J031A_Total CD45+_3532	J031A	R	Baseline	R	B cell	CCR7+	1-B cell-CCR7+
1	9.9859	6.16093	J002B_Total CD45+_36763	J002B	NR	Cycle 1	NR	B cell	CCR7+	1-B cell-CCR7+
1	8.18645	4.63527	J010C_Total CD45+_6652	J010C	NR	Cycle 2	NR	B cell	CCR7+	1-B cell-CCR7+
1	7.67614	3.89754	J005D_Total CD45+_168886	J005D	R	Cycle 3	R	B cell	CCR7+	1-B cell-CCR7+
1	8.37125	5.06573	ZJS_Total CD45+_516614	ZJS	HD	Baseline	HD	B cell	CCR7+	1-B cell-CCR7+
1	8.72978	4.35566	LN_Total CD45+_181197	LN	HD	Baseline	HD	B cell	CCR7+	1-B cell-CCR7+
1	8.73516	5.10344	CYH_Total CD45+_136672	CYH	HD	Baseline	HD	B cell	CCR7+	1-B cell-CCR7+
1	7.9316	3.99864	J010B_Total CD45+_74002	J010B	NR	Cycle 1	NR	B cell	CCR7+	1-B cell-CCR7+
1	8.39056	4.29385	J025B_Total CD45+_9298	J025B	R	Cycle 1	R	B cell	CCR7+	1-B cell-CCR7+
1	9.59452	5.41512	J013C_Total CD45+_1281	J013C	R	Cycle 2	R	B cell	CCR7+	1-B cell-CCR7+
1	9.89067	6.11274	J031F_Total CD45+_194637	J031F	R	Cycle 5	R	B cell	CCR7+	1-B cell-CCR7+
1	8.5144	2.8659	ZJG_Total CD45+_225159	ZJG	HD	Baseline	HD	B cell	CCR7+	1-B cell-CCR7+
1	7.80476	2.90326	J033A_Total CD45+_817	J033A	NR	Baseline	NR	B cell	CCR7+	1-B cell-CCR7+
1	7.9874	3.72542	J031F_Total CD45+_157241	J031F	R	Cycle 5	R	B cell	CCR7+	1-B cell-CCR7+
1	8.48667	4.55014	J009A_Total CD45+_24500	J009A	NR	Baseline	NR	B cell	CCR7+	1-B cell-CCR7+
1	9.53432	5.98214	LB_Total CD45+_637933	LB	HD	Baseline	HD	B cell	CCR7+	1-B cell-CCR7+
1	8.20633	5.1487	J033B_Total CD45+_7180	J033B	NR	Cycle 1	NR	B cell	CCR7+	1-B cell-CCR7+
1	7.82722	4.18832	J028B_Total CD45+_14032	J028B	R	Cycle 1	R	B cell	CCR7+	1-B cell-CCR7+
1	8.54774	4.06162	J023A_Total CD45+_1877	J023A	NR	Baseline	NR	B cell	CCR7+	1-B cell-CCR7+
1	9.47972	3.87224	J013E_Total CD45+_833807	J013E	R	Cycle 4	R	B cell	CCR7+	1-B cell-CCR7+
1	9.37522	5.24396	J014B_Total CD45+_54084	J014B	R	Cycle 1	R	B cell	CCR7+	1-B cell-CCR7+
1	9.33958	4.71658	J034B_Total CD45+_5771	J034B	NR	Cycle 1	NR	B cell	CCR7+	1-B cell-CCR7+
1	10.087	6.08371	J018D_Total CD45+_62092	J018D	R	Cycle 3	R	B cell	CCR7+	1-B cell-CCR7+
1	9.11688	6.0671	J014A_Total CD45+_84029	J014A	R	Baseline	R	B cell	CCR7+	1-B cell-CCR7+
1	8.16213	3.04273	J005D_Total CD45+_661095	J005D	R	Cycle 3	R	B cell	CCR7+	1-B cell-CCR7+
1	8.56762	4.51462	J010C_Total CD45+_4455	J010C	NR	Cycle 2	NR	B cell	CCR7+	1-B cell-CCR7+
1	8.4245	3.33141	ZJG_Total CD45+_786380	ZJG	HD	Baseline	HD	B cell	CCR7+	1-B cell-CCR7+
1	7.89215	4.45403	J021A_Total CD45+_6382	J021A	NR	Baseline	NR	B cell	CCR7+	1-B cell-CCR7+
1	8.16689	4.92478	J025A_Total CD45+_2836	J025A	R	Baseline	R	B cell	CCR7+	1-B cell-CCR7+
1	8.63719	5.17862	J018E_Total CD45+_2633	J018E	R	Cycle 4	R	B cell	CCR7+	1-B cell-CCR7+
1	8.48967	2.51875	J031E_Total CD45+_6083	J031E	R	Cycle 4	R	B cell	CCR7+	1-B cell-CCR7+
1	7.85266	3.97286	J009B_Total CD45+_12116	J009B	NR	Cycle 1	NR	B cell	CCR7+	1-B cell-CCR7+
1	8.21059	4.93741	J025B_Total CD45+_8596	J025B	R	Cycle 1	R	B cell	CCR7+	1-B cell-CCR7+
1	8.09156	3.31502	J031E_Total CD45+_3562	J031E	R	Cycle 4	R	B cell	CCR7+	1-B cell-CCR7+
1	8.38673	4.16201	J031A_Total CD45+_4763	J031A	R	Baseline	R	B cell	CCR7+	1-B cell-CCR7+
1	8.74962	4.58032	J031A_Total CD45+_1391	J031A	R	Baseline	R	B cell	CCR7+	1-B cell-CCR7+
1	9.00026	4.33823	LB_Total CD45+_225549	LB	HD	Baseline	HD	B cell	CCR7+	1-B cell-CCR7+
1	7.77104	3.96896	J005A_Total CD45+_249595	J005A	R	Baseline	R	B cell	CCR7+	1-B cell-CCR7+
1	8.47829	4.30712	YLP_Total CD45+_290244	YLP	HD	Baseline	HD	B cell	CCR7+	1-B cell-CCR7+
1	7.99034	3.30925	J021C_Total CD45+_7914	J021C	NR	Cycle 2	NR	B cell	CCR7+	1-B cell-CCR7+
1	9.31962	6.04638	J030A_Total CD45+_4614	J030A	R	Baseline	R	B cell	CCR7+	1-B cell-CCR7+
1	8.55001	2.98916	LN_Total CD45+_388744	LN	HD	Baseline	HD	B cell	CCR7+	1-B cell-CCR7+
1	9.18149	5.8757	J033B_Total CD45+_4886	J033B	NR	Cycle 1	NR	B cell	CCR7+	1-B cell-CCR7+
1	9.17058	5.72315	J018D_Total CD45+_5982	J018D	R	Cycle 3	R	B cell	CCR7+	1-B cell-CCR7+
1	8.16085	3.32202	J005E_Total CD45+_440435	J005E	R	Cycle 4	R	B cell	CCR7+	1-B cell-CCR7+
1	8.84572	3.99247	J005C_Total CD45+_18906	J005C	R	Cycle 2	R	B cell	CCR7+	1-B cell-CCR7+
1	8.78575	4.61623	WFY_Total CD45+_133718	WFY	HD	Baseline	HD	B cell	CCR7+	1-B cell-CCR7+
1	8.72782	4.71855	J002B_Total CD45+_218371	J002B	NR	Cycle 1	NR	B cell	CCR7+	1-B cell-CCR7+
1	7.98548	4.84785	J015B_Total CD45+_1628	J015B	NR	Cycle 2	NR	B cell	CCR7+	1-B cell-CCR7+
1	8.51701	5.47487	J005D_Total CD45+_680362	J005D	R	Cycle 3	R	B cell	CCR7+	1-B cell-CCR7+
1	8.79895	5.04979	J018C_Total CD45+_64307	J018C	R	Cycle 2	R	B cell	CCR7+	1-B cell-CCR7+
1	8.30709	5.1013	J010B_Total CD45+_71730	J010B	NR	Cycle 1	NR	B cell	CCR7+	1-B cell-CCR7+
1	8.96543	4.01461	HJW_Total CD45+_288069	HJW	HD	Baseline	HD	B cell	CCR7+	1-B cell-CCR7+
1	9.15248	5.73488	J031C_Total CD45+_4893	J031C	R	Cycle 2	R	B cell	CCR7+	1-B cell-CCR7+
1	9.06359	6.24036	ZJS_Total CD45+_183203	ZJS	HD	Baseline	HD	B cell	CCR7+	1-B cell-CCR7+
1	8.7841	3.59153	J002C_Total CD45+_181469	J002C	NR	Cycle 2	NR	B cell	CCR7+	1-B cell-CCR7+
1	7.9598	3.94849	J021B_Total CD45+_2225	J021B	NR	Cycle 1	NR	B cell	CCR7+	1-B cell-CCR7+
1	8.03256	3.92728	YLP_Total CD45+_27596	YLP	HD	Baseline	HD	B cell	CCR7+	1-B cell-CCR7+
1	8.83024	6.07742	J005F_Total CD45+_317697	J005F	R	Cycle 5	R	B cell	CCR7+	1-B cell-CCR7+
1	8.62277	4.73533	J010A_Total CD45+_27449	J010A	NR	Baseline	NR	B cell	CCR7+	1-B cell-CCR7+
1	9.98017	6.28836	LN_Total CD45+_521988	LN	HD	Baseline	HD	B cell	CCR7+	1-B cell-CCR7+
1	8.00901	4.37269	J015B_Total CD45+_7861	J015B	NR	Cycle 2	NR	B cell	CCR7+	1-B cell-CCR7+
1	8.37453	4.08481	J021C_Total CD45+_3302	J021C	NR	Cycle 2	NR	B cell	CCR7+	1-B cell-CCR7+
1	7.91615	3.67952	J009D_Total CD45+_10555	J009D	NR	Cycle 3	NR	B cell	CCR7+	1-B cell-CCR7+
1	8.65905	3.7959	J018A_Total CD45+_116482	J018A	R	Baseline	R	B cell	CCR7+	1-B cell-CCR7+
1	8.53285	4.62575	J013E_Total CD45+_652037	J013E	R	Cycle 4	R	B cell	CCR7+	1-B cell-CCR7+
1	8.72563	2.80819	ZJG_Total CD45+_781822	ZJG	HD	Baseline	HD	B cell	CCR7+	1-B cell-CCR7+
1	8.5967	5.21159	ZZW_Total CD45+_837993	ZZW	HD	Baseline	HD	B cell	CCR7+	1-B cell-CCR7+
1	8.6778	5.52548	J029C_Total CD45+_38634	J029C	R	Cycle 2	R	B cell	CCR7+	1-B cell-CCR7+
1	9.05913	6.02492	J014A_Total CD45+_123802	J014A	R	Baseline	R	B cell	CCR7+	1-B cell-CCR7+
1	8.22175	4.01412	J005G_Total CD45+_33194	J005G	R	Cycle 6	R	B cell	CCR7+	1-B cell-CCR7+
1	8.13342	5.29122	J031B_Total CD45+_4899	J031B	R	Cycle 1	R	B cell	CCR7+	1-B cell-CCR7+
1	8.93936	3.73884	LN_Total CD45+_103024	LN	HD	Baseline	HD	B cell	CCR7+	1-B cell-CCR7+
1	7.28547	3.5332	J029C_Total CD45+_18843	J029C	R	Cycle 2	R	B cell	CCR7+	1-B cell-CCR7+
1	7.93257	3.41143	YLP_Total CD45+_126157	YLP	HD	Baseline	HD	B cell	CCR7+	1-B cell-CCR7+
1	7.79924	4.44616	J023A_Total CD45+_5989	J023A	NR	Baseline	NR	B cell	CCR7+	1-B cell-CCR7+
1	9.35211	5.71258	LN_Total CD45+_23144	LN	HD	Baseline	HD	B cell	CCR7+	1-B cell-CCR7+
1	9.92073	5.93054	J021D_Total CD45+_14158	J021D	NR	Cycle 3	NR	B cell	CCR7+	1-B cell-CCR7+
1	8.75156	3.64161	J002C_Total CD45+_355476	J002C	NR	Cycle 2	NR	B cell	CCR7+	1-B cell-CCR7+
1	7.96107	4.12824	LN_Total CD45+_213979	LN	HD	Baseline	HD	B cell	CCR7+	1-B cell-CCR7+
1	8.47946	5.84204	J024D_Total CD45+_48310	J024D	NR	Cycle 3	NR	B cell	CCR7+	1-B cell-CCR7+
1	9.14584	5.17548	J005D_Total CD45+_463903	J005D	R	Cycle 3	R	B cell	CCR7+	1-B cell-CCR7+
1	8.7325	3.99177	J033B_Total CD45+_2776	J033B	NR	Cycle 1	NR	B cell	CCR7+	1-B cell-CCR7+
1	8.68831	4.11339	J022D_Total CD45+_27814	J022D	R	Cycle 3	R	B cell	CCR7+	1-B cell-CCR7+
1	10.0153	6.19786	J031E_Total CD45+_4469	J031E	R	Cycle 4	R	B cell	CCR7+	1-B cell-CCR7+
1	8.30372	5.17434	CJF_Total CD45+_156124	CJF	HD	Baseline	HD	B cell	CCR7+	1-B cell-CCR7+
1	8.48222	3.97811	ZJG_Total CD45+_1117956	ZJG	HD	Baseline	HD	B cell	CCR7+	1-B cell-CCR7+
1	9.18791	5.6942	J031A_Total CD45+_2481	J031A	R	Baseline	R	B cell	CCR7+	1-B cell-CCR7+
1	9.24063	3.55896	J021D_Total CD45+_15093	J021D	NR	Cycle 3	NR	B cell	CCR7+	1-B cell-CCR7+
1	8.99465	4.53556	CJF_Total CD45+_520763	CJF	HD	Baseline	HD	B cell	CCR7+	1-B cell-CCR7+
1	8.47957	5.22838	LB_Total CD45+_18104	LB	HD	Baseline	HD	B cell	CCR7+	1-B cell-CCR7+
1	9.06388	6.11681	J018E_Total CD45+_2434	J018E	R	Cycle 4	R	B cell	CCR7+	1-B cell-CCR7+
1	7.83473	3.64497	J010C_Total CD45+_6777	J010C	NR	Cycle 2	NR	B cell	CCR7+	1-B cell-CCR7+
1	7.86495	4.47111	J031F_Total CD45+_131242	J031F	R	Cycle 5	R	B cell	CCR7+	1-B cell-CCR7+
1	8.55916	4.83101	J009C_Total CD45+_20632	J009C	NR	Cycle 2	NR	B cell	CCR7+	1-B cell-CCR7+
1	8.40282	4.85339	J002A_Total CD45+_348685	J002A	NR	Baseline	NR	B cell	CCR7+	1-B cell-CCR7+
1	7.89635	4.24396	J005F_Total CD45+_512672	J005F	R	Cycle 5	R	B cell	CCR7+	1-B cell-CCR7+
1	9.02694	5.9582	J018F_Total CD45+_917	J018F	R	Cycle 5	R	B cell	CCR7+	1-B cell-CCR7+
1	8.62939	4.25495	CYH_Total CD45+_188071	CYH	HD	Baseline	HD	B cell	CCR7+	1-B cell-CCR7+
1	8.61806	3.37394	J002B_Total CD45+_220649	J002B	NR	Cycle 1	NR	B cell	CCR7+	1-B cell-CCR7+
1	8.75283	2.71117	J009C_Total CD45+_48366	J009C	NR	Cycle 2	NR	B cell	CCR7+	1-B cell-CCR7+
1	8.51288	5.19979	J018E_Total CD45+_2542	J018E	R	Cycle 4	R	B cell	CCR7+	1-B cell-CCR7+
1	8.07751	3.99213	J009D_Total CD45+_34273	J009D	NR	Cycle 3	NR	B cell	CCR7+	1-B cell-CCR7+
1	8.31496	5.83901	J031F_Total CD45+_71254	J031F	R	Cycle 5	R	B cell	CCR7+	1-B cell-CCR7+
1	8.67963	5.23146	ZJG_Total CD45+_431657	ZJG	HD	Baseline	HD	B cell	CCR7+	1-B cell-CCR7+
1	8.93788	4.8563	J010A_Total CD45+_25467	J010A	NR	Baseline	NR	B cell	CCR7+	1-B cell-CCR7+
1	9.15728	3.57205	J031F_Total CD45+_31305	J031F	R	Cycle 5	R	B cell	CCR7+	1-B cell-CCR7+
1	8.92465	3.98638	ZJG_Total CD45+_543481	ZJG	HD	Baseline	HD	B cell	CCR7+	1-B cell-CCR7+
1	8.96533	5.15053	J034B_Total CD45+_8163	J034B	NR	Cycle 1	NR	B cell	CCR7+	1-B cell-CCR7+
1	9.58225	4.06227	ZZW_Total CD45+_17248	ZZW	HD	Baseline	HD	B cell	CCR7+	1-B cell-CCR7+
1	8.8178	4.57189	SXB_Total CD45+_20321	SXB	HD	Baseline	HD	B cell	CCR7+	1-B cell-CCR7+
1	8.52591	2.51937	ZJG_Total CD45+_790948	ZJG	HD	Baseline	HD	B cell	CCR7+	1-B cell-CCR7+
1	8.62432	4.33307	LB_Total CD45+_105120	LB	HD	Baseline	HD	B cell	CCR7+	1-B cell-CCR7+
1	8.68778	2.62807	ZJG_Total CD45+_945579	ZJG	HD	Baseline	HD	B cell	CCR7+	1-B cell-CCR7+
1	8.6351	3.57044	LGF_Total CD45+_55606	LGF	HD	Baseline	HD	B cell	CCR7+	1-B cell-CCR7+
1	8.64631	5.62651	J005F_Total CD45+_465246	J005F	R	Cycle 5	R	B cell	CCR7+	1-B cell-CCR7+
1	8.64067	3.21308	J034B_Total CD45+_9850	J034B	NR	Cycle 1	NR	B cell	CCR7+	1-B cell-CCR7+
1	9.18834	5.64297	J018C_Total CD45+_302218	J018C	R	Cycle 2	R	B cell	CCR7+	1-B cell-CCR7+
1	8.68498	4.55037	J005A_Total CD45+_196415	J005A	R	Baseline	R	B cell	CCR7+	1-B cell-CCR7+
1	8.28741	2.29016	FXM_Total CD45+_188398	FXM	HD	Baseline	HD	B cell	CCR7+	1-B cell-CCR7+
1	8.29533	5.19756	J015B_Total CD45+_2995	J015B	NR	Cycle 2	NR	B cell	CCR7+	1-B cell-CCR7+
1	8.4628	5.35567	J006B_Total CD45+_137857	J006B	R	Cycle 1	R	B cell	CCR7+	1-B cell-CCR7+
1	9.69683	6.469	J004A_Total CD45+_37425	J004A	NR	Baseline	NR	B cell	CCR7+	1-B cell-CCR7+
1	9.13845	5.25153	J034B_Total CD45+_7928	J034B	NR	Cycle 1	NR	B cell	CCR7+	1-B cell-CCR7+
1	8.7153	4.64858	J004A_Total CD45+_133046	J004A	NR	Baseline	NR	B cell	CCR7+	1-B cell-CCR7+
1	8.16523	2.92619	J031F_Total CD45+_60969	J031F	R	Cycle 5	R	B cell	CCR7+	1-B cell-CCR7+
1	7.9948	4.49143	J014B_Total CD45+_57485	J014B	R	Cycle 1	R	B cell	CCR7+	1-B cell-CCR7+
1	8.38675	4.92698	J002A_Total CD45+_127039	J002A	NR	Baseline	NR	B cell	CCR7+	1-B cell-CCR7+
1	8.53788	4.55814	J031F_Total CD45+_161684	J031F	R	Cycle 5	R	B cell	CCR7+	1-B cell-CCR7+
1	9.34817	3.52692	J031E_Total CD45+_6183	J031E	R	Cycle 4	R	B cell	CCR7+	1-B cell-CCR7+
1	10.0095	5.40408	ZJG_Total CD45+_404803	ZJG	HD	Baseline	HD	B cell	CCR7+	1-B cell-CCR7+
1	9.84978	5.04211	J033B_Total CD45+_6012	J033B	NR	Cycle 1	NR	B cell	CCR7+	1-B cell-CCR7+
1	9.17412	4.34034	CYH_Total CD45+_243465	CYH	HD	Baseline	HD	B cell	CCR7+	1-B cell-CCR7+
1	9.28859	5.16036	J010B_Total CD45+_76244	J010B	NR	Cycle 1	NR	B cell	CCR7+	1-B cell-CCR7+
1	8.37506	4.40103	J018B_Total CD45+_267570	J018B	R	Cycle 1	R	B cell	CCR7+	1-B cell-CCR7+
1	9.89755	5.2535	J031D_Total CD45+_11934	J031D	R	Cycle 3	R	B cell	CCR7+	1-B cell-CCR7+
1	8.53188	3.92913	J033B_Total CD45+_3134	J033B	NR	Cycle 1	NR	B cell	CCR7+	1-B cell-CCR7+
1	9.10276	4.16222	J021C_Total CD45+_2726	J021C	NR	Cycle 2	NR	B cell	CCR7+	1-B cell-CCR7+
1	9.92126	5.78185	J014A_Total CD45+_114828	J014A	R	Baseline	R	B cell	CCR7+	1-B cell-CCR7+
1	8.78619	5.2592	DWR_Total CD45+_174180	DWR	HD	Baseline	HD	B cell	CCR7+	1-B cell-CCR7+
1	9.87474	4.9304	J018A_Total CD45+_143616	J018A	R	Baseline	R	B cell	CCR7+	1-B cell-CCR7+
1	9.06993	4.60438	SXB_Total CD45+_57830	SXB	HD	Baseline	HD	B cell	CCR7+	1-B cell-CCR7+
1	9.02609	5.54136	J033B_Total CD45+_6806	J033B	NR	Cycle 1	NR	B cell	CCR7+	1-B cell-CCR7+
1	9.06727	4.11926	ZZW_Total CD45+_471913	ZZW	HD	Baseline	HD	B cell	CCR7+	1-B cell-CCR7+
1	9.07558	4.19737	YLP_Total CD45+_213508	YLP	HD	Baseline	HD	B cell	CCR7+	1-B cell-CCR7+
1	8.67524	4.59414	J022E_Total CD45+_118604	J022E	R	Cycle 4	R	B cell	CCR7+	1-B cell-CCR7+
1	8.12961	4.5926	J009D_Total CD45+_22832	J009D	NR	Cycle 3	NR	B cell	CCR7+	1-B cell-CCR7+
1	8.65064	5.63665	J006D_Total CD45+_285074	J006D	R	Cycle 3	R	B cell	CCR7+	1-B cell-CCR7+
1	8.69384	2.95629	J031D_Total CD45+_7806	J031D	R	Cycle 3	R	B cell	CCR7+	1-B cell-CCR7+
1	9.95588	6.58751	J033B_Total CD45+_508	J033B	NR	Cycle 1	NR	B cell	CCR7+	1-B cell-CCR7+
1	8.27864	4.13283	J005C_Total CD45+_70529	J005C	R	Cycle 2	R	B cell	CCR7+	1-B cell-CCR7+
1	9.12853	4.5592	J031B_Total CD45+_2270	J031B	R	Cycle 1	R	B cell	CCR7+	1-B cell-CCR7+
1	9.13546	5.50975	J031D_Total CD45+_5085	J031D	R	Cycle 3	R	B cell	CCR7+	1-B cell-CCR7+
1	8.79977	3.80316	J023A_Total CD45+_2681	J023A	NR	Baseline	NR	B cell	CCR7+	1-B cell-CCR7+
1	8.21003	4.93949	J024D_Total CD45+_42323	J024D	NR	Cycle 3	NR	B cell	CCR7+	1-B cell-CCR7+
1	7.86691	3.87085	YLP_Total CD45+_27456	YLP	HD	Baseline	HD	B cell	CCR7+	1-B cell-CCR7+
1	9.28466	5.18759	J031E_Total CD45+_3207	J031E	R	Cycle 4	R	B cell	CCR7+	1-B cell-CCR7+
1	8.57653	5.61618	J010C_Total CD45+_7117	J010C	NR	Cycle 2	NR	B cell	CCR7+	1-B cell-CCR7+
1	8.5806	3.88962	J018C_Total CD45+_642700	J018C	R	Cycle 2	R	B cell	CCR7+	1-B cell-CCR7+
1	9.73673	6.65214	J015B_Total CD45+_2613	J015B	NR	Cycle 2	NR	B cell	CCR7+	1-B cell-CCR7+
1	9.78689	6.34047	J010C_Total CD45+_1629	J010C	NR	Cycle 2	NR	B cell	CCR7+	1-B cell-CCR7+
1	8.89209	5.81511	J013A_Total CD45+_56851	J013A	R	Baseline	R	B cell	CCR7+	1-B cell-CCR7+
1	8.92659	5.13908	J005F_Total CD45+_382485	J005F	R	Cycle 5	R	B cell	CCR7+	1-B cell-CCR7+
1	9.12441	5.2002	LB_Total CD45+_148386	LB	HD	Baseline	HD	B cell	CCR7+	1-B cell-CCR7+
1	9.82877	6.08057	J018C_Total CD45+_696296	J018C	R	Cycle 2	R	B cell	CCR7+	1-B cell-CCR7+
1	8.23998	3.44459	J018B_Total CD45+_162787	J018B	R	Cycle 1	R	B cell	CCR7+	1-B cell-CCR7+
1	7.51764	3.23449	J018A_Total CD45+_257024	J018A	R	Baseline	R	B cell	CCR7+	1-B cell-CCR7+
1	9.74345	6.11042	J010C_Total CD45+_1694	J010C	NR	Cycle 2	NR	B cell	CCR7+	1-B cell-CCR7+
1	8.65079	4.67948	DWR_Total CD45+_23149	DWR	HD	Baseline	HD	B cell	CCR7+	1-B cell-CCR7+
1	8.77741	3.66418	J005B_Total CD45+_177821	J005B	R	Cycle 1	R	B cell	CCR7+	1-B cell-CCR7+
1	9.98654	6.2334	J009B_Total CD45+_47356	J009B	NR	Cycle 1	NR	B cell	CCR7+	1-B cell-CCR7+
1	9.35567	4.17344	J002C_Total CD45+_327328	J002C	NR	Cycle 2	NR	B cell	CCR7+	1-B cell-CCR7+
1	8.56664	2.69419	J014B_Total CD45+_76362	J014B	R	Cycle 1	R	B cell	CCR7+	1-B cell-CCR7+
1	8.38583	2.79563	J021D_Total CD45+_12181	J021D	NR	Cycle 3	NR	B cell	CCR7+	1-B cell-CCR7+
1	8.24141	2.52918	J024D_Total CD45+_34914	J024D	NR	Cycle 3	NR	B cell	CCR7+	1-B cell-CCR7+
1	8.39504	4.24617	ZJS_Total CD45+_344161	ZJS	HD	Baseline	HD	B cell	CCR7+	1-B cell-CCR7+
1	8.96732	4.83136	SXB_Total CD45+_69502	SXB	HD	Baseline	HD	B cell	CCR7+	1-B cell-CCR7+
1	9.10418	5.66369	LWG_Total CD45+_324958	LWG	HD	Baseline	HD	B cell	CCR7+	1-B cell-CCR7+
1	7.78011	3.83782	J013F_Total CD45+_225809	J013F	R	Cycle 5	R	B cell	CCR7+	1-B cell-CCR7+
1	8.09511	3.20134	HCS_Total CD45+_597461	HCS	HD	Baseline	HD	B cell	CCR7+	1-B cell-CCR7+
1	8.24018	4.48563	J031F_Total CD45+_27795	J031F	R	Cycle 5	R	B cell	CCR7+	1-B cell-CCR7+
1	8.71047	3.74163	J035B_Total CD45+_844	J035B	NR	Cycle 1	NR	B cell	CCR7+	1-B cell-CCR7+
1	9.4248	3.80899	J018A_Total CD45+_84553	J018A	R	Baseline	R	B cell	CCR7+	1-B cell-CCR7+
1	9.55617	4.2951	J002B_Total CD45+_206717	J002B	NR	Cycle 1	NR	B cell	CCR7+	1-B cell-CCR7+
1	7.76106	4.82734	J022H_Total CD45+_3487	J022H	R	Cycle 7	R	B cell	CCR7+	1-B cell-CCR7+
1	9.56977	3.94953	ZJG_Total CD45+_1191642	ZJG	HD	Baseline	HD	B cell	CCR7+	1-B cell-CCR7+
1	8.66211	5.36821	J010C_Total CD45+_6780	J010C	NR	Cycle 2	NR	B cell	CCR7+	1-B cell-CCR7+
1	7.72846	4.44221	J030A_Total CD45+_5361	J030A	R	Baseline	R	B cell	CCR7+	1-B cell-CCR7+
1	8.29915	3.37747	LB_Total CD45+_140935	LB	HD	Baseline	HD	B cell	CCR7+	1-B cell-CCR7+
1	9.46236	5.28169	ZJG_Total CD45+_555768	ZJG	HD	Baseline	HD	B cell	CCR7+	1-B cell-CCR7+
1	8.15399	4.36774	LB_Total CD45+_1356402	LB	HD	Baseline	HD	B cell	CCR7+	1-B cell-CCR7+
1	9.69322	5.92769	J022A_Total CD45+_3046	J022A	R	Baseline	R	B cell	CCR7+	1-B cell-CCR7+
1	9.41635	5.17639	J002C_Total CD45+_380757	J002C	NR	Cycle 2	NR	B cell	CCR7+	1-B cell-CCR7+
1	8.42855	5.24563	J031B_Total CD45+_3762	J031B	R	Cycle 1	R	B cell	CCR7+	1-B cell-CCR7+
1	8.97128	4.10159	J031A_Total CD45+_4829	J031A	R	Baseline	R	B cell	CCR7+	1-B cell-CCR7+
1	8.93069	4.56842	LGF_Total CD45+_38986	LGF	HD	Baseline	HD	B cell	CCR7+	1-B cell-CCR7+
1	8.34512	5.29543	J018C_Total CD45+_682465	J018C	R	Cycle 2	R	B cell	CCR7+	1-B cell-CCR7+
1	7.93194	3.9895	YLP_Total CD45+_216158	YLP	HD	Baseline	HD	B cell	CCR7+	1-B cell-CCR7+
1	8.83881	6.06763	J009C_Total CD45+_6674	J009C	NR	Cycle 2	NR	B cell	CCR7+	1-B cell-CCR7+
1	8.83364	5.46341	J022B_Total CD45+_25889	J022B	R	Cycle 1	R	B cell	CCR7+	1-B cell-CCR7+
1	8.42135	2.58545	J031F_Total CD45+_127498	J031F	R	Cycle 5	R	B cell	CCR7+	1-B cell-CCR7+
1	8.60292	4.34085	J002C_Total CD45+_195630	J002C	NR	Cycle 2	NR	B cell	CCR7+	1-B cell-CCR7+
1	8.40161	5.30957	J022A_Total CD45+_2671	J022A	R	Baseline	R	B cell	CCR7+	1-B cell-CCR7+
1	8.22857	4.94473	J034B_Total CD45+_8977	J034B	NR	Cycle 1	NR	B cell	CCR7+	1-B cell-CCR7+
1	8.79224	6.05841	J014A_Total CD45+_125397	J014A	R	Baseline	R	B cell	CCR7+	1-B cell-CCR7+
1	8.41602	5.0913	J030A_Total CD45+_9123	J030A	R	Baseline	R	B cell	CCR7+	1-B cell-CCR7+
1	9.2091	5.70303	J031F_Total CD45+_76718	J031F	R	Cycle 5	R	B cell	CCR7+	1-B cell-CCR7+
1	8.30913	4.17395	J005D_Total CD45+_165829	J005D	R	Cycle 3	R	B cell	CCR7+	1-B cell-CCR7+
1	7.86238	4.22901	J013C_Total CD45+_1478	J013C	R	Cycle 2	R	B cell	CCR7+	1-B cell-CCR7+
1	8.41016	4.15797	J025B_Total CD45+_3453	J025B	R	Cycle 1	R	B cell	CCR7+	1-B cell-CCR7+
1	8.86142	5.1119	J018B_Total CD45+_253647	J018B	R	Cycle 1	R	B cell	CCR7+	1-B cell-CCR7+
1	8.23492	4.12326	J005E_Total CD45+_196365	J005E	R	Cycle 4	R	B cell	CCR7+	1-B cell-CCR7+
1	8.77049	4.36633	J010B_Total CD45+_121708	J010B	NR	Cycle 1	NR	B cell	CCR7+	1-B cell-CCR7+
1	8.68511	4.684	J013E_Total CD45+_436223	J013E	R	Cycle 4	R	B cell	CCR7+	1-B cell-CCR7+
1	7.72674	4.06492	J021B_Total CD45+_6606	J021B	NR	Cycle 1	NR	B cell	CCR7+	1-B cell-CCR7+
1	10.0176	6.14092	J021A_Total CD45+_6231	J021A	NR	Baseline	NR	B cell	CCR7+	1-B cell-CCR7+
1	8.34137	2.68633	J023A_Total CD45+_7930	J023A	NR	Baseline	NR	B cell	CCR7+	1-B cell-CCR7+
1	8.75613	4.17665	LWG_Total CD45+_300051	LWG	HD	Baseline	HD	B cell	CCR7+	1-B cell-CCR7+
1	9.17201	5.10036	J005D_Total CD45+_242361	J005D	R	Cycle 3	R	B cell	CCR7+	1-B cell-CCR7+
1	8.65624	4.53289	J018C_Total CD45+_511534	J018C	R	Cycle 2	R	B cell	CCR7+	1-B cell-CCR7+
1	8.96754	3.09071	J015B_Total CD45+_3727	J015B	NR	Cycle 2	NR	B cell	CCR7+	1-B cell-CCR7+
1	7.516	4.34524	J034C_Total CD45+_57919	J034C	NR	Cycle 2	NR	B cell	CCR7+	1-B cell-CCR7+
1	8.16233	4.72779	J009D_Total CD45+_22891	J009D	NR	Cycle 3	NR	B cell	CCR7+	1-B cell-CCR7+
1	8.47582	4.53106	J005F_Total CD45+_190639	J005F	R	Cycle 5	R	B cell	CCR7+	1-B cell-CCR7+
1	8.99345	4.64984	J002A_Total CD45+_308286	J002A	NR	Baseline	NR	B cell	CCR7+	1-B cell-CCR7+
1	7.81726	4.44638	J028B_Total CD45+_11802	J028B	R	Cycle 1	R	B cell	CCR7+	1-B cell-CCR7+
1	8.38592	5.28912	J008B_Total CD45+_196431	J008B	NR	Cycle 1	NR	B cell	CCR7+	1-B cell-CCR7+
1	8.50425	2.77264	J029C_Total CD45+_13122	J029C	R	Cycle 2	R	B cell	CCR7+	1-B cell-CCR7+
1	7.34466	4.32753	J015A_Total CD45+_61889	J015A	NR	Cycle 1	NR	B cell	CCR7+	1-B cell-CCR7+
1	8.19335	4.13509	LB_Total CD45+_1537377	LB	HD	Baseline	HD	B cell	CCR7+	1-B cell-CCR7+
1	8.5411	5.44063	J031C_Total CD45+_2980	J031C	R	Cycle 2	R	B cell	CCR7+	1-B cell-CCR7+
1	7.3209	4.2535	J034C_Total CD45+_38800	J034C	NR	Cycle 2	NR	B cell	CCR7+	1-B cell-CCR7+
1	8.37395	3.56358	J033B_Total CD45+_4838	J033B	NR	Cycle 1	NR	B cell	CCR7+	1-B cell-CCR7+
1	7.85453	2.69955	J018B_Total CD45+_105592	J018B	R	Cycle 1	R	B cell	CCR7+	1-B cell-CCR7+
1	9.27937	3.86826	J005A_Total CD45+_543122	J005A	R	Baseline	R	B cell	CCR7+	1-B cell-CCR7+
1	8.73866	3.1907	J009C_Total CD45+_42660	J009C	NR	Cycle 2	NR	B cell	CCR7+	1-B cell-CCR7+
1	8.19973	4.02546	LB_Total CD45+_173147	LB	HD	Baseline	HD	B cell	CCR7+	1-B cell-CCR7+
1	9.9282	6.71824	J031E_Total CD45+_10914	J031E	R	Cycle 4	R	B cell	CCR7+	1-B cell-CCR7+
1	8.42459	4.10956	J034B_Total CD45+_3361	J034B	NR	Cycle 1	NR	B cell	CCR7+	1-B cell-CCR7+
1	9.91328	6.63151	J031E_Total CD45+_9173	J031E	R	Cycle 4	R	B cell	CCR7+	1-B cell-CCR7+
1	8.78455	4.41209	J031F_Total CD45+_159971	J031F	R	Cycle 5	R	B cell	CCR7+	1-B cell-CCR7+
1	8.30599	2.64874	J018D_Total CD45+_64164	J018D	R	Cycle 3	R	B cell	CCR7+	1-B cell-CCR7+
1	8.64929	5.86203	J006D_Total CD45+_128737	J006D	R	Cycle 3	R	B cell	CCR7+	1-B cell-CCR7+
1	8.30515	3.64666	J031A_Total CD45+_4479	J031A	R	Baseline	R	B cell	CCR7+	1-B cell-CCR7+
1	9.27403	5.81589	J030B_Total CD45+_5411	J030B	R	Cycle 1	R	B cell	CCR7+	1-B cell-CCR7+
1	8.91131	4.06919	J018B_Total CD45+_226740	J018B	R	Cycle 1	R	B cell	CCR7+	1-B cell-CCR7+
1	9.16911	5.7291	LB_Total CD45+_1340898	LB	HD	Baseline	HD	B cell	CCR7+	1-B cell-CCR7+
1	7.96533	3.98794	J029C_Total CD45+_8663	J029C	R	Cycle 2	R	B cell	CCR7+	1-B cell-CCR7+
1	7.36737	4.14423	J015A_Total CD45+_33314	J015A	NR	Cycle 1	NR	B cell	CCR7+	1-B cell-CCR7+
[truncated: 90,244 more rows]

## Sheet: Figure 1a right
Sample.ID	Response.Status	Type	Freq	pvalue.r2nr	title	Response.Status3
J002A	NR	B cell	11.9238	0.111	B cell (1.11E-01)	NA
J003A	NR	B cell	2.46792	0.111	B cell (1.11E-01)	NA
J004A	NR	B cell	8.95219	0.111	B cell (1.11E-01)	NA
J005A	R	B cell	13.4945	0.111	B cell (1.11E-01)	NA
J006A	R	B cell	9.08184	0.111	B cell (1.11E-01)	NA
J008A	NR	B cell	8.55721	0.111	B cell (1.11E-01)	NA
J009A	NR	B cell	8.82658	0.111	B cell (1.11E-01)	NA
J010A	NR	B cell	12.5638	0.111	B cell (1.11E-01)	NA
J013A	R	B cell	6.59794	0.111	B cell (1.11E-01)	NA
J014A	R	B cell	10.8901	0.111	B cell (1.11E-01)	NA
J018A	R	B cell	17.5205	0.111	B cell (1.11E-01)	NA
J021A	NR	B cell	15.3266	0.111	B cell (1.11E-01)	NA
J022A	R	B cell	5.96095	0.111	B cell (1.11E-01)	NA
J023A	NR	B cell	14.6388	0.111	B cell (1.11E-01)	NA
J025A	R	B cell	31.8182	0.111	B cell (1.11E-01)	NA
J026A	NR	B cell	0.23015	0.111	B cell (1.11E-01)	NA
J028A	R	B cell	16.185	0.111	B cell (1.11E-01)	NA
J029A	R	B cell	5.21327	0.111	B cell (1.11E-01)	NA
J030A	R	B cell	8.97436	0.111	B cell (1.11E-01)	NA
J031A	R	B cell	20.6642	0.111	B cell (1.11E-01)	NA
J033A	NR	B cell	4.72973	0.111	B cell (1.11E-01)	NA
J034A	NR	B cell	9.27152	0.111	B cell (1.11E-01)	NA
J035A	NR	B cell	6.66667	0.111	B cell (1.11E-01)	NA
J002A	NR	CD4+ T cell	26.6533	0.957	CD4+ T cell (9.57E-01)	NA
J003A	NR	CD4+ T cell	21.9151	0.957	CD4+ T cell (9.57E-01)	NA
J004A	NR	CD4+ T cell	24.822	0.957	CD4+ T cell (9.57E-01)	NA
J005A	R	CD4+ T cell	30.3122	0.957	CD4+ T cell (9.57E-01)	NA
J006A	R	CD4+ T cell	30.0399	0.957	CD4+ T cell (9.57E-01)	NA
J008A	NR	CD4+ T cell	27.0647	0.957	CD4+ T cell (9.57E-01)	NA
J009A	NR	CD4+ T cell	16.4071	0.957	CD4+ T cell (9.57E-01)	NA
J010A	NR	CD4+ T cell	14.3003	0.957	CD4+ T cell (9.57E-01)	NA
J013A	R	CD4+ T cell	47.8351	0.957	CD4+ T cell (9.57E-01)	NA
J014A	R	CD4+ T cell	28.5864	0.957	CD4+ T cell (9.57E-01)	NA
J018A	R	CD4+ T cell	29.0984	0.957	CD4+ T cell (9.57E-01)	NA
J021A	NR	CD4+ T cell	38.191	0.957	CD4+ T cell (9.57E-01)	NA
J022A	R	CD4+ T cell	35.6629	0.957	CD4+ T cell (9.57E-01)	NA
J023A	NR	CD4+ T cell	15.3042	0.957	CD4+ T cell (9.57E-01)	NA
J025A	R	CD4+ T cell	25.5051	0.957	CD4+ T cell (9.57E-01)	NA
J026A	NR	CD4+ T cell	46.2601	0.957	CD4+ T cell (9.57E-01)	NA
J028A	R	CD4+ T cell	35.8382	0.957	CD4+ T cell (9.57E-01)	NA
J029A	R	CD4+ T cell	27.9621	0.957	CD4+ T cell (9.57E-01)	NA
J030A	R	CD4+ T cell	18.7377	0.957	CD4+ T cell (9.57E-01)	NA
J031A	R	CD4+ T cell	19.0037	0.957	CD4+ T cell (9.57E-01)	NA
J033A	NR	CD4+ T cell	46.6216	0.957	CD4+ T cell (9.57E-01)	NA
J034A	NR	CD4+ T cell	27.5497	0.957	CD4+ T cell (9.57E-01)	NA
J035A	NR	CD4+ T cell	50.4762	0.957	CD4+ T cell (9.57E-01)	NA
J002A	NR	CD8+ T cell	21.9439	0.0236	CD8+ T cell (2.36E-02)	NR
J003A	NR	CD8+ T cell	17.3741	0.0236	CD8+ T cell (2.36E-02)	NR
J004A	NR	CD8+ T cell	26.5514	0.0236	CD8+ T cell (2.36E-02)	NR
J005A	R	CD8+ T cell	18.429	0.0236	CD8+ T cell (2.36E-02)	R
J006A	R	CD8+ T cell	13.7725	0.0236	CD8+ T cell (2.36E-02)	R
J008A	NR	CD8+ T cell	33.5323	0.0236	CD8+ T cell (2.36E-02)	NR
J009A	NR	CD8+ T cell	31.4642	0.0236	CD8+ T cell (2.36E-02)	NR
J010A	NR	CD8+ T cell	10.9295	0.0236	CD8+ T cell (2.36E-02)	NR
J013A	R	CD8+ T cell	22.0619	0.0236	CD8+ T cell (2.36E-02)	R
J014A	R	CD8+ T cell	23.5602	0.0236	CD8+ T cell (2.36E-02)	R
J018A	R	CD8+ T cell	11.0656	0.0236	CD8+ T cell (2.36E-02)	R
J021A	NR	CD8+ T cell	40.7035	0.0236	CD8+ T cell (2.36E-02)	NR
J022A	R	CD8+ T cell	26.3104	0.0236	CD8+ T cell (2.36E-02)	R
J023A	NR	CD8+ T cell	37.9278	0.0236	CD8+ T cell (2.36E-02)	NR
J025A	R	CD8+ T cell	28.0303	0.0236	CD8+ T cell (2.36E-02)	R
J026A	NR	CD8+ T cell	43.4983	0.0236	CD8+ T cell (2.36E-02)	NR
J028A	R	CD8+ T cell	20.8092	0.0236	CD8+ T cell (2.36E-02)	R
J029A	R	CD8+ T cell	14.218	0.0236	CD8+ T cell (2.36E-02)	R
J030A	R	CD8+ T cell	12.5247	0.0236	CD8+ T cell (2.36E-02)	R
J031A	R	CD8+ T cell	28.7823	0.0236	CD8+ T cell (2.36E-02)	R
J033A	NR	CD8+ T cell	25.6757	0.0236	CD8+ T cell (2.36E-02)	NR
J034A	NR	CD8+ T cell	34.702	0.0236	CD8+ T cell (2.36E-02)	NR
J035A	NR	CD8+ T cell	18.5714	0.0236	CD8+ T cell (2.36E-02)	NR
J002A	NR	gd T cell	4.40882	0.586	gd T cell (5.86E-01)	NA
J003A	NR	gd T cell	2.66535	0.586	gd T cell (5.86E-01)	NA
J004A	NR	gd T cell	2.44151	0.586	gd T cell (5.86E-01)	NA
J005A	R	gd T cell	3.52467	0.586	gd T cell (5.86E-01)	NA
J006A	R	gd T cell	0.898204	0.586	gd T cell (5.86E-01)	NA
J008A	NR	gd T cell	2.88557	0.586	gd T cell (5.86E-01)	NA
J009A	NR	gd T cell	7.26895	0.586	gd T cell (5.86E-01)	NA
J010A	NR	gd T cell	0.61287	0.586	gd T cell (5.86E-01)	NA
J013A	R	gd T cell	2.26804	0.586	gd T cell (5.86E-01)	NA
J014A	R	gd T cell	0.837696	0.586	gd T cell (5.86E-01)	NA
J018A	R	gd T cell	1.02459	0.586	gd T cell (5.86E-01)	NA
J021A	NR	gd T cell	0.753769	0.586	gd T cell (5.86E-01)	NA
J022A	R	gd T cell	2.0555	0.586	gd T cell (5.86E-01)	NA
J023A	NR	gd T cell	0.570342	0.586	gd T cell (5.86E-01)	NA
J025A	R	gd T cell	1.0101	0.586	gd T cell (5.86E-01)	NA
J026A	NR	gd T cell	1.26582	0.586	gd T cell (5.86E-01)	NA
J028A	R	gd T cell	13.2948	0.586	gd T cell (5.86E-01)	NA
J029A	R	gd T cell	10.9005	0.586	gd T cell (5.86E-01)	NA
J030A	R	gd T cell	1.08481	0.586	gd T cell (5.86E-01)	NA
J031A	R	gd T cell	1.66052	0.586	gd T cell (5.86E-01)	NA
J033A	NR	gd T cell	2.02703	0.586	gd T cell (5.86E-01)	NA
J034A	NR	gd T cell	5.16556	0.586	gd T cell (5.86E-01)	NA
J035A	NR	gd T cell	2.38095	0.586	gd T cell (5.86E-01)	NA
J002A	NR	Myeloid cell	24.7495	0.72	Myeloid cell (7.20E-01)	NA
J003A	NR	Myeloid cell	41.2636	0.72	Myeloid cell (7.20E-01)	NA
J004A	NR	Myeloid cell	24.0081	0.72	Myeloid cell (7.20E-01)	NA
J005A	R	Myeloid cell	24.1692	0.72	Myeloid cell (7.20E-01)	NA
J006A	R	Myeloid cell	36.5269	0.72	Myeloid cell (7.20E-01)	NA
J008A	NR	Myeloid cell	19.204	0.72	Myeloid cell (7.20E-01)	NA
J009A	NR	Myeloid cell	4.6729	0.72	Myeloid cell (7.20E-01)	NA
J010A	NR	Myeloid cell	48.8253	0.72	Myeloid cell (7.20E-01)	NA
J013A	R	Myeloid cell	9.27835	0.72	Myeloid cell (7.20E-01)	NA
J014A	R	Myeloid cell	14.555	0.72	Myeloid cell (7.20E-01)	NA
J018A	R	Myeloid cell	23.3607	0.72	Myeloid cell (7.20E-01)	NA
J021A	NR	Myeloid cell	2.63819	0.72	Myeloid cell (7.20E-01)	NA
J022A	R	Myeloid cell	14.1829	0.72	Myeloid cell (7.20E-01)	NA
J023A	NR	Myeloid cell	9.79087	0.72	Myeloid cell (7.20E-01)	NA
J025A	R	Myeloid cell	0.252525	0.72	Myeloid cell (7.20E-01)	NA
J026A	NR	Myeloid cell	4.25777	0.72	Myeloid cell (7.20E-01)	NA
J028A	R	Myeloid cell	1.15607	0.72	Myeloid cell (7.20E-01)	NA
J029A	R	Myeloid cell	7.109	0.72	Myeloid cell (7.20E-01)	NA
J030A	R	Myeloid cell	14.2012	0.72	Myeloid cell (7.20E-01)	NA
J031A	R	Myeloid cell	4.79705	0.72	Myeloid cell (7.20E-01)	NA
J033A	NR	Myeloid cell	4.05405	0.72	Myeloid cell (7.20E-01)	NA
J034A	NR	Myeloid cell	2.78146	0.72	Myeloid cell (7.20E-01)	NA
J035A	NR	Myeloid cell	1.90476	0.72	Myeloid cell (7.20E-01)	NA
J002A	NR	NK cell	8.91784	0.133	NK cell (1.33E-01)	NA
J003A	NR	NK cell	10.0691	0.133	NK cell (1.33E-01)	NA
J004A	NR	NK cell	11.1902	0.133	NK cell (1.33E-01)	NA
J005A	R	NK cell	8.05639	0.133	NK cell (1.33E-01)	NA
J006A	R	NK cell	6.88623	0.133	NK cell (1.33E-01)	NA
J008A	NR	NK cell	7.76119	0.133	NK cell (1.33E-01)	NA
J009A	NR	NK cell	29.2835	0.133	NK cell (1.33E-01)	NA
J010A	NR	NK cell	10.9295	0.133	NK cell (1.33E-01)	NA
J013A	R	NK cell	10.4124	0.133	NK cell (1.33E-01)	NA
J014A	R	NK cell	20.4188	0.133	NK cell (1.33E-01)	NA
J018A	R	NK cell	16.5984	0.133	NK cell (1.33E-01)	NA
J021A	NR	NK cell	1.75879	0.133	NK cell (1.33E-01)	NA
J022A	R	NK cell	12.6413	0.133	NK cell (1.33E-01)	NA
J023A	NR	NK cell	19.3916	0.133	NK cell (1.33E-01)	NA
J025A	R	NK cell	11.8687	0.133	NK cell (1.33E-01)	NA
J026A	NR	NK cell	2.07135	0.133	NK cell (1.33E-01)	NA
J028A	R	NK cell	11.5607	0.133	NK cell (1.33E-01)	NA
J029A	R	NK cell	33.6493	0.133	NK cell (1.33E-01)	NA
J030A	R	NK cell	42.4063	0.133	NK cell (1.33E-01)	NA
J031A	R	NK cell	20.2952	0.133	NK cell (1.33E-01)	NA
J033A	NR	NK cell	12.8378	0.133	NK cell (1.33E-01)	NA
J034A	NR	NK cell	12.7152	0.133	NK cell (1.33E-01)	NA
J035A	NR	NK cell	10.4762	0.133	NK cell (1.33E-01)	NA
J002A	NR	Unknown	1.40281	0.174	Unknown (1.74E-01)	NA
J003A	NR	Unknown	4.24482	0.174	Unknown (1.74E-01)	NA
J004A	NR	Unknown	2.03459	0.174	Unknown (1.74E-01)	NA
J005A	R	Unknown	2.0141	0.174	Unknown (1.74E-01)	NA
J006A	R	Unknown	2.79441	0.174	Unknown (1.74E-01)	NA
J008A	NR	Unknown	0.995025	0.174	Unknown (1.74E-01)	NA
J009A	NR	Unknown	2.07684	0.174	Unknown (1.74E-01)	NA
J010A	NR	Unknown	1.83861	0.174	Unknown (1.74E-01)	NA
J013A	R	Unknown	1.54639	0.174	Unknown (1.74E-01)	NA
J014A	R	Unknown	1.15183	0.174	Unknown (1.74E-01)	NA
J018A	R	Unknown	1.33197	0.174	Unknown (1.74E-01)	NA
J021A	NR	Unknown	0.628141	0.174	Unknown (1.74E-01)	NA
J022A	R	Unknown	3.18602	0.174	Unknown (1.74E-01)	NA
J023A	NR	Unknown	2.37643	0.174	Unknown (1.74E-01)	NA
J025A	R	Unknown	1.51515	0.174	Unknown (1.74E-01)	NA
J026A	NR	Unknown	2.41657	0.174	Unknown (1.74E-01)	NA
J028A	R	Unknown	1.15607	0.174	Unknown (1.74E-01)	NA
J029A	R	Unknown	0.947867	0.174	Unknown (1.74E-01)	NA
J030A	R	Unknown	2.07101	0.174	Unknown (1.74E-01)	NA
J031A	R	Unknown	4.79705	0.174	Unknown (1.74E-01)	NA
J033A	NR	Unknown	4.05405	0.174	Unknown (1.74E-01)	NA
J034A	NR	Unknown	7.81457	0.174	Unknown (1.74E-01)	NA
J035A	NR	Unknown	9.52381	0.174	Unknown (1.74E-01)	NA

## Sheet: Figure 1b left
Cluster	UMAP1	UMAP2	id	Sample.ID	value	Cycle	Response	Type	Subtype	Name
1	7.58306	3.93362	J014B_Total CD45+_101962	J014B	R	Cycle 1	R	B cell	CCR7+	1-B cell-CCR7+
1	8.6229	4.01901	J023A_Total CD45+_967	J023A	NR	Baseline	NR	B cell	CCR7+	1-B cell-CCR7+
1	9.78056	5.10397	J031A_Total CD45+_3220	J031A	R	Baseline	R	B cell	CCR7+	1-B cell-CCR7+
1	9.40378	4.0006	ZZW_Total CD45+_626039	ZZW	HD	Baseline	HD	B cell	CCR7+	1-B cell-CCR7+
1	9.34285	3.63823	J033B_Total CD45+_3796	J033B	NR	Cycle 1	NR	B cell	CCR7+	1-B cell-CCR7+
1	8.16639	3.72289	J031E_Total CD45+_1582	J031E	R	Cycle 4	R	B cell	CCR7+	1-B cell-CCR7+
1	9.83241	5.0201	J018B_Total CD45+_31277	J018B	R	Cycle 1	R	B cell	CCR7+	1-B cell-CCR7+
1	8.65452	2.92933	ZJG_Total CD45+_1034107	ZJG	HD	Baseline	HD	B cell	CCR7+	1-B cell-CCR7+
1	9.06049	5.12988	J006D_Total CD45+_427785	J006D	R	Cycle 3	R	B cell	CCR7+	1-B cell-CCR7+
1	8.30003	3.23291	J021C_Total CD45+_2343	J021C	NR	Cycle 2	NR	B cell	CCR7+	1-B cell-CCR7+
1	8.75017	5.74397	J005B_Total CD45+_14063	J005B	R	Cycle 1	R	B cell	CCR7+	1-B cell-CCR7+
1	8.51943	3.76391	J005E_Total CD45+_8396	J005E	R	Cycle 4	R	B cell	CCR7+	1-B cell-CCR7+
1	9.02064	4.96278	J010C_Total CD45+_981	J010C	NR	Cycle 2	NR	B cell	CCR7+	1-B cell-CCR7+
1	8.511	5.90318	J009C_Total CD45+_23036	J009C	NR	Cycle 2	NR	B cell	CCR7+	1-B cell-CCR7+
1	8.9459	3.74047	LWG_Total CD45+_143617	LWG	HD	Baseline	HD	B cell	CCR7+	1-B cell-CCR7+
1	7.90847	3.58455	J005F_Total CD45+_99526	J005F	R	Cycle 5	R	B cell	CCR7+	1-B cell-CCR7+
1	8.43464	2.45402	J031E_Total CD45+_7064	J031E	R	Cycle 4	R	B cell	CCR7+	1-B cell-CCR7+
1	7.35125	4.27203	LB_Total CD45+_222842	LB	HD	Baseline	HD	B cell	CCR7+	1-B cell-CCR7+
1	8.04779	3.34124	J023A_Total CD45+_5304	J023A	NR	Baseline	NR	B cell	CCR7+	1-B cell-CCR7+
1	8.09192	3.56299	ZJS_Total CD45+_311429	ZJS	HD	Baseline	HD	B cell	CCR7+	1-B cell-CCR7+
1	9.12886	3.97404	J031A_Total CD45+_3349	J031A	R	Baseline	R	B cell	CCR7+	1-B cell-CCR7+
1	7.88739	3.31871	J031F_Total CD45+_203849	J031F	R	Cycle 5	R	B cell	CCR7+	1-B cell-CCR7+
1	8.45453	3.34953	J008A_Total CD45+_222953	J008A	NR	Baseline	NR	B cell	CCR7+	1-B cell-CCR7+
1	8.53511	4.33381	J014A_Total CD45+_111364	J014A	R	Baseline	R	B cell	CCR7+	1-B cell-CCR7+
1	8.39957	3.56091	J009B_Total CD45+_11683	J009B	NR	Cycle 1	NR	B cell	CCR7+	1-B cell-CCR7+
1	8.081	3.72344	J021B_Total CD45+_1305	J021B	NR	Cycle 1	NR	B cell	CCR7+	1-B cell-CCR7+
1	8.01069	4.82302	J010C_Total CD45+_6691	J010C	NR	Cycle 2	NR	B cell	CCR7+	1-B cell-CCR7+
1	8.91032	5.36271	J031C_Total CD45+_4886	J031C	R	Cycle 2	R	B cell	CCR7+	1-B cell-CCR7+
1	7.78599	3.10269	J006D_Total CD45+_119276	J006D	R	Cycle 3	R	B cell	CCR7+	1-B cell-CCR7+
1	7.82797	3.86296	J005C_Total CD45+_388085	J005C	R	Cycle 2	R	B cell	CCR7+	1-B cell-CCR7+
1	8.09543	4.09967	J029C_Total CD45+_27497	J029C	R	Cycle 2	R	B cell	CCR7+	1-B cell-CCR7+
1	8.08245	4.0908	J005D_Total CD45+_620034	J005D	R	Cycle 3	R	B cell	CCR7+	1-B cell-CCR7+
1	7.62178	3.88737	J006D_Total CD45+_396492	J006D	R	Cycle 3	R	B cell	CCR7+	1-B cell-CCR7+
1	9.23551	5.89403	J014B_Total CD45+_66748	J014B	R	Cycle 1	R	B cell	CCR7+	1-B cell-CCR7+
1	7.65087	3.89633	LN_Total CD45+_408833	LN	HD	Baseline	HD	B cell	CCR7+	1-B cell-CCR7+
1	8.59716	4.21352	J010C_Total CD45+_1207	J010C	NR	Cycle 2	NR	B cell	CCR7+	1-B cell-CCR7+
1	8.51571	3.75491	J034B_Total CD45+_8272	J034B	NR	Cycle 1	NR	B cell	CCR7+	1-B cell-CCR7+
1	9.0372	5.9497	J010C_Total CD45+_6599	J010C	NR	Cycle 2	NR	B cell	CCR7+	1-B cell-CCR7+
1	9.93713	6.17478	J033C_Total CD45+_4672	J033C	NR	Cycle 2	NR	B cell	CCR7+	1-B cell-CCR7+
1	7.86202	4.60674	J005E_Total CD45+_425312	J005E	R	Cycle 4	R	B cell	CCR7+	1-B cell-CCR7+
1	9.80863	6.08773	J002A_Total CD45+_360050	J002A	NR	Baseline	NR	B cell	CCR7+	1-B cell-CCR7+
1	9.5153	5.51826	J021C_Total CD45+_7538	J021C	NR	Cycle 2	NR	B cell	CCR7+	1-B cell-CCR7+
1	8.33862	5.29395	J013A_Total CD45+_24192	J013A	R	Baseline	R	B cell	CCR7+	1-B cell-CCR7+
1	9.96206	5.11656	J029C_Total CD45+_139	J029C	R	Cycle 2	R	B cell	CCR7+	1-B cell-CCR7+
1	7.23849	3.84526	J018D_Total CD45+_82441	J018D	R	Cycle 3	R	B cell	CCR7+	1-B cell-CCR7+
1	8.94919	5.56475	J006A_Total CD45+_45497	J006A	R	Baseline	R	B cell	CCR7+	1-B cell-CCR7+
1	9.91733	5.88002	J022B_Total CD45+_31452	J022B	R	Cycle 1	R	B cell	CCR7+	1-B cell-CCR7+
1	8.52746	3.72056	LGF_Total CD45+_586031	LGF	HD	Baseline	HD	B cell	CCR7+	1-B cell-CCR7+
1	9.37398	5.7901	J021D_Total CD45+_19636	J021D	NR	Cycle 3	NR	B cell	CCR7+	1-B cell-CCR7+
1	8.45201	4.094	J005C_Total CD45+_40196	J005C	R	Cycle 2	R	B cell	CCR7+	1-B cell-CCR7+
1	8.37155	4.06061	J010B_Total CD45+_41982	J010B	NR	Cycle 1	NR	B cell	CCR7+	1-B cell-CCR7+
1	8.76991	6.04267	LB_Total CD45+_992061	LB	HD	Baseline	HD	B cell	CCR7+	1-B cell-CCR7+
1	7.57831	3.96666	J005F_Total CD45+_169516	J005F	R	Cycle 5	R	B cell	CCR7+	1-B cell-CCR7+
1	9.7501	4.69117	SXB_Total CD45+_7000	SXB	HD	Baseline	HD	B cell	CCR7+	1-B cell-CCR7+
1	8.29597	2.75462	J014B_Total CD45+_2570	J014B	R	Cycle 1	R	B cell	CCR7+	1-B cell-CCR7+
1	8.30727	5.18764	J005E_Total CD45+_118851	J005E	R	Cycle 4	R	B cell	CCR7+	1-B cell-CCR7+
1	8.52735	4.36923	J014B_Total CD45+_9792	J014B	R	Cycle 1	R	B cell	CCR7+	1-B cell-CCR7+
1	8.53573	5.36623	J033C_Total CD45+_60003	J033C	NR	Cycle 2	NR	B cell	CCR7+	1-B cell-CCR7+
1	9.74282	4.38006	J031E_Total CD45+_2791	J031E	R	Cycle 4	R	B cell	CCR7+	1-B cell-CCR7+
1	8.12708	4.81997	LB_Total CD45+_1410891	LB	HD	Baseline	HD	B cell	CCR7+	1-B cell-CCR7+
1	9.02088	6.15741	J031E_Total CD45+_2296	J031E	R	Cycle 4	R	B cell	CCR7+	1-B cell-CCR7+
1	8.26391	3.48598	J029C_Total CD45+_2287	J029C	R	Cycle 2	R	B cell	CCR7+	1-B cell-CCR7+
1	9.81799	5.69485	J034B_Total CD45+_4300	J034B	NR	Cycle 1	NR	B cell	CCR7+	1-B cell-CCR7+
1	9.96748	6.5377	J013F_Total CD45+_29604	J013F	R	Cycle 5	R	B cell	CCR7+	1-B cell-CCR7+
1	9.43369	4.10282	ZJS_Total CD45+_3875	ZJS	HD	Baseline	HD	B cell	CCR7+	1-B cell-CCR7+
1	9.57579	5.82206	J010B_Total CD45+_32078	J010B	NR	Cycle 1	NR	B cell	CCR7+	1-B cell-CCR7+
1	7.71779	3.92055	J021A_Total CD45+_7613	J021A	NR	Baseline	NR	B cell	CCR7+	1-B cell-CCR7+
1	8.76153	3.64199	J013K_Total CD45+_1513	J013K	R	Cycle 10	R	B cell	CCR7+	1-B cell-CCR7+
1	8.53948	5.41139	J010B_Total CD45+_77797	J010B	NR	Cycle 1	NR	B cell	CCR7+	1-B cell-CCR7+
1	9.32334	3.8909	LN_Total CD45+_28083	LN	HD	Baseline	HD	B cell	CCR7+	1-B cell-CCR7+
1	8.38049	4.26609	J005E_Total CD45+_213004	J005E	R	Cycle 4	R	B cell	CCR7+	1-B cell-CCR7+
1	9.13772	3.91893	J025B_Total CD45+_5369	J025B	R	Cycle 1	R	B cell	CCR7+	1-B cell-CCR7+
1	8.59541	2.54979	ZZW_Total CD45+_735926	ZZW	HD	Baseline	HD	B cell	CCR7+	1-B cell-CCR7+
1	8.73769	5.73479	YLP_Total CD45+_428435	YLP	HD	Baseline	HD	B cell	CCR7+	1-B cell-CCR7+
1	8.81226	5.59242	J006A_Total CD45+_83022	J006A	R	Baseline	R	B cell	CCR7+	1-B cell-CCR7+
1	7.86118	4.15932	J018E_Total CD45+_3570	J018E	R	Cycle 4	R	B cell	CCR7+	1-B cell-CCR7+
1	9.0213	4.11882	J031E_Total CD45+_4771	J031E	R	Cycle 4	R	B cell	CCR7+	1-B cell-CCR7+
1	7.7476	4.0754	J006A_Total CD45+_79591	J006A	R	Baseline	R	B cell	CCR7+	1-B cell-CCR7+
1	9.72089	6.26158	J018C_Total CD45+_559780	J018C	R	Cycle 2	R	B cell	CCR7+	1-B cell-CCR7+
1	9.13333	5.20199	J031C_Total CD45+_4897	J031C	R	Cycle 2	R	B cell	CCR7+	1-B cell-CCR7+
1	9.36931	5.75676	J018D_Total CD45+_6280	J018D	R	Cycle 3	R	B cell	CCR7+	1-B cell-CCR7+
1	9.32642	4.04589	J002B_Total CD45+_81127	J002B	NR	Cycle 1	NR	B cell	CCR7+	1-B cell-CCR7+
1	7.70887	3.75725	J031F_Total CD45+_171397	J031F	R	Cycle 5	R	B cell	CCR7+	1-B cell-CCR7+
1	7.64629	3.19667	LWG_Total CD45+_487779	LWG	HD	Baseline	HD	B cell	CCR7+	1-B cell-CCR7+
1	9.3782	4.69653	J021D_Total CD45+_415	J021D	NR	Cycle 3	NR	B cell	CCR7+	1-B cell-CCR7+
1	8.20608	4.54601	J006B_Total CD45+_32543	J006B	R	Cycle 1	R	B cell	CCR7+	1-B cell-CCR7+
1	8.2815	4.04656	ZJS_Total CD45+_186233	ZJS	HD	Baseline	HD	B cell	CCR7+	1-B cell-CCR7+
1	9.95615	5.51228	J022B_Total CD45+_4972	J022B	R	Cycle 1	R	B cell	CCR7+	1-B cell-CCR7+
1	8.95377	3.82556	J031F_Total CD45+_76623	J031F	R	Cycle 5	R	B cell	CCR7+	1-B cell-CCR7+
1	7.81868	3.67508	J022A_Total CD45+_3054	J022A	R	Baseline	R	B cell	CCR7+	1-B cell-CCR7+
1	7.36392	4.1977	J015A_Total CD45+_29198	J015A	NR	Cycle 1	NR	B cell	CCR7+	1-B cell-CCR7+
1	9.05705	6.06982	DWR_Total CD45+_176244	DWR	HD	Baseline	HD	B cell	CCR7+	1-B cell-CCR7+
1	9.59036	5.47043	J029C_Total CD45+_14775	J029C	R	Cycle 2	R	B cell	CCR7+	1-B cell-CCR7+
1	8.47	2.53561	LN_Total CD45+_306758	LN	HD	Baseline	HD	B cell	CCR7+	1-B cell-CCR7+
1	9.42869	5.81565	J018E_Total CD45+_1890	J018E	R	Cycle 4	R	B cell	CCR7+	1-B cell-CCR7+
1	9.06571	4.11698	LN_Total CD45+_388168	LN	HD	Baseline	HD	B cell	CCR7+	1-B cell-CCR7+
1	7.72465	3.60251	ZZW_Total CD45+_477641	ZZW	HD	Baseline	HD	B cell	CCR7+	1-B cell-CCR7+
1	9.51203	5.89525	LWG_Total CD45+_264863	LWG	HD	Baseline	HD	B cell	CCR7+	1-B cell-CCR7+
1	8.84578	3.72052	J014B_Total CD45+_2572	J014B	R	Cycle 1	R	B cell	CCR7+	1-B cell-CCR7+
1	8.64277	5.1999	J031C_Total CD45+_5347	J031C	R	Cycle 2	R	B cell	CCR7+	1-B cell-CCR7+
1	8.65266	5.37875	J023A_Total CD45+_2411	J023A	NR	Baseline	NR	B cell	CCR7+	1-B cell-CCR7+
1	8.54803	5.77014	J025B_Total CD45+_9759	J025B	R	Cycle 1	R	B cell	CCR7+	1-B cell-CCR7+
1	9.04975	4.15374	J031C_Total CD45+_2421	J031C	R	Cycle 2	R	B cell	CCR7+	1-B cell-CCR7+
1	9.41815	4.52434	J031E_Total CD45+_159	J031E	R	Cycle 4	R	B cell	CCR7+	1-B cell-CCR7+
1	8.82869	4.89024	J014B_Total CD45+_2920	J014B	R	Cycle 1	R	B cell	CCR7+	1-B cell-CCR7+
1	9.42236	4.05753	LB_Total CD45+_200663	LB	HD	Baseline	HD	B cell	CCR7+	1-B cell-CCR7+
1	7.74785	3.97591	J021C_Total CD45+_7579	J021C	NR	Cycle 2	NR	B cell	CCR7+	1-B cell-CCR7+
1	9.0546	5.68641	J015B_Total CD45+_5345	J015B	NR	Cycle 2	NR	B cell	CCR7+	1-B cell-CCR7+
1	8.59859	3.49332	LB_Total CD45+_1001189	LB	HD	Baseline	HD	B cell	CCR7+	1-B cell-CCR7+
1	8.85329	3.70614	J031D_Total CD45+_2347	J031D	R	Cycle 3	R	B cell	CCR7+	1-B cell-CCR7+
1	8.35052	3.47144	LN_Total CD45+_447126	LN	HD	Baseline	HD	B cell	CCR7+	1-B cell-CCR7+
1	8.70243	4.11792	J018A_Total CD45+_122979	J018A	R	Baseline	R	B cell	CCR7+	1-B cell-CCR7+
1	8.51225	5.2603	J006C_Total CD45+_4183	J006C	R	Cycle 2	R	B cell	CCR7+	1-B cell-CCR7+
1	9.69784	4.63464	J018D_Total CD45+_45979	J018D	R	Cycle 3	R	B cell	CCR7+	1-B cell-CCR7+
1	8.55239	6.12671	J009A_Total CD45+_6069	J009A	NR	Baseline	NR	B cell	CCR7+	1-B cell-CCR7+
1	8.55821	2.828	J009B_Total CD45+_40476	J009B	NR	Cycle 1	NR	B cell	CCR7+	1-B cell-CCR7+
1	9.42919	5.40648	J002B_Total CD45+_70683	J002B	NR	Cycle 1	NR	B cell	CCR7+	1-B cell-CCR7+
1	8.54829	2.73363	J013F_Total CD45+_364378	J013F	R	Cycle 5	R	B cell	CCR7+	1-B cell-CCR7+
1	7.9674	4.28562	J031F_Total CD45+_4761	J031F	R	Cycle 5	R	B cell	CCR7+	1-B cell-CCR7+
1	8.54658	5.42772	J006A_Total CD45+_45408	J006A	R	Baseline	R	B cell	CCR7+	1-B cell-CCR7+
1	8.02563	3.0748	LB_Total CD45+_336680	LB	HD	Baseline	HD	B cell	CCR7+	1-B cell-CCR7+
1	8.49574	5.15006	LGF_Total CD45+_233272	LGF	HD	Baseline	HD	B cell	CCR7+	1-B cell-CCR7+
1	7.82021	3.75753	J029C_Total CD45+_36178	J029C	R	Cycle 2	R	B cell	CCR7+	1-B cell-CCR7+
1	9.15621	4.16762	J034B_Total CD45+_6140	J034B	NR	Cycle 1	NR	B cell	CCR7+	1-B cell-CCR7+
1	9.51672	3.86973	J005E_Total CD45+_38609	J005E	R	Cycle 4	R	B cell	CCR7+	1-B cell-CCR7+
1	8.04728	3.50085	SXB_Total CD45+_78316	SXB	HD	Baseline	HD	B cell	CCR7+	1-B cell-CCR7+
1	8.88422	3.76	YLP_Total CD45+_73972	YLP	HD	Baseline	HD	B cell	CCR7+	1-B cell-CCR7+
1	9.04053	4.44168	J013F_Total CD45+_185001	J013F	R	Cycle 5	R	B cell	CCR7+	1-B cell-CCR7+
1	8.94649	3.99659	J018D_Total CD45+_78742	J018D	R	Cycle 3	R	B cell	CCR7+	1-B cell-CCR7+
1	10.0212	6.04281	CYH_Total CD45+_76934	CYH	HD	Baseline	HD	B cell	CCR7+	1-B cell-CCR7+
1	7.65614	3.49265	J009B_Total CD45+_13042	J009B	NR	Cycle 1	NR	B cell	CCR7+	1-B cell-CCR7+
1	7.89491	3.71431	J034B_Total CD45+_6394	J034B	NR	Cycle 1	NR	B cell	CCR7+	1-B cell-CCR7+
1	8.41531	3.44916	J034B_Total CD45+_6243	J034B	NR	Cycle 1	NR	B cell	CCR7+	1-B cell-CCR7+
1	8.0342	4.76365	J033B_Total CD45+_5588	J033B	NR	Cycle 1	NR	B cell	CCR7+	1-B cell-CCR7+
1	7.73715	3.37533	J018C_Total CD45+_717651	J018C	R	Cycle 2	R	B cell	CCR7+	1-B cell-CCR7+
1	8.98185	4.88908	J021D_Total CD45+_22632	J021D	NR	Cycle 3	NR	B cell	CCR7+	1-B cell-CCR7+
1	8.01911	4.82607	FXM_Total CD45+_863620	FXM	HD	Baseline	HD	B cell	CCR7+	1-B cell-CCR7+
1	9.31181	5.2335	J008B_Total CD45+_107769	J008B	NR	Cycle 1	NR	B cell	CCR7+	1-B cell-CCR7+
1	9.35965	5.1655	LN_Total CD45+_463855	LN	HD	Baseline	HD	B cell	CCR7+	1-B cell-CCR7+
1	9.58229	5.45659	J021C_Total CD45+_3173	J021C	NR	Cycle 2	NR	B cell	CCR7+	1-B cell-CCR7+
1	9.93958	6.72754	LB_Total CD45+_445911	LB	HD	Baseline	HD	B cell	CCR7+	1-B cell-CCR7+
1	8.57457	5.45315	ZJS_Total CD45+_327381	ZJS	HD	Baseline	HD	B cell	CCR7+	1-B cell-CCR7+
1	9.21168	4.08981	J031B_Total CD45+_532	J031B	R	Cycle 1	R	B cell	CCR7+	1-B cell-CCR7+
1	7.8358	3.98888	J034A_Total CD45+_3124	J034A	NR	Baseline	NR	B cell	CCR7+	1-B cell-CCR7+
1	7.83392	3.97868	LGF_Total CD45+_739817	LGF	HD	Baseline	HD	B cell	CCR7+	1-B cell-CCR7+
1	8.44328	5.14954	J015A_Total CD45+_29175	J015A	NR	Cycle 1	NR	B cell	CCR7+	1-B cell-CCR7+
1	9.08943	4.9568	J031F_Total CD45+_32959	J031F	R	Cycle 5	R	B cell	CCR7+	1-B cell-CCR7+
1	9.16824	5.12999	J021C_Total CD45+_4354	J021C	NR	Cycle 2	NR	B cell	CCR7+	1-B cell-CCR7+
1	8.25943	5.33781	J034C_Total CD45+_20029	J034C	NR	Cycle 2	NR	B cell	CCR7+	1-B cell-CCR7+
1	8.37239	4.21223	J013F_Total CD45+_13152	J013F	R	Cycle 5	R	B cell	CCR7+	1-B cell-CCR7+
1	8.36292	2.44428	LB_Total CD45+_107300	LB	HD	Baseline	HD	B cell	CCR7+	1-B cell-CCR7+
1	9.61817	5.09211	J009B_Total CD45+_13243	J009B	NR	Cycle 1	NR	B cell	CCR7+	1-B cell-CCR7+
1	8.04484	4.44806	J006D_Total CD45+_40285	J006D	R	Cycle 3	R	B cell	CCR7+	1-B cell-CCR7+
1	7.23915	4.04511	J015A_Total CD45+_26599	J015A	NR	Cycle 1	NR	B cell	CCR7+	1-B cell-CCR7+
1	9.01316	4.11381	J034B_Total CD45+_4322	J034B	NR	Cycle 1	NR	B cell	CCR7+	1-B cell-CCR7+
1	8.21588	4.39614	LB_Total CD45+_631332	LB	HD	Baseline	HD	B cell	CCR7+	1-B cell-CCR7+
1	9.9585	6.31896	CYH_Total CD45+_230675	CYH	HD	Baseline	HD	B cell	CCR7+	1-B cell-CCR7+
1	8.52897	2.85747	J018B_Total CD45+_288811	J018B	R	Cycle 1	R	B cell	CCR7+	1-B cell-CCR7+
1	8.67614	3.89838	J002C_Total CD45+_302688	J002C	NR	Cycle 2	NR	B cell	CCR7+	1-B cell-CCR7+
1	9.16493	4.34848	LN_Total CD45+_45296	LN	HD	Baseline	HD	B cell	CCR7+	1-B cell-CCR7+
1	8.76288	4.86753	WFY_Total CD45+_93525	WFY	HD	Baseline	HD	B cell	CCR7+	1-B cell-CCR7+
1	9.5592	4.17713	ZZW_Total CD45+_12460	ZZW	HD	Baseline	HD	B cell	CCR7+	1-B cell-CCR7+
1	7.53413	3.72904	YLP_Total CD45+_317404	YLP	HD	Baseline	HD	B cell	CCR7+	1-B cell-CCR7+
1	9.74238	6.70032	J010A_Total CD45+_3251	J010A	NR	Baseline	NR	B cell	CCR7+	1-B cell-CCR7+
1	8.37412	6.00476	J005E_Total CD45+_101576	J005E	R	Cycle 4	R	B cell	CCR7+	1-B cell-CCR7+
1	9.08215	5.38397	ZZW_Total CD45+_198494	ZZW	HD	Baseline	HD	B cell	CCR7+	1-B cell-CCR7+
1	7.48048	4.12232	J013F_Total CD45+_220963	J013F	R	Cycle 5	R	B cell	CCR7+	1-B cell-CCR7+
1	8.87967	3.2098	J002C_Total CD45+_174327	J002C	NR	Cycle 2	NR	B cell	CCR7+	1-B cell-CCR7+
1	8.81452	5.49652	J010A_Total CD45+_97764	J010A	NR	Baseline	NR	B cell	CCR7+	1-B cell-CCR7+
1	9.39172	3.95883	J013E_Total CD45+_531404	J013E	R	Cycle 4	R	B cell	CCR7+	1-B cell-CCR7+
1	8.6007	2.61996	J021D_Total CD45+_7706	J021D	NR	Cycle 3	NR	B cell	CCR7+	1-B cell-CCR7+
1	9.4713	4.67892	J021D_Total CD45+_11246	J021D	NR	Cycle 3	NR	B cell	CCR7+	1-B cell-CCR7+
1	8.45793	4.41481	J031F_Total CD45+_174320	J031F	R	Cycle 5	R	B cell	CCR7+	1-B cell-CCR7+
1	8.18167	4.06485	J028A_Total CD45+_255	J028A	R	Baseline	R	B cell	CCR7+	1-B cell-CCR7+
1	7.42857	4.56819	J035C_Total CD45+_5569	J035C	NR	Cycle 2	NR	B cell	CCR7+	1-B cell-CCR7+
1	9.49685	3.74799	ZZW_Total CD45+_67779	ZZW	HD	Baseline	HD	B cell	CCR7+	1-B cell-CCR7+
1	9.44	3.71118	J008A_Total CD45+_22386	J008A	NR	Baseline	NR	B cell	CCR7+	1-B cell-CCR7+
1	8.70475	3.34525	J031E_Total CD45+_11091	J031E	R	Cycle 4	R	B cell	CCR7+	1-B cell-CCR7+
1	9.38675	5.77292	J021C_Total CD45+_3885	J021C	NR	Cycle 2	NR	B cell	CCR7+	1-B cell-CCR7+
1	8.05292	2.73506	J034B_Total CD45+_2790	J034B	NR	Cycle 1	NR	B cell	CCR7+	1-B cell-CCR7+
1	8.21539	2.47077	ZJS_Total CD45+_57291	ZJS	HD	Baseline	HD	B cell	CCR7+	1-B cell-CCR7+
1	9.7979	4.58455	CYH_Total CD45+_91641	CYH	HD	Baseline	HD	B cell	CCR7+	1-B cell-CCR7+
1	8.41315	2.44009	J002A_Total CD45+_129112	J002A	NR	Baseline	NR	B cell	CCR7+	1-B cell-CCR7+
1	10.0561	5.68528	J033B_Total CD45+_2957	J033B	NR	Cycle 1	NR	B cell	CCR7+	1-B cell-CCR7+
1	9.23456	4.89947	J018B_Total CD45+_275980	J018B	R	Cycle 1	R	B cell	CCR7+	1-B cell-CCR7+
1	8.74607	4.9226	J005D_Total CD45+_73489	J005D	R	Cycle 3	R	B cell	CCR7+	1-B cell-CCR7+
1	8.83866	4.80742	J010A_Total CD45+_97507	J010A	NR	Baseline	NR	B cell	CCR7+	1-B cell-CCR7+
1	9.47676	4.65623	J018A_Total CD45+_87290	J018A	R	Baseline	R	B cell	CCR7+	1-B cell-CCR7+
1	8.66883	2.70022	J004A_Total CD45+_17072	J004A	NR	Baseline	NR	B cell	CCR7+	1-B cell-CCR7+
1	9.58101	5.14217	J013G_Total CD45+_450072	J013G	R	Cycle 6	R	B cell	CCR7+	1-B cell-CCR7+
1	10.0807	5.57559	J010C_Total CD45+_7099	J010C	NR	Cycle 2	NR	B cell	CCR7+	1-B cell-CCR7+
1	9.5259	5.80437	CJF_Total CD45+_421752	CJF	HD	Baseline	HD	B cell	CCR7+	1-B cell-CCR7+
1	8.81349	5.15428	J034B_Total CD45+_10845	J034B	NR	Cycle 1	NR	B cell	CCR7+	1-B cell-CCR7+
1	8.61488	2.81014	ZJG_Total CD45+_803320	ZJG	HD	Baseline	HD	B cell	CCR7+	1-B cell-CCR7+
1	8.05892	3.97079	LN_Total CD45+_418216	LN	HD	Baseline	HD	B cell	CCR7+	1-B cell-CCR7+
1	8.21497	3.48149	J004A_Total CD45+_182030	J004A	NR	Baseline	NR	B cell	CCR7+	1-B cell-CCR7+
1	8.6905	3.45942	J031F_Total CD45+_131202	J031F	R	Cycle 5	R	B cell	CCR7+	1-B cell-CCR7+
1	7.91265	3.9768	J022D_Total CD45+_13290	J022D	R	Cycle 3	R	B cell	CCR7+	1-B cell-CCR7+
1	10.0242	5.44912	J008A_Total CD45+_3385	J008A	NR	Baseline	NR	B cell	CCR7+	1-B cell-CCR7+
1	8.43059	3.70328	SXB_Total CD45+_25487	SXB	HD	Baseline	HD	B cell	CCR7+	1-B cell-CCR7+
1	8.55823	5.22233	J030B_Total CD45+_8151	J030B	R	Cycle 1	R	B cell	CCR7+	1-B cell-CCR7+
1	7.68423	4.24557	J006D_Total CD45+_369555	J006D	R	Cycle 3	R	B cell	CCR7+	1-B cell-CCR7+
1	8.94784	5.9882	J010B_Total CD45+_133624	J010B	NR	Cycle 1	NR	B cell	CCR7+	1-B cell-CCR7+
1	9.12277	4.16336	J009C_Total CD45+_16653	J009C	NR	Cycle 2	NR	B cell	CCR7+	1-B cell-CCR7+
1	9.61708	6.40954	J021C_Total CD45+_4522	J021C	NR	Cycle 2	NR	B cell	CCR7+	1-B cell-CCR7+
1	8.42012	2.83876	J018G_Total CD45+_9280	J018G	R	Cycle 6	R	B cell	CCR7+	1-B cell-CCR7+
1	9.21507	5.63399	J033C_Total CD45+_5191	J033C	NR	Cycle 2	NR	B cell	CCR7+	1-B cell-CCR7+
1	8.6158	5.90064	J006A_Total CD45+_19424	J006A	R	Baseline	R	B cell	CCR7+	1-B cell-CCR7+
1	8.95134	3.67118	J009B_Total CD45+_8784	J009B	NR	Cycle 1	NR	B cell	CCR7+	1-B cell-CCR7+
1	9.05678	6.07235	J010C_Total CD45+_896	J010C	NR	Cycle 2	NR	B cell	CCR7+	1-B cell-CCR7+
1	8.03526	4.47795	CJF_Total CD45+_115038	CJF	HD	Baseline	HD	B cell	CCR7+	1-B cell-CCR7+
1	8.26933	3.90454	J031A_Total CD45+_1376	J031A	R	Baseline	R	B cell	CCR7+	1-B cell-CCR7+
1	8.44687	4.006	LN_Total CD45+_368364	LN	HD	Baseline	HD	B cell	CCR7+	1-B cell-CCR7+
1	7.83905	3.42723	J010A_Total CD45+_94049	J010A	NR	Baseline	NR	B cell	CCR7+	1-B cell-CCR7+
1	7.65619	4.33236	J013A_Total CD45+_50123	J013A	R	Baseline	R	B cell	CCR7+	1-B cell-CCR7+
1	8.90254	4.89125	J021C_Total CD45+_6580	J021C	NR	Cycle 2	NR	B cell	CCR7+	1-B cell-CCR7+
1	8.30305	3.5788	J014B_Total CD45+_56901	J014B	R	Cycle 1	R	B cell	CCR7+	1-B cell-CCR7+
1	8.96056	4.89414	ZZW_Total CD45+_43080	ZZW	HD	Baseline	HD	B cell	CCR7+	1-B cell-CCR7+
1	8.82969	4.9274	J015B_Total CD45+_7723	J015B	NR	Cycle 2	NR	B cell	CCR7+	1-B cell-CCR7+
1	8.90389	4.01547	J015B_Total CD45+_4195	J015B	NR	Cycle 2	NR	B cell	CCR7+	1-B cell-CCR7+
1	9.10421	4.32785	J018F_Total CD45+_12947	J018F	R	Cycle 5	R	B cell	CCR7+	1-B cell-CCR7+
1	9.2828	4.27032	J021D_Total CD45+_16641	J021D	NR	Cycle 3	NR	B cell	CCR7+	1-B cell-CCR7+
1	9.19576	5.02275	J034A_Total CD45+_4730	J034A	NR	Baseline	NR	B cell	CCR7+	1-B cell-CCR7+
1	8.52586	3.00419	YLP_Total CD45+_38096	YLP	HD	Baseline	HD	B cell	CCR7+	1-B cell-CCR7+
1	9.58996	5.74356	J031D_Total CD45+_7489	J031D	R	Cycle 3	R	B cell	CCR7+	1-B cell-CCR7+
1	8.85314	5.27586	J018E_Total CD45+_447	J018E	R	Cycle 4	R	B cell	CCR7+	1-B cell-CCR7+
1	9.072	3.33033	J025B_Total CD45+_75	J025B	R	Cycle 1	R	B cell	CCR7+	1-B cell-CCR7+
1	8.04092	4.54842	J034B_Total CD45+_10048	J034B	NR	Cycle 1	NR	B cell	CCR7+	1-B cell-CCR7+
1	8.48647	3.75869	J034C_Total CD45+_46000	J034C	NR	Cycle 2	NR	B cell	CCR7+	1-B cell-CCR7+
1	8.37094	2.44782	CYH_Total CD45+_186880	CYH	HD	Baseline	HD	B cell	CCR7+	1-B cell-CCR7+
1	9.61068	5.43503	J008B_Total CD45+_193577	J008B	NR	Cycle 1	NR	B cell	CCR7+	1-B cell-CCR7+
1	9.46533	4.24711	J021A_Total CD45+_4069	J021A	NR	Baseline	NR	B cell	CCR7+	1-B cell-CCR7+
1	8.30026	3.5134	ZJG_Total CD45+_761243	ZJG	HD	Baseline	HD	B cell	CCR7+	1-B cell-CCR7+
1	8.83751	5.97924	J018F_Total CD45+_7609	J018F	R	Cycle 5	R	B cell	CCR7+	1-B cell-CCR7+
1	8.78794	5.16814	J010C_Total CD45+_5399	J010C	NR	Cycle 2	NR	B cell	CCR7+	1-B cell-CCR7+
1	7.88456	4.54548	J006A_Total CD45+_31486	J006A	R	Baseline	R	B cell	CCR7+	1-B cell-CCR7+
1	8.55259	5.98096	J014B_Total CD45+_103542	J014B	R	Cycle 1	R	B cell	CCR7+	1-B cell-CCR7+
1	8.13091	2.70632	J002C_Total CD45+_290235	J002C	NR	Cycle 2	NR	B cell	CCR7+	1-B cell-CCR7+
1	8.4909	5.1153	J018A_Total CD45+_256225	J018A	R	Baseline	R	B cell	CCR7+	1-B cell-CCR7+
1	9.27038	5.42803	J031E_Total CD45+_5843	J031E	R	Cycle 4	R	B cell	CCR7+	1-B cell-CCR7+
1	8.46601	5.08592	J031E_Total CD45+_6165	J031E	R	Cycle 4	R	B cell	CCR7+	1-B cell-CCR7+
1	7.80141	5.09924	J006D_Total CD45+_359624	J006D	R	Cycle 3	R	B cell	CCR7+	1-B cell-CCR7+
1	7.85074	3.39296	J005E_Total CD45+_220888	J005E	R	Cycle 4	R	B cell	CCR7+	1-B cell-CCR7+
1	7.99866	3.60766	ZZW_Total CD45+_364619	ZZW	HD	Baseline	HD	B cell	CCR7+	1-B cell-CCR7+
1	9.71861	5.93121	J021D_Total CD45+_26398	J021D	NR	Cycle 3	NR	B cell	CCR7+	1-B cell-CCR7+
1	7.98091	4.78012	J005F_Total CD45+_544563	J005F	R	Cycle 5	R	B cell	CCR7+	1-B cell-CCR7+
1	8.7442	5.05477	J022B_Total CD45+_9037	J022B	R	Cycle 1	R	B cell	CCR7+	1-B cell-CCR7+
1	8.27205	4.32846	LGF_Total CD45+_766462	LGF	HD	Baseline	HD	B cell	CCR7+	1-B cell-CCR7+
1	7.78855	3.43575	J002A_Total CD45+_404724	J002A	NR	Baseline	NR	B cell	CCR7+	1-B cell-CCR7+
1	9.53009	4.42496	J002B_Total CD45+_195011	J002B	NR	Cycle 1	NR	B cell	CCR7+	1-B cell-CCR7+
1	8.52728	3.55223	J022G_Total CD45+_9370	J022G	R	Cycle 6	R	B cell	CCR7+	1-B cell-CCR7+
1	8.66064	5.25028	J005C_Total CD45+_237340	J005C	R	Cycle 2	R	B cell	CCR7+	1-B cell-CCR7+
1	9.96949	5.96438	J031D_Total CD45+_2769	J031D	R	Cycle 3	R	B cell	CCR7+	1-B cell-CCR7+
1	9.23704	5.44949	J034C_Total CD45+_3355	J034C	NR	Cycle 2	NR	B cell	CCR7+	1-B cell-CCR7+
1	9.2889	5.68612	J025B_Total CD45+_9920	J025B	R	Cycle 1	R	B cell	CCR7+	1-B cell-CCR7+
1	9.23365	3.49206	J021D_Total CD45+_27215	J021D	NR	Cycle 3	NR	B cell	CCR7+	1-B cell-CCR7+
1	8.72203	6.13862	J005F_Total CD45+_456627	J005F	R	Cycle 5	R	B cell	CCR7+	1-B cell-CCR7+
1	9.0553	5.41588	J018C_Total CD45+_161382	J018C	R	Cycle 2	R	B cell	CCR7+	1-B cell-CCR7+
1	9.70391	4.97181	J018E_Total CD45+_104	J018E	R	Cycle 4	R	B cell	CCR7+	1-B cell-CCR7+
1	7.60203	4.10065	J013F_Total CD45+_319332	J013F	R	Cycle 5	R	B cell	CCR7+	1-B cell-CCR7+
1	8.62273	3.6539	J002A_Total CD45+_386894	J002A	NR	Baseline	NR	B cell	CCR7+	1-B cell-CCR7+
1	9.15606	6.04486	J009B_Total CD45+_24304	J009B	NR	Cycle 1	NR	B cell	CCR7+	1-B cell-CCR7+
1	8.82231	5.02852	J005E_Total CD45+_146713	J005E	R	Cycle 4	R	B cell	CCR7+	1-B cell-CCR7+
1	8.11059	3.10016	J006D_Total CD45+_259890	J006D	R	Cycle 3	R	B cell	CCR7+	1-B cell-CCR7+
1	9.50612	5.62846	J009C_Total CD45+_40774	J009C	NR	Cycle 2	NR	B cell	CCR7+	1-B cell-CCR7+
1	9.57218	5.48792	J018B_Total CD45+_203994	J018B	R	Cycle 1	R	B cell	CCR7+	1-B cell-CCR7+
1	8.4996	3.95577	J013F_Total CD45+_170904	J013F	R	Cycle 5	R	B cell	CCR7+	1-B cell-CCR7+
1	9.40555	5.69071	J031B_Total CD45+_2569	J031B	R	Cycle 1	R	B cell	CCR7+	1-B cell-CCR7+
1	8.6835	5.21675	J013K_Total CD45+_707	J013K	R	Cycle 10	R	B cell	CCR7+	1-B cell-CCR7+
1	9.55992	5.80623	J031D_Total CD45+_14755	J031D	R	Cycle 3	R	B cell	CCR7+	1-B cell-CCR7+
1	8.65736	2.71626	FXM_Total CD45+_708822	FXM	HD	Baseline	HD	B cell	CCR7+	1-B cell-CCR7+
1	9.74705	5.04185	J010C_Total CD45+_1047	J010C	NR	Cycle 2	NR	B cell	CCR7+	1-B cell-CCR7+
1	8.12121	3.15843	J031A_Total CD45+_2184	J031A	R	Baseline	R	B cell	CCR7+	1-B cell-CCR7+
1	8.72963	4.69765	J004A_Total CD45+_33568	J004A	NR	Baseline	NR	B cell	CCR7+	1-B cell-CCR7+
1	8.68507	3.51547	J031E_Total CD45+_9109	J031E	R	Cycle 4	R	B cell	CCR7+	1-B cell-CCR7+
1	7.80592	3.96594	J021C_Total CD45+_3666	J021C	NR	Cycle 2	NR	B cell	CCR7+	1-B cell-CCR7+
1	8.4606	3.92933	ZZW_Total CD45+_199907	ZZW	HD	Baseline	HD	B cell	CCR7+	1-B cell-CCR7+
1	8.95944	5.55881	J006A_Total CD45+_69728	J006A	R	Baseline	R	B cell	CCR7+	1-B cell-CCR7+
1	8.60201	2.68352	J008B_Total CD45+_89655	J008B	NR	Cycle 1	NR	B cell	CCR7+	1-B cell-CCR7+
1	8.20896	3.86369	J013A_Total CD45+_36396	J013A	R	Baseline	R	B cell	CCR7+	1-B cell-CCR7+
1	9.81808	6.00455	J018C_Total CD45+_19771	J018C	R	Cycle 2	R	B cell	CCR7+	1-B cell-CCR7+
1	8.33129	4.26267	J031C_Total CD45+_7289	J031C	R	Cycle 2	R	B cell	CCR7+	1-B cell-CCR7+
1	9.24545	5.28556	J021C_Total CD45+_929	J021C	NR	Cycle 2	NR	B cell	CCR7+	1-B cell-CCR7+
1	9.49414	5.83671	J031B_Total CD45+_2454	J031B	R	Cycle 1	R	B cell	CCR7+	1-B cell-CCR7+
1	9.23755	5.39755	J033B_Total CD45+_1152	J033B	NR	Cycle 1	NR	B cell	CCR7+	1-B cell-CCR7+
1	9.26255	5.05487	J031E_Total CD45+_11039	J031E	R	Cycle 4	R	B cell	CCR7+	1-B cell-CCR7+
1	9.68887	5.32563	J021A_Total CD45+_1841	J021A	NR	Baseline	NR	B cell	CCR7+	1-B cell-CCR7+
1	8.79486	5.17597	J022D_Total CD45+_49612	J022D	R	Cycle 3	R	B cell	CCR7+	1-B cell-CCR7+
1	9.65577	5.20835	J028B_Total CD45+_2517	J028B	R	Cycle 1	R	B cell	CCR7+	1-B cell-CCR7+
1	9.09962	5.30166	J002C_Total CD45+_438416	J002C	NR	Cycle 2	NR	B cell	CCR7+	1-B cell-CCR7+
1	9.05595	6.04683	J031F_Total CD45+_44769	J031F	R	Cycle 5	R	B cell	CCR7+	1-B cell-CCR7+
1	9.91794	6.06447	J002C_Total CD45+_73905	J002C	NR	Cycle 2	NR	B cell	CCR7+	1-B cell-CCR7+
1	7.61198	4.53234	J022H_Total CD45+_9005	J022H	R	Cycle 7	R	B cell	CCR7+	1-B cell-CCR7+
1	8.09835	3.85891	J031F_Total CD45+_176408	J031F	R	Cycle 5	R	B cell	CCR7+	1-B cell-CCR7+
1	7.67133	5.0062	J013D_Total CD45+_60372	J013D	R	Cycle 3	R	B cell	CCR7+	1-B cell-CCR7+
1	8.59484	4.3789	J033B_Total CD45+_8671	J033B	NR	Cycle 1	NR	B cell	CCR7+	1-B cell-CCR7+
1	8.67041	3.18838	J031F_Total CD45+_150602	J031F	R	Cycle 5	R	B cell	CCR7+	1-B cell-CCR7+
1	8.97327	4.23375	CYH_Total CD45+_69781	CYH	HD	Baseline	HD	B cell	CCR7+	1-B cell-CCR7+
1	8.45816	2.93531	J033B_Total CD45+_5552	J033B	NR	Cycle 1	NR	B cell	CCR7+	1-B cell-CCR7+
1	8.41113	3.46213	J025B_Total CD45+_5296	J025B	R	Cycle 1	R	B cell	CCR7+	1-B cell-CCR7+
1	9.79407	5.01749	J025B_Total CD45+_7927	J025B	R	Cycle 1	R	B cell	CCR7+	1-B cell-CCR7+
1	9.02625	5.91179	J009B_Total CD45+_46898	J009B	NR	Cycle 1	NR	B cell	CCR7+	1-B cell-CCR7+
1	8.95493	4.78074	J018B_Total CD45+_134125	J018B	R	Cycle 1	R	B cell	CCR7+	1-B cell-CCR7+
1	8.19584	2.18007	J002B_Total CD45+_7187	J002B	NR	Cycle 1	NR	B cell	CCR7+	1-B cell-CCR7+
1	9.19186	3.41726	J003A_Total CD45+_22827	J003A	NR	Baseline	NR	B cell	CCR7+	1-B cell-CCR7+
1	9.49649	4.49846	ZZW_Total CD45+_181687	ZZW	HD	Baseline	HD	B cell	CCR7+	1-B cell-CCR7+
1	8.96739	3.11919	J010C_Total CD45+_2370	J010C	NR	Cycle 2	NR	B cell	CCR7+	1-B cell-CCR7+
1	9.87211	6.70305	LB_Total CD45+_25956	LB	HD	Baseline	HD	B cell	CCR7+	1-B cell-CCR7+
1	8.3527	4.46963	J003A_Total CD45+_112221	J003A	NR	Baseline	NR	B cell	CCR7+	1-B cell-CCR7+
1	9.20756	5.17558	J021B_Total CD45+_731	J021B	NR	Cycle 1	NR	B cell	CCR7+	1-B cell-CCR7+
1	8.93769	3.74883	J002C_Total CD45+_217974	J002C	NR	Cycle 2	NR	B cell	CCR7+	1-B cell-CCR7+
1	7.82422	3.83425	J009B_Total CD45+_11749	J009B	NR	Cycle 1	NR	B cell	CCR7+	1-B cell-CCR7+
1	7.6941	3.15574	J018F_Total CD45+_768	J018F	R	Cycle 5	R	B cell	CCR7+	1-B cell-CCR7+
1	8.48521	3.10845	J005F_Total CD45+_305069	J005F	R	Cycle 5	R	B cell	CCR7+	1-B cell-CCR7+
1	8.28979	4.03616	J008A_Total CD45+_405444	J008A	NR	Baseline	NR	B cell	CCR7+	1-B cell-CCR7+
1	9.5208	4.1202	J002A_Total CD45+_176543	J002A	NR	Baseline	NR	B cell	CCR7+	1-B cell-CCR7+
1	9.75198	5.78269	J021D_Total CD45+_26062	J021D	NR	Cycle 3	NR	B cell	CCR7+	1-B cell-CCR7+
1	8.70707	6.03031	J005A_Total CD45+_161812	J005A	R	Baseline	R	B cell	CCR7+	1-B cell-CCR7+
1	8.41198	4.64349	SXB_Total CD45+_29091	SXB	HD	Baseline	HD	B cell	CCR7+	1-B cell-CCR7+
1	8.46714	2.9005	J018A_Total CD45+_121177	J018A	R	Baseline	R	B cell	CCR7+	1-B cell-CCR7+
1	9.18283	5.71048	J018C_Total CD45+_75343	J018C	R	Cycle 2	R	B cell	CCR7+	1-B cell-CCR7+
1	8.38691	4.61445	J010C_Total CD45+_2484	J010C	NR	Cycle 2	NR	B cell	CCR7+	1-B cell-CCR7+
1	8.81361	5.24656	LWG_Total CD45+_12698	LWG	HD	Baseline	HD	B cell	CCR7+	1-B cell-CCR7+
1	7.87646	3.98083	J025B_Total CD45+_10150	J025B	R	Cycle 1	R	B cell	CCR7+	1-B cell-CCR7+
1	9.11162	5.74386	J034C_Total CD45+_11669	J034C	NR	Cycle 2	NR	B cell	CCR7+	1-B cell-CCR7+
1	9.91292	5.14073	J018C_Total CD45+_358120	J018C	R	Cycle 2	R	B cell	CCR7+	1-B cell-CCR7+
1	8.40931	3.92767	J005D_Total CD45+_251841	J005D	R	Cycle 3	R	B cell	CCR7+	1-B cell-CCR7+
1	8.43629	4.97584	J025B_Total CD45+_6282	J025B	R	Cycle 1	R	B cell	CCR7+	1-B cell-CCR7+
1	7.51077	3.29784	J028B_Total CD45+_16918	J028B	R	Cycle 1	R	B cell	CCR7+	1-B cell-CCR7+
1	8.41714	3.34174	J018D_Total CD45+_44183	J018D	R	Cycle 3	R	B cell	CCR7+	1-B cell-CCR7+
1	9.16623	5.11373	WFY_Total CD45+_241063	WFY	HD	Baseline	HD	B cell	CCR7+	1-B cell-CCR7+
1	8.28693	3.1796	HJW_Total CD45+_47161	HJW	HD	Baseline	HD	B cell	CCR7+	1-B cell-CCR7+
1	8.38582	2.52437	J034B_Total CD45+_2968	J034B	NR	Cycle 1	NR	B cell	CCR7+	1-B cell-CCR7+
1	7.91571	4.51287	J004A_Total CD45+_88735	J004A	NR	Baseline	NR	B cell	CCR7+	1-B cell-CCR7+
1	9.24847	4.69027	J002C_Total CD45+_28759	J002C	NR	Cycle 2	NR	B cell	CCR7+	1-B cell-CCR7+
1	9.66104	5.88548	J010C_Total CD45+_3508	J010C	NR	Cycle 2	NR	B cell	CCR7+	1-B cell-CCR7+
1	8.83536	6.09368	J009D_Total CD45+_35033	J009D	NR	Cycle 3	NR	B cell	CCR7+	1-B cell-CCR7+
1	7.35293	4.33446	J034C_Total CD45+_6626	J034C	NR	Cycle 2	NR	B cell	CCR7+	1-B cell-CCR7+
1	9.12466	5.5082	J022B_Total CD45+_25546	J022B	R	Cycle 1	R	B cell	CCR7+	1-B cell-CCR7+
1	8.55086	5.70908	J022B_Total CD45+_24482	J022B	R	Cycle 1	R	B cell	CCR7+	1-B cell-CCR7+
1	7.20796	3.66787	J009C_Total CD45+_57967	J009C	NR	Cycle 2	NR	B cell	CCR7+	1-B cell-CCR7+
1	9.69904	5.21411	J021C_Total CD45+_447	J021C	NR	Cycle 2	NR	B cell	CCR7+	1-B cell-CCR7+
1	7.70479	3.86065	J014B_Total CD45+_17145	J014B	R	Cycle 1	R	B cell	CCR7+	1-B cell-CCR7+
1	8.86522	6.06857	J025B_Total CD45+_3309	J025B	R	Cycle 1	R	B cell	CCR7+	1-B cell-CCR7+
1	7.78211	4.5242	J005B_Total CD45+_519610	J005B	R	Cycle 1	R	B cell	CCR7+	1-B cell-CCR7+
1	7.97225	4.31277	J015B_Total CD45+_4521	J015B	NR	Cycle 2	NR	B cell	CCR7+	1-B cell-CCR7+
1	8.80922	5.52877	J018C_Total CD45+_664237	J018C	R	Cycle 2	R	B cell	CCR7+	1-B cell-CCR7+
1	8.98793	3.11962	CYH_Total CD45+_74948	CYH	HD	Baseline	HD	B cell	CCR7+	1-B cell-CCR7+
1	9.55087	5.82036	J018F_Total CD45+_3346	J018F	R	Cycle 5	R	B cell	CCR7+	1-B cell-CCR7+
1	8.52202	3.83082	J022G_Total CD45+_13171	J022G	R	Cycle 6	R	B cell	CCR7+	1-B cell-CCR7+
1	8.23914	3.39167	J005F_Total CD45+_462982	J005F	R	Cycle 5	R	B cell	CCR7+	1-B cell-CCR7+
1	8.84956	3.92043	LN_Total CD45+_294668	LN	HD	Baseline	HD	B cell	CCR7+	1-B cell-CCR7+
1	8.45105	2.53357	LWG_Total CD45+_399530	LWG	HD	Baseline	HD	B cell	CCR7+	1-B cell-CCR7+
1	8.31134	5.01561	J033C_Total CD45+_15934	J033C	NR	Cycle 2	NR	B cell	CCR7+	1-B cell-CCR7+
1	9.13623	3.91236	J018A_Total CD45+_116013	J018A	R	Baseline	R	B cell	CCR7+	1-B cell-CCR7+
1	9.52642	5.45138	J031D_Total CD45+_13713	J031D	R	Cycle 3	R	B cell	CCR7+	1-B cell-CCR7+
1	9.48009	5.73993	J021C_Total CD45+_5116	J021C	NR	Cycle 2	NR	B cell	CCR7+	1-B cell-CCR7+
1	7.75227	3.54264	J029C_Total CD45+_27356	J029C	R	Cycle 2	R	B cell	CCR7+	1-B cell-CCR7+
1	8.13885	4.54364	ZZW_Total CD45+_648969	ZZW	HD	Baseline	HD	B cell	CCR7+	1-B cell-CCR7+
1	9.97441	6.08009	ZZW_Total CD45+_1056574	ZZW	HD	Baseline	HD	B cell	CCR7+	1-B cell-CCR7+
1	9.92334	6.69048	J018A_Total CD45+_3089	J018A	R	Baseline	R	B cell	CCR7+	1-B cell-CCR7+
1	8.48767	5.42657	J018G_Total CD45+_8328	J018G	R	Cycle 6	R	B cell	CCR7+	1-B cell-CCR7+
1	7.97892	4.29804	LWG_Total CD45+_291788	LWG	HD	Baseline	HD	B cell	CCR7+	1-B cell-CCR7+
1	8.38223	4.71407	J022B_Total CD45+_21616	J022B	R	Cycle 1	R	B cell	CCR7+	1-B cell-CCR7+
1	8.67235	5.59344	J010C_Total CD45+_3400	J010C	NR	Cycle 2	NR	B cell	CCR7+	1-B cell-CCR7+
1	9.619	6.18215	J021A_Total CD45+_1544	J021A	NR	Baseline	NR	B cell	CCR7+	1-B cell-CCR7+
1	8.69506	5.19277	J030B_Total CD45+_19119	J030B	R	Cycle 1	R	B cell	CCR7+	1-B cell-CCR7+
1	9.12587	3.90908	J002B_Total CD45+_165769	J002B	NR	Cycle 1	NR	B cell	CCR7+	1-B cell-CCR7+
1	10.0137	6.20019	J022G_Total CD45+_12518	J022G	R	Cycle 6	R	B cell	CCR7+	1-B cell-CCR7+
1	8.60383	3.47699	J031D_Total CD45+_13745	J031D	R	Cycle 3	R	B cell	CCR7+	1-B cell-CCR7+
1	7.50056	4.06845	J034C_Total CD45+_29166	J034C	NR	Cycle 2	NR	B cell	CCR7+	1-B cell-CCR7+
1	8.21443	3.40562	J023A_Total CD45+_8482	J023A	NR	Baseline	NR	B cell	CCR7+	1-B cell-CCR7+
1	9.78491	6.57561	J010A_Total CD45+_5048	J010A	NR	Baseline	NR	B cell	CCR7+	1-B cell-CCR7+
1	7.29814	3.94132	FXM_Total CD45+_863583	FXM	HD	Baseline	HD	B cell	CCR7+	1-B cell-CCR7+
1	8.64789	5.24615	J009A_Total CD45+_20680	J009A	NR	Baseline	NR	B cell	CCR7+	1-B cell-CCR7+
1	9.44339	4.11358	J008B_Total CD45+_24076	J008B	NR	Cycle 1	NR	B cell	CCR7+	1-B cell-CCR7+
1	8.41088	4.20801	J018D_Total CD45+_56787	J018D	R	Cycle 3	R	B cell	CCR7+	1-B cell-CCR7+
1	7.8215	3.12205	J005B_Total CD45+_214089	J005B	R	Cycle 1	R	B cell	CCR7+	1-B cell-CCR7+
1	7.8987	4.12084	J018F_Total CD45+_9338	J018F	R	Cycle 5	R	B cell	CCR7+	1-B cell-CCR7+
1	8.32423	4.63605	LGF_Total CD45+_747359	LGF	HD	Baseline	HD	B cell	CCR7+	1-B cell-CCR7+
1	8.30094	4.18841	J009B_Total CD45+_41758	J009B	NR	Cycle 1	NR	B cell	CCR7+	1-B cell-CCR7+
1	9.41021	5.26399	J014B_Total CD45+_83596	J014B	R	Cycle 1	R	B cell	CCR7+	1-B cell-CCR7+
1	9.67946	6.40944	J033C_Total CD45+_55133	J033C	NR	Cycle 2	NR	B cell	CCR7+	1-B cell-CCR7+
1	9.19424	4.73738	J010A_Total CD45+_84105	J010A	NR	Baseline	NR	B cell	CCR7+	1-B cell-CCR7+
1	9.74143	6.13094	J031D_Total CD45+_5876	J031D	R	Cycle 3	R	B cell	CCR7+	1-B cell-CCR7+
1	9.19379	3.71361	J021C_Total CD45+_6277	J021C	NR	Cycle 2	NR	B cell	CCR7+	1-B cell-CCR7+
1	8.98526	5.69735	J010C_Total CD45+_1536	J010C	NR	Cycle 2	NR	B cell	CCR7+	1-B cell-CCR7+
1	9.87264	6.03447	J018C_Total CD45+_592411	J018C	R	Cycle 2	R	B cell	CCR7+	1-B cell-CCR7+
1	8.5993	3.57202	J018F_Total CD45+_7356	J018F	R	Cycle 5	R	B cell	CCR7+	1-B cell-CCR7+
1	9.44066	4.05255	J030A_Total CD45+_3061	J030A	R	Baseline	R	B cell	CCR7+	1-B cell-CCR7+
1	9.44107	4.20406	J018F_Total CD45+_10016	J018F	R	Cycle 5	R	B cell	CCR7+	1-B cell-CCR7+
1	9.39691	5.78769	J021A_Total CD45+_4131	J021A	NR	Baseline	NR	B cell	CCR7+	1-B cell-CCR7+
1	8.70189	5.14479	J014A_Total CD45+_10967	J014A	R	Baseline	R	B cell	CCR7+	1-B cell-CCR7+
1	8.92852	5.63315	J030A_Total CD45+_5857	J030A	R	Baseline	R	B cell	CCR7+	1-B cell-CCR7+
1	10.0137	6.20425	J031A_Total CD45+_4076	J031A	R	Baseline	R	B cell	CCR7+	1-B cell-CCR7+
1	9.21124	5.27578	J018B_Total CD45+_24640	J018B	R	Cycle 1	R	B cell	CCR7+	1-B cell-CCR7+
1	8.47595	3.58954	J014A_Total CD45+_80197	J014A	R	Baseline	R	B cell	CCR7+	1-B cell-CCR7+
1	8.24267	3.91573	J035C_Total CD45+_321	J035C	NR	Cycle 2	NR	B cell	CCR7+	1-B cell-CCR7+
1	8.36985	3.23784	J031F_Total CD45+_59150	J031F	R	Cycle 5	R	B cell	CCR7+	1-B cell-CCR7+
1	9.04609	4.12039	J031A_Total CD45+_1922	J031A	R	Baseline	R	B cell	CCR7+	1-B cell-CCR7+
1	8.1636	4.86413	J009B_Total CD45+_7059	J009B	NR	Cycle 1	NR	B cell	CCR7+	1-B cell-CCR7+
1	8.34077	4.45455	J033B_Total CD45+_2353	J033B	NR	Cycle 1	NR	B cell	CCR7+	1-B cell-CCR7+
1	7.59785	3.90056	J005F_Total CD45+_213640	J005F	R	Cycle 5	R	B cell	CCR7+	1-B cell-CCR7+
1	8.41683	3.07108	SXB_Total CD45+_20067	SXB	HD	Baseline	HD	B cell	CCR7+	1-B cell-CCR7+
1	9.6683	5.89121	J021C_Total CD45+_7881	J021C	NR	Cycle 2	NR	B cell	CCR7+	1-B cell-CCR7+
1	8.08208	3.97812	J031E_Total CD45+_3717	J031E	R	Cycle 4	R	B cell	CCR7+	1-B cell-CCR7+
1	8.29569	3.94039	J034B_Total CD45+_7199	J034B	NR	Cycle 1	NR	B cell	CCR7+	1-B cell-CCR7+
1	8.60221	3.4043	ZZW_Total CD45+_318463	ZZW	HD	Baseline	HD	B cell	CCR7+	1-B cell-CCR7+
1	8.26506	4.93493	J004A_Total CD45+_231546	J004A	NR	Baseline	NR	B cell	CCR7+	1-B cell-CCR7+
1	7.76864	4.18647	J025C_Total CD45+_15454	J025C	R	Cycle 2	R	B cell	CCR7+	1-B cell-CCR7+
1	8.59332	5.74489	J013C_Total CD45+_734	J013C	R	Cycle 2	R	B cell	CCR7+	1-B cell-CCR7+
1	7.60955	3.3446	J014B_Total CD45+_15854	J014B	R	Cycle 1	R	B cell	CCR7+	1-B cell-CCR7+
1	7.62312	4.01035	J005F_Total CD45+_365920	J005F	R	Cycle 5	R	B cell	CCR7+	1-B cell-CCR7+
1	7.8574	4.90782	LWG_Total CD45+_812737	LWG	HD	Baseline	HD	B cell	CCR7+	1-B cell-CCR7+
1	10.1127	5.61563	LB_Total CD45+_402350	LB	HD	Baseline	HD	B cell	CCR7+	1-B cell-CCR7+
1	8.99917	5.05974	J008A_Total CD45+_509214	J008A	NR	Baseline	NR	B cell	CCR7+	1-B cell-CCR7+
1	9.00948	6.05979	J003A_Total CD45+_135114	J003A	NR	Baseline	NR	B cell	CCR7+	1-B cell-CCR7+
1	8.6571	3.24147	J033B_Total CD45+_4444	J033B	NR	Cycle 1	NR	B cell	CCR7+	1-B cell-CCR7+
1	9.51858	5.86938	J031E_Total CD45+_8458	J031E	R	Cycle 4	R	B cell	CCR7+	1-B cell-CCR7+
1	9.74855	6.06313	J018B_Total CD45+_82482	J018B	R	Cycle 1	R	B cell	CCR7+	1-B cell-CCR7+
1	8.51354	4.93282	ZJG_Total CD45+_1070804	ZJG	HD	Baseline	HD	B cell	CCR7+	1-B cell-CCR7+
1	9.02589	4.17306	J018A_Total CD45+_130801	J018A	R	Baseline	R	B cell	CCR7+	1-B cell-CCR7+
1	8.51139	2.7163	LN_Total CD45+_65040	LN	HD	Baseline	HD	B cell	CCR7+	1-B cell-CCR7+
1	9.01606	5.99077	J006D_Total CD45+_404969	J006D	R	Cycle 3	R	B cell	CCR7+	1-B cell-CCR7+
1	9.69411	6.4243	J031A_Total CD45+_1183	J031A	R	Baseline	R	B cell	CCR7+	1-B cell-CCR7+
1	9.08524	5.23604	J018C_Total CD45+_823630	J018C	R	Cycle 2	R	B cell	CCR7+	1-B cell-CCR7+
1	9.04973	4.50792	J031E_Total CD45+_3662	J031E	R	Cycle 4	R	B cell	CCR7+	1-B cell-CCR7+
1	9.10418	5.78415	J006D_Total CD45+_17617	J006D	R	Cycle 3	R	B cell	CCR7+	1-B cell-CCR7+
1	8.35287	5.1145	J018F_Total CD45+_7628	J018F	R	Cycle 5	R	B cell	CCR7+	1-B cell-CCR7+
1	8.22942	4.56999	J023A_Total CD45+_9628	J023A	NR	Baseline	NR	B cell	CCR7+	1-B cell-CCR7+
1	8.85001	3.60543	J018F_Total CD45+_10322	J018F	R	Cycle 5	R	B cell	CCR7+	1-B cell-CCR7+
1	8.59799	3.03017	ZZW_Total CD45+_113675	ZZW	HD	Baseline	HD	B cell	CCR7+	1-B cell-CCR7+
1	8.87443	2.93474	J022G_Total CD45+_19395	J022G	R	Cycle 6	R	B cell	CCR7+	1-B cell-CCR7+
1	8.39248	4.47457	J035B_Total CD45+_1173	J035B	NR	Cycle 1	NR	B cell	CCR7+	1-B cell-CCR7+
1	7.32306	3.9022	DWR_Total CD45+_261698	DWR	HD	Baseline	HD	B cell	CCR7+	1-B cell-CCR7+
1	8.30527	3.02618	J018A_Total CD45+_13952	J018A	R	Baseline	R	B cell	CCR7+	1-B cell-CCR7+
1	9.09971	6.03775	J033B_Total CD45+_6285	J033B	NR	Cycle 1	NR	B cell	CCR7+	1-B cell-CCR7+
1	9.01398	5.19106	J013E_Total CD45+_395527	J013E	R	Cycle 4	R	B cell	CCR7+	1-B cell-CCR7+
1	8.63262	2.96986	J031E_Total CD45+_10132	J031E	R	Cycle 4	R	B cell	CCR7+	1-B cell-CCR7+
1	8.65526	5.55879	J018F_Total CD45+_9870	J018F	R	Cycle 5	R	B cell	CCR7+	1-B cell-CCR7+
1	7.86108	3.9854	J010C_Total CD45+_5035	J010C	NR	Cycle 2	NR	B cell	CCR7+	1-B cell-CCR7+
1	7.64927	3.85669	J035B_Total CD45+_1656	J035B	NR	Cycle 1	NR	B cell	CCR7+	1-B cell-CCR7+
1	8.51607	5.19144	LWG_Total CD45+_707439	LWG	HD	Baseline	HD	B cell	CCR7+	1-B cell-CCR7+
1	10.0794	6.18735	ZZW_Total CD45+_74479	ZZW	HD	Baseline	HD	B cell	CCR7+	1-B cell-CCR7+
1	9.02866	6.04145	J009D_Total CD45+_63302	J009D	NR	Cycle 3	NR	B cell	CCR7+	1-B cell-CCR7+
1	9.02451	4.30162	LN_Total CD45+_389363	LN	HD	Baseline	HD	B cell	CCR7+	1-B cell-CCR7+
1	9.70529	5.92271	CJF_Total CD45+_397173	CJF	HD	Baseline	HD	B cell	CCR7+	1-B cell-CCR7+
1	9.01369	6.16899	J006C_Total CD45+_235599	J006C	R	Cycle 2	R	B cell	CCR7+	1-B cell-CCR7+
1	8.45274	4.91083	ZZW_Total CD45+_363678	ZZW	HD	Baseline	HD	B cell	CCR7+	1-B cell-CCR7+
1	9.0498	5.02338	J031C_Total CD45+_2938	J031C	R	Cycle 2	R	B cell	CCR7+	1-B cell-CCR7+
1	9.2525	5.59209	J033B_Total CD45+_2764	J033B	NR	Cycle 1	NR	B cell	CCR7+	1-B cell-CCR7+
1	7.94559	3.43819	J002C_Total CD45+_358064	J002C	NR	Cycle 2	NR	B cell	CCR7+	1-B cell-CCR7+
1	8.32553	5.02751	J033B_Total CD45+_9191	J033B	NR	Cycle 1	NR	B cell	CCR7+	1-B cell-CCR7+
1	8.60092	4.64196	J031D_Total CD45+_7817	J031D	R	Cycle 3	R	B cell	CCR7+	1-B cell-CCR7+
1	9.16711	4.07594	J029C_Total CD45+_13886	J029C	R	Cycle 2	R	B cell	CCR7+	1-B cell-CCR7+
1	9.45142	3.71731	LWG_Total CD45+_66486	LWG	HD	Baseline	HD	B cell	CCR7+	1-B cell-CCR7+
1	9.82368	4.55392	ZZW_Total CD45+_1051004	ZZW	HD	Baseline	HD	B cell	CCR7+	1-B cell-CCR7+
1	9.12215	5.92645	LB_Total CD45+_678426	LB	HD	Baseline	HD	B cell	CCR7+	1-B cell-CCR7+
1	7.56488	3.99365	J031C_Total CD45+_5366	J031C	R	Cycle 2	R	B cell	CCR7+	1-B cell-CCR7+
1	9.89061	5.12689	J010C_Total CD45+_511	J010C	NR	Cycle 2	NR	B cell	CCR7+	1-B cell-CCR7+
1	8.27254	4.58661	J006D_Total CD45+_402599	J006D	R	Cycle 3	R	B cell	CCR7+	1-B cell-CCR7+
1	8.55305	5.66196	J023A_Total CD45+_6825	J023A	NR	Baseline	NR	B cell	CCR7+	1-B cell-CCR7+
1	9.77199	4.87613	J009C_Total CD45+_35942	J009C	NR	Cycle 2	NR	B cell	CCR7+	1-B cell-CCR7+
1	8.01095	3.31397	J025B_Total CD45+_9189	J025B	R	Cycle 1	R	B cell	CCR7+	1-B cell-CCR7+
1	7.71283	4.95075	J002A_Total CD45+_271491	J002A	NR	Baseline	NR	B cell	CCR7+	1-B cell-CCR7+
1	8.50557	5.21376	LWG_Total CD45+_513814	LWG	HD	Baseline	HD	B cell	CCR7+	1-B cell-CCR7+
1	8.57576	2.64945	FXM_Total CD45+_148737	FXM	HD	Baseline	HD	B cell	CCR7+	1-B cell-CCR7+
1	9.13556	3.93624	J002C_Total CD45+_96211	J002C	NR	Cycle 2	NR	B cell	CCR7+	1-B cell-CCR7+
1	8.6041	5.85432	J010C_Total CD45+_5261	J010C	NR	Cycle 2	NR	B cell	CCR7+	1-B cell-CCR7+
1	9.5342	4.0444	J031E_Total CD45+_8728	J031E	R	Cycle 4	R	B cell	CCR7+	1-B cell-CCR7+
1	9.17465	4.74693	J009C_Total CD45+_30310	J009C	NR	Cycle 2	NR	B cell	CCR7+	1-B cell-CCR7+
1	8.25675	3.78731	J002C_Total CD45+_403869	J002C	NR	Cycle 2	NR	B cell	CCR7+	1-B cell-CCR7+
1	9.0772	3.48729	J031F_Total CD45+_196591	J031F	R	Cycle 5	R	B cell	CCR7+	1-B cell-CCR7+
1	9.52909	4.56709	LWG_Total CD45+_280506	LWG	HD	Baseline	HD	B cell	CCR7+	1-B cell-CCR7+
1	8.67636	3.34183	J010B_Total CD45+_130262	J010B	NR	Cycle 1	NR	B cell	CCR7+	1-B cell-CCR7+
1	8.46203	4.19789	J029C_Total CD45+_13829	J029C	R	Cycle 2	R	B cell	CCR7+	1-B cell-CCR7+
1	8.58495	5.25806	J034B_Total CD45+_2056	J034B	NR	Cycle 1	NR	B cell	CCR7+	1-B cell-CCR7+
1	7.72298	5.06337	J018E_Total CD45+_1721	J018E	R	Cycle 4	R	B cell	CCR7+	1-B cell-CCR7+
1	8.52808	2.57024	ZJG_Total CD45+_818946	ZJG	HD	Baseline	HD	B cell	CCR7+	1-B cell-CCR7+
1	8.42608	4.04779	J033B_Total CD45+_6306	J033B	NR	Cycle 1	NR	B cell	CCR7+	1-B cell-CCR7+
1	7.58821	4.07857	J029C_Total CD45+_14232	J029C	R	Cycle 2	R	B cell	CCR7+	1-B cell-CCR7+
1	8.4169	4.92381	J010B_Total CD45+_15924	J010B	NR	Cycle 1	NR	B cell	CCR7+	1-B cell-CCR7+
1	9.5422	5.48467	J008B_Total CD45+_16394	J008B	NR	Cycle 1	NR	B cell	CCR7+	1-B cell-CCR7+
1	7.33178	4.4736	J015A_Total CD45+_47658	J015A	NR	Cycle 1	NR	B cell	CCR7+	1-B cell-CCR7+
1	8.54448	5.66171	J004A_Total CD45+_45056	J004A	NR	Baseline	NR	B cell	CCR7+	1-B cell-CCR7+
1	9.40317	4.0273	J031E_Total CD45+_10046	J031E	R	Cycle 4	R	B cell	CCR7+	1-B cell-CCR7+
1	9.07091	5.64247	J022A_Total CD45+_746	J022A	R	Baseline	R	B cell	CCR7+	1-B cell-CCR7+
1	8.99799	3.91571	J013G_Total CD45+_225856	J013G	R	Cycle 6	R	B cell	CCR7+	1-B cell-CCR7+
1	7.73371	3.90041	J009D_Total CD45+_66103	J009D	NR	Cycle 3	NR	B cell	CCR7+	1-B cell-CCR7+
1	8.39072	3.9969	J028C_Total CD45+_1243	J028C	R	Cycle 2	R	B cell	CCR7+	1-B cell-CCR7+
1	8.02023	3.94463	J010C_Total CD45+_4696	J010C	NR	Cycle 2	NR	B cell	CCR7+	1-B cell-CCR7+
1	9.97703	6.04311	J029C_Total CD45+_36939	J029C	R	Cycle 2	R	B cell	CCR7+	1-B cell-CCR7+
1	7.51956	3.95697	J014B_Total CD45+_39270	J014B	R	Cycle 1	R	B cell	CCR7+	1-B cell-CCR7+
1	8.41708	4.08564	J015B_Total CD45+_6835	J015B	NR	Cycle 2	NR	B cell	CCR7+	1-B cell-CCR7+
1	8.75264	4.04942	ZZW_Total CD45+_834061	ZZW	HD	Baseline	HD	B cell	CCR7+	1-B cell-CCR7+
1	8.80226	5.46644	J004A_Total CD45+_210244	J004A	NR	Baseline	NR	B cell	CCR7+	1-B cell-CCR7+
1	8.54956	3.38364	J031A_Total CD45+_1896	J031A	R	Baseline	R	B cell	CCR7+	1-B cell-CCR7+
1	9.49962	6.96227	J030A_Total CD45+_8691	J030A	R	Baseline	R	B cell	CCR7+	1-B cell-CCR7+
1	8.07692	4.22685	LN_Total CD45+_122007	LN	HD	Baseline	HD	B cell	CCR7+	1-B cell-CCR7+
1	8.08144	3.11537	YLP_Total CD45+_379494	YLP	HD	Baseline	HD	B cell	CCR7+	1-B cell-CCR7+
1	9.05819	5.80186	J021D_Total CD45+_5537	J021D	NR	Cycle 3	NR	B cell	CCR7+	1-B cell-CCR7+
1	8.23149	5.35818	J014B_Total CD45+_83245	J014B	R	Cycle 1	R	B cell	CCR7+	1-B cell-CCR7+
1	8.9726	3.108	J031D_Total CD45+_6212	J031D	R	Cycle 3	R	B cell	CCR7+	1-B cell-CCR7+
1	9.82396	5.21005	J018D_Total CD45+_878	J018D	R	Cycle 3	R	B cell	CCR7+	1-B cell-CCR7+
1	8.2199	5.35071	J018F_Total CD45+_12557	J018F	R	Cycle 5	R	B cell	CCR7+	1-B cell-CCR7+
1	9.57583	5.39195	J030B_Total CD45+_3141	J030B	R	Cycle 1	R	B cell	CCR7+	1-B cell-CCR7+
1	8.4341	3.42437	LWG_Total CD45+_376387	LWG	HD	Baseline	HD	B cell	CCR7+	1-B cell-CCR7+
1	7.7765	3.44881	ZJS_Total CD45+_472879	ZJS	HD	Baseline	HD	B cell	CCR7+	1-B cell-CCR7+
1	9.14724	4.94083	J018F_Total CD45+_843	J018F	R	Cycle 5	R	B cell	CCR7+	1-B cell-CCR7+
1	8.42995	4.28812	J018A_Total CD45+_236063	J018A	R	Baseline	R	B cell	CCR7+	1-B cell-CCR7+
1	7.7285	4.06332	J025B_Total CD45+_9337	J025B	R	Cycle 1	R	B cell	CCR7+	1-B cell-CCR7+
1	10.1074	6.1353	J025B_Total CD45+_135	J025B	R	Cycle 1	R	B cell	CCR7+	1-B cell-CCR7+
1	8.61212	3.02356	LB_Total CD45+_232314	LB	HD	Baseline	HD	B cell	CCR7+	1-B cell-CCR7+
1	10.0696	5.37448	J002C_Total CD45+_377554	J002C	NR	Cycle 2	NR	B cell	CCR7+	1-B cell-CCR7+
1	8.74889	4.71111	LN_Total CD45+_511188	LN	HD	Baseline	HD	B cell	CCR7+	1-B cell-CCR7+
1	8.47272	2.54015	LN_Total CD45+_199375	LN	HD	Baseline	HD	B cell	CCR7+	1-B cell-CCR7+
1	8.94294	4.87939	ZJG_Total CD45+_715074	ZJG	HD	Baseline	HD	B cell	CCR7+	1-B cell-CCR7+
1	7.82745	4.48398	J034C_Total CD45+_72892	J034C	NR	Cycle 2	NR	B cell	CCR7+	1-B cell-CCR7+
1	9.897	5.40822	J034B_Total CD45+_376	J034B	NR	Cycle 1	NR	B cell	CCR7+	1-B cell-CCR7+
1	8.31542	2.4092	ZZW_Total CD45+_945854	ZZW	HD	Baseline	HD	B cell	CCR7+	1-B cell-CCR7+
1	8.71602	5.15609	J006C_Total CD45+_83657	J006C	R	Cycle 2	R	B cell	CCR7+	1-B cell-CCR7+
1	8.50348	5.81443	J018F_Total CD45+_14169	J018F	R	Cycle 5	R	B cell	CCR7+	1-B cell-CCR7+
1	8.98327	4.80508	J018A_Total CD45+_207525	J018A	R	Baseline	R	B cell	CCR7+	1-B cell-CCR7+
1	8.12513	3.46627	J008B_Total CD45+_102756	J008B	NR	Cycle 1	NR	B cell	CCR7+	1-B cell-CCR7+
1	9.27697	5.62384	J031D_Total CD45+_18614	J031D	R	Cycle 3	R	B cell	CCR7+	1-B cell-CCR7+
1	7.66712	4.07181	J009D_Total CD45+_51711	J009D	NR	Cycle 3	NR	B cell	CCR7+	1-B cell-CCR7+
1	9.45768	5.52262	J006D_Total CD45+_172157	J006D	R	Cycle 3	R	B cell	CCR7+	1-B cell-CCR7+
1	8.38023	3.73519	LB_Total CD45+_826484	LB	HD	Baseline	HD	B cell	CCR7+	1-B cell-CCR7+
1	7.60936	4.15817	J034B_Total CD45+_9369	J034B	NR	Cycle 1	NR	B cell	CCR7+	1-B cell-CCR7+
1	9.04374	6.12319	J018A_Total CD45+_230775	J018A	R	Baseline	R	B cell	CCR7+	1-B cell-CCR7+
1	8.63485	4.64631	J018C_Total CD45+_791387	J018C	R	Cycle 2	R	B cell	CCR7+	1-B cell-CCR7+
1	8.17319	3.45807	CYH_Total CD45+_285745	CYH	HD	Baseline	HD	B cell	CCR7+	1-B cell-CCR7+
1	8.63979	4.58935	J013G_Total CD45+_66253	J013G	R	Cycle 6	R	B cell	CCR7+	1-B cell-CCR7+
1	8.30278	4.70444	LWG_Total CD45+_646856	LWG	HD	Baseline	HD	B cell	CCR7+	1-B cell-CCR7+
1	9.36601	5.00479	LWG_Total CD45+_523092	LWG	HD	Baseline	HD	B cell	CCR7+	1-B cell-CCR7+
1	8.69855	5.12382	J033C_Total CD45+_31494	J033C	NR	Cycle 2	NR	B cell	CCR7+	1-B cell-CCR7+
1	7.83399	3.93067	J018C_Total CD45+_391402	J018C	R	Cycle 2	R	B cell	CCR7+	1-B cell-CCR7+
1	8.01387	4.49546	J009D_Total CD45+_5859	J009D	NR	Cycle 3	NR	B cell	CCR7+	1-B cell-CCR7+
1	8.51162	2.92817	J008B_Total CD45+_195439	J008B	NR	Cycle 1	NR	B cell	CCR7+	1-B cell-CCR7+
1	9.06161	5.01194	J021C_Total CD45+_5928	J021C	NR	Cycle 2	NR	B cell	CCR7+	1-B cell-CCR7+
1	8.22556	5.33943	J028B_Total CD45+_11282	J028B	R	Cycle 1	R	B cell	CCR7+	1-B cell-CCR7+
1	8.94932	6.13226	J005B_Total CD45+_238015	J005B	R	Cycle 1	R	B cell	CCR7+	1-B cell-CCR7+
1	9.21394	5.5088	J002C_Total CD45+_438615	J002C	NR	Cycle 2	NR	B cell	CCR7+	1-B cell-CCR7+
1	10.0483	6.10101	J031E_Total CD45+_750	J031E	R	Cycle 4	R	B cell	CCR7+	1-B cell-CCR7+
1	9.37627	5.59854	J031E_Total CD45+_1572	J031E	R	Cycle 4	R	B cell	CCR7+	1-B cell-CCR7+
1	9.11157	5.75334	J005E_Total CD45+_508290	J005E	R	Cycle 4	R	B cell	CCR7+	1-B cell-CCR7+
1	9.5401	5.4769	J033B_Total CD45+_2410	J033B	NR	Cycle 1	NR	B cell	CCR7+	1-B cell-CCR7+
1	9.58384	4.01524	J031E_Total CD45+_2427	J031E	R	Cycle 4	R	B cell	CCR7+	1-B cell-CCR7+
1	8.63512	5.3456	J021C_Total CD45+_7767	J021C	NR	Cycle 2	NR	B cell	CCR7+	1-B cell-CCR7+
1	7.88341	4.24653	J031A_Total CD45+_3202	J031A	R	Baseline	R	B cell	CCR7+	1-B cell-CCR7+
1	9.21264	5.52133	J005B_Total CD45+_292763	J005B	R	Cycle 1	R	B cell	CCR7+	1-B cell-CCR7+
1	8.32104	3.98398	ZJG_Total CD45+_625596	ZJG	HD	Baseline	HD	B cell	CCR7+	1-B cell-CCR7+
1	9.96555	5.90656	J013A_Total CD45+_3190	J013A	R	Baseline	R	B cell	CCR7+	1-B cell-CCR7+
1	8.1836	4.53766	LB_Total CD45+_930097	LB	HD	Baseline	HD	B cell	CCR7+	1-B cell-CCR7+
1	8.41459	3.73521	J006C_Total CD45+_130699	J006C	R	Cycle 2	R	B cell	CCR7+	1-B cell-CCR7+
1	7.75072	4.09716	YLP_Total CD45+_67453	YLP	HD	Baseline	HD	B cell	CCR7+	1-B cell-CCR7+
1	8.34915	3.80689	J005F_Total CD45+_522776	J005F	R	Cycle 5	R	B cell	CCR7+	1-B cell-CCR7+
1	9.17529	5.64971	J010C_Total CD45+_7554	J010C	NR	Cycle 2	NR	B cell	CCR7+	1-B cell-CCR7+
1	8.56603	5.85102	J031C_Total CD45+_2777	J031C	R	Cycle 2	R	B cell	CCR7+	1-B cell-CCR7+
1	9.0415	4.23025	J031D_Total CD45+_18848	J031D	R	Cycle 3	R	B cell	CCR7+	1-B cell-CCR7+
1	8.85691	5.01752	SXB_Total CD45+_30059	SXB	HD	Baseline	HD	B cell	CCR7+	1-B cell-CCR7+
1	8.41544	4.83201	LGF_Total CD45+_4523	LGF	HD	Baseline	HD	B cell	CCR7+	1-B cell-CCR7+
1	8.66662	4.9326	J009B_Total CD45+_71743	J009B	NR	Cycle 1	NR	B cell	CCR7+	1-B cell-CCR7+
1	8.12471	5.00367	J029C_Total CD45+_31866	J029C	R	Cycle 2	R	B cell	CCR7+	1-B cell-CCR7+
1	7.89339	4.39911	J005F_Total CD45+_581228	J005F	R	Cycle 5	R	B cell	CCR7+	1-B cell-CCR7+
1	9.18719	4.9755	J018D_Total CD45+_57769	J018D	R	Cycle 3	R	B cell	CCR7+	1-B cell-CCR7+
1	8.56495	5.18227	J006D_Total CD45+_546611	J006D	R	Cycle 3	R	B cell	CCR7+	1-B cell-CCR7+
1	7.78139	3.78271	J018C_Total CD45+_592676	J018C	R	Cycle 2	R	B cell	CCR7+	1-B cell-CCR7+
1	10.0505	5.28408	J018F_Total CD45+_5503	J018F	R	Cycle 5	R	B cell	CCR7+	1-B cell-CCR7+
1	8.63287	3.24318	J005D_Total CD45+_312217	J005D	R	Cycle 3	R	B cell	CCR7+	1-B cell-CCR7+
1	8.30008	4.97946	J005D_Total CD45+_763162	J005D	R	Cycle 3	R	B cell	CCR7+	1-B cell-CCR7+
1	7.93974	2.95484	J005A_Total CD45+_481618	J005A	R	Baseline	R	B cell	CCR7+	1-B cell-CCR7+
1	8.34593	3.12671	J031C_Total CD45+_4803	J031C	R	Cycle 2	R	B cell	CCR7+	1-B cell-CCR7+
1	8.40095	4.9051	J006C_Total CD45+_136206	J006C	R	Cycle 2	R	B cell	CCR7+	1-B cell-CCR7+
1	9.46341	5.49032	J018B_Total CD45+_179169	J018B	R	Cycle 1	R	B cell	CCR7+	1-B cell-CCR7+
1	7.8235	3.8876	J005F_Total CD45+_160832	J005F	R	Cycle 5	R	B cell	CCR7+	1-B cell-CCR7+
1	8.5206	2.65021	WFY_Total CD45+_571031	WFY	HD	Baseline	HD	B cell	CCR7+	1-B cell-CCR7+
1	8.77211	5.95929	J009B_Total CD45+_32592	J009B	NR	Cycle 1	NR	B cell	CCR7+	1-B cell-CCR7+
1	8.64571	2.99545	J005E_Total CD45+_432649	J005E	R	Cycle 4	R	B cell	CCR7+	1-B cell-CCR7+
1	8.4086	2.56933	J010C_Total CD45+_1970	J010C	NR	Cycle 2	NR	B cell	CCR7+	1-B cell-CCR7+
1	8.23445	3.98479	J013C_Total CD45+_10002	J013C	R	Cycle 2	R	B cell	CCR7+	1-B cell-CCR7+
1	8.88706	3.44577	ZZW_Total CD45+_23288	ZZW	HD	Baseline	HD	B cell	CCR7+	1-B cell-CCR7+
1	8.7868	2.79479	ZJG_Total CD45+_557768	ZJG	HD	Baseline	HD	B cell	CCR7+	1-B cell-CCR7+
1	8.43697	4.11357	J014B_Total CD45+_100811	J014B	R	Cycle 1	R	B cell	CCR7+	1-B cell-CCR7+
1	8.89978	4.80722	J033B_Total CD45+_9311	J033B	NR	Cycle 1	NR	B cell	CCR7+	1-B cell-CCR7+
1	8.378	4.82449	J002C_Total CD45+_192092	J002C	NR	Cycle 2	NR	B cell	CCR7+	1-B cell-CCR7+
1	8.62457	4.02809	J018F_Total CD45+_127	J018F	R	Cycle 5	R	B cell	CCR7+	1-B cell-CCR7+
1	9.67325	5.35116	J002B_Total CD45+_201119	J002B	NR	Cycle 1	NR	B cell	CCR7+	1-B cell-CCR7+
1	9.11096	3.32974	J033B_Total CD45+_1548	J033B	NR	Cycle 1	NR	B cell	CCR7+	1-B cell-CCR7+
1	9.49867	5.05782	J010C_Total CD45+_1758	J010C	NR	Cycle 2	NR	B cell	CCR7+	1-B cell-CCR7+
1	9.07818	5.23097	J031F_Total CD45+_40426	J031F	R	Cycle 5	R	B cell	CCR7+	1-B cell-CCR7+
1	8.54447	3.07995	J008A_Total CD45+_11286	J008A	NR	Baseline	NR	B cell	CCR7+	1-B cell-CCR7+
1	9.93018	6.02963	J031E_Total CD45+_1802	J031E	R	Cycle 4	R	B cell	CCR7+	1-B cell-CCR7+
1	8.37814	4.93621	CJF_Total CD45+_554441	CJF	HD	Baseline	HD	B cell	CCR7+	1-B cell-CCR7+
1	7.94241	3.01929	J005A_Total CD45+_93845	J005A	R	Baseline	R	B cell	CCR7+	1-B cell-CCR7+
1	8.75058	3.83249	J024D_Total CD45+_53565	J024D	NR	Cycle 3	NR	B cell	CCR7+	1-B cell-CCR7+
1	8.66356	3.12729	J008B_Total CD45+_53137	J008B	NR	Cycle 1	NR	B cell	CCR7+	1-B cell-CCR7+
1	8.34161	4.49146	J010C_Total CD45+_122	J010C	NR	Cycle 2	NR	B cell	CCR7+	1-B cell-CCR7+
1	7.81882	3.445	J013G_Total CD45+_325606	J013G	R	Cycle 6	R	B cell	CCR7+	1-B cell-CCR7+
1	8.64558	4.48039	J002B_Total CD45+_227481	J002B	NR	Cycle 1	NR	B cell	CCR7+	1-B cell-CCR7+
1	8.55916	3.23816	J018B_Total CD45+_163722	J018B	R	Cycle 1	R	B cell	CCR7+	1-B cell-CCR7+
1	7.85247	3.95531	ZJS_Total CD45+_421924	ZJS	HD	Baseline	HD	B cell	CCR7+	1-B cell-CCR7+
1	9.63308	6.21447	J018F_Total CD45+_9143	J018F	R	Cycle 5	R	B cell	CCR7+	1-B cell-CCR7+
1	9.62886	6.1458	ZJS_Total CD45+_3264	ZJS	HD	Baseline	HD	B cell	CCR7+	1-B cell-CCR7+
1	8.73248	6.02369	J021A_Total CD45+_3544	J021A	NR	Baseline	NR	B cell	CCR7+	1-B cell-CCR7+
1	8.36363	5.32582	J028B_Total CD45+_11965	J028B	R	Cycle 1	R	B cell	CCR7+	1-B cell-CCR7+
1	9.07874	4.87528	J021C_Total CD45+_5531	J021C	NR	Cycle 2	NR	B cell	CCR7+	1-B cell-CCR7+
1	8.30668	5.06529	J035B_Total CD45+_5253	J035B	NR	Cycle 1	NR	B cell	CCR7+	1-B cell-CCR7+
1	8.13817	3.04425	LGF_Total CD45+_38230	LGF	HD	Baseline	HD	B cell	CCR7+	1-B cell-CCR7+
1	8.28153	5.3055	J021A_Total CD45+_3983	J021A	NR	Baseline	NR	B cell	CCR7+	1-B cell-CCR7+
1	8.31005	3.70518	J031A_Total CD45+_3967	J031A	R	Baseline	R	B cell	CCR7+	1-B cell-CCR7+
1	8.64849	2.65967	CYH_Total CD45+_43331	CYH	HD	Baseline	HD	B cell	CCR7+	1-B cell-CCR7+
1	9.56996	6.91846	J018C_Total CD45+_325062	J018C	R	Cycle 2	R	B cell	CCR7+	1-B cell-CCR7+
1	8.52128	4.58997	J028A_Total CD45+_1133	J028A	R	Baseline	R	B cell	CCR7+	1-B cell-CCR7+
1	8.68725	3.87326	J009C_Total CD45+_10649	J009C	NR	Cycle 2	NR	B cell	CCR7+	1-B cell-CCR7+
1	8.74647	5.29594	YLP_Total CD45+_71834	YLP	HD	Baseline	HD	B cell	CCR7+	1-B cell-CCR7+
1	9.08029	5.15772	J033C_Total CD45+_20228	J033C	NR	Cycle 2	NR	B cell	CCR7+	1-B cell-CCR7+
1	8.35285	3.94181	J014A_Total CD45+_31562	J014A	R	Baseline	R	B cell	CCR7+	1-B cell-CCR7+
1	9.99414	5.85265	J013A_Total CD45+_18019	J013A	R	Baseline	R	B cell	CCR7+	1-B cell-CCR7+
1	8.47441	3.4965	J002A_Total CD45+_231073	J002A	NR	Baseline	NR	B cell	CCR7+	1-B cell-CCR7+
1	9.70793	5.20828	J002B_Total CD45+_15412	J002B	NR	Cycle 1	NR	B cell	CCR7+	1-B cell-CCR7+
1	9.85261	4.99395	J010C_Total CD45+_4359	J010C	NR	Cycle 2	NR	B cell	CCR7+	1-B cell-CCR7+
1	9.2341	5.20341	J031B_Total CD45+_958	J031B	R	Cycle 1	R	B cell	CCR7+	1-B cell-CCR7+
1	7.96465	3.12097	J031E_Total CD45+_10549	J031E	R	Cycle 4	R	B cell	CCR7+	1-B cell-CCR7+
1	9.92199	6.62532	J018E_Total CD45+_857	J018E	R	Cycle 4	R	B cell	CCR7+	1-B cell-CCR7+
1	9.18372	5.77646	J029C_Total CD45+_37787	J029C	R	Cycle 2	R	B cell	CCR7+	1-B cell-CCR7+
1	8.19761	3.73894	LB_Total CD45+_485716	LB	HD	Baseline	HD	B cell	CCR7+	1-B cell-CCR7+
1	8.31428	3.75352	J022A_Total CD45+_3142	J022A	R	Baseline	R	B cell	CCR7+	1-B cell-CCR7+
1	7.91074	3.98239	J009D_Total CD45+_60405	J009D	NR	Cycle 3	NR	B cell	CCR7+	1-B cell-CCR7+
1	9.76927	4.57349	J033C_Total CD45+_15744	J033C	NR	Cycle 2	NR	B cell	CCR7+	1-B cell-CCR7+
1	8.28368	2.38177	HJW_Total CD45+_564356	HJW	HD	Baseline	HD	B cell	CCR7+	1-B cell-CCR7+
1	8.0134	3.84957	J022B_Total CD45+_16943	J022B	R	Cycle 1	R	B cell	CCR7+	1-B cell-CCR7+
1	8.40857	2.98368	ZJG_Total CD45+_90705	ZJG	HD	Baseline	HD	B cell	CCR7+	1-B cell-CCR7+
1	8.67017	3.01953	ZJG_Total CD45+_87750	ZJG	HD	Baseline	HD	B cell	CCR7+	1-B cell-CCR7+
1	8.33738	2.45832	J002B_Total CD45+_228364	J002B	NR	Cycle 1	NR	B cell	CCR7+	1-B cell-CCR7+
1	9.38749	5.40766	J031F_Total CD45+_76047	J031F	R	Cycle 5	R	B cell	CCR7+	1-B cell-CCR7+
1	9.16699	5.92441	J010C_Total CD45+_5342	J010C	NR	Cycle 2	NR	B cell	CCR7+	1-B cell-CCR7+
1	8.0591	4.69654	J010C_Total CD45+_4667	J010C	NR	Cycle 2	NR	B cell	CCR7+	1-B cell-CCR7+
1	8.28839	4.13398	LN_Total CD45+_53483	LN	HD	Baseline	HD	B cell	CCR7+	1-B cell-CCR7+
1	9.51893	4.15794	J018B_Total CD45+_107509	J018B	R	Cycle 1	R	B cell	CCR7+	1-B cell-CCR7+
1	8.58626	4.43378	CYH_Total CD45+_16978	CYH	HD	Baseline	HD	B cell	CCR7+	1-B cell-CCR7+
1	8.02628	4.0207	J021C_Total CD45+_5717	J021C	NR	Cycle 2	NR	B cell	CCR7+	1-B cell-CCR7+
1	8.80856	3.03075	J002C_Total CD45+_120873	J002C	NR	Cycle 2	NR	B cell	CCR7+	1-B cell-CCR7+
1	9.08653	6.24426	J010A_Total CD45+_61304	J010A	NR	Baseline	NR	B cell	CCR7+	1-B cell-CCR7+
1	7.61398	4.19926	J005C_Total CD45+_190657	J005C	R	Cycle 2	R	B cell	CCR7+	1-B cell-CCR7+
1	8.85104	5.54711	J031D_Total CD45+_11994	J031D	R	Cycle 3	R	B cell	CCR7+	1-B cell-CCR7+
1	8.07392	4.49844	J009C_Total CD45+_60334	J009C	NR	Cycle 2	NR	B cell	CCR7+	1-B cell-CCR7+
1	9.30861	3.53989	J002C_Total CD45+_172700	J002C	NR	Cycle 2	NR	B cell	CCR7+	1-B cell-CCR7+
1	9.56581	4.94333	J018D_Total CD45+_7083	J018D	R	Cycle 3	R	B cell	CCR7+	1-B cell-CCR7+
1	7.54308	3.58286	J010C_Total CD45+_4272	J010C	NR	Cycle 2	NR	B cell	CCR7+	1-B cell-CCR7+
1	8.95194	5.50828	J030A_Total CD45+_7011	J030A	R	Baseline	R	B cell	CCR7+	1-B cell-CCR7+
1	9.23675	5.1694	J004A_Total CD45+_122377	J004A	NR	Baseline	NR	B cell	CCR7+	1-B cell-CCR7+
1	8.56138	5.53263	LWG_Total CD45+_165579	LWG	HD	Baseline	HD	B cell	CCR7+	1-B cell-CCR7+
1	9.131	4.01539	J002A_Total CD45+_167217	J002A	NR	Baseline	NR	B cell	CCR7+	1-B cell-CCR7+
1	9.41835	3.87696	J008B_Total CD45+_94355	J008B	NR	Cycle 1	NR	B cell	CCR7+	1-B cell-CCR7+
1	8.58631	4.67139	CJF_Total CD45+_794099	CJF	HD	Baseline	HD	B cell	CCR7+	1-B cell-CCR7+
1	9.76292	4.59113	J022C_Total CD45+_1160	J022C	R	Cycle 2	R	B cell	CCR7+	1-B cell-CCR7+
1	8.63963	4.64849	J018C_Total CD45+_676048	J018C	R	Cycle 2	R	B cell	CCR7+	1-B cell-CCR7+
1	8.42031	2.50231	LB_Total CD45+_133858	LB	HD	Baseline	HD	B cell	CCR7+	1-B cell-CCR7+
1	8.19782	4.45962	LB_Total CD45+_994275	LB	HD	Baseline	HD	B cell	CCR7+	1-B cell-CCR7+
1	8.76742	5.89432	J018A_Total CD45+_212732	J018A	R	Baseline	R	B cell	CCR7+	1-B cell-CCR7+
1	9.06842	5.17927	J034B_Total CD45+_4112	J034B	NR	Cycle 1	NR	B cell	CCR7+	1-B cell-CCR7+
1	8.81147	5.08281	J010C_Total CD45+_1514	J010C	NR	Cycle 2	NR	B cell	CCR7+	1-B cell-CCR7+
1	9.41939	4.68585	J002B_Total CD45+_45360	J002B	NR	Cycle 1	NR	B cell	CCR7+	1-B cell-CCR7+
1	8.93679	5.28085	ZZW_Total CD45+_509693	ZZW	HD	Baseline	HD	B cell	CCR7+	1-B cell-CCR7+
1	9.56801	6.02049	SXB_Total CD45+_71383	SXB	HD	Baseline	HD	B cell	CCR7+	1-B cell-CCR7+
1	8.13599	3.75264	J009C_Total CD45+_65818	J009C	NR	Cycle 2	NR	B cell	CCR7+	1-B cell-CCR7+
1	8.85606	4.56676	LWG_Total CD45+_284358	LWG	HD	Baseline	HD	B cell	CCR7+	1-B cell-CCR7+
1	7.96736	3.04694	LGF_Total CD45+_170842	LGF	HD	Baseline	HD	B cell	CCR7+	1-B cell-CCR7+
1	9.1102	5.51686	J031D_Total CD45+_6464	J031D	R	Cycle 3	R	B cell	CCR7+	1-B cell-CCR7+
1	8.18106	4.74048	J009D_Total CD45+_32481	J009D	NR	Cycle 3	NR	B cell	CCR7+	1-B cell-CCR7+
1	7.6915	3.80469	J014A_Total CD45+_144191	J014A	R	Baseline	R	B cell	CCR7+	1-B cell-CCR7+
1	8.75933	4.64352	J031F_Total CD45+_9434	J031F	R	Cycle 5	R	B cell	CCR7+	1-B cell-CCR7+
1	8.63662	4.96618	DWR_Total CD45+_204961	DWR	HD	Baseline	HD	B cell	CCR7+	1-B cell-CCR7+
1	8.39366	2.467	J028B_Total CD45+_3678	J028B	R	Cycle 1	R	B cell	CCR7+	1-B cell-CCR7+
1	9.63659	4.98978	J031F_Total CD45+_172137	J031F	R	Cycle 5	R	B cell	CCR7+	1-B cell-CCR7+
1	8.49171	4.3872	J005G_Total CD45+_3705	J005G	R	Cycle 6	R	B cell	CCR7+	1-B cell-CCR7+
1	8.91641	5.37545	J021C_Total CD45+_7236	J021C	NR	Cycle 2	NR	B cell	CCR7+	1-B cell-CCR7+
1	8.52231	4.0942	LWG_Total CD45+_242472	LWG	HD	Baseline	HD	B cell	CCR7+	1-B cell-CCR7+
1	7.85431	4.8167	J018C_Total CD45+_353971	J018C	R	Cycle 2	R	B cell	CCR7+	1-B cell-CCR7+
1	9.30614	4.49474	J034B_Total CD45+_6421	J034B	NR	Cycle 1	NR	B cell	CCR7+	1-B cell-CCR7+
1	7.80194	3.81154	LB_Total CD45+_727210	LB	HD	Baseline	HD	B cell	CCR7+	1-B cell-CCR7+
1	7.71129	4.05015	J031B_Total CD45+_3133	J031B	R	Cycle 1	R	B cell	CCR7+	1-B cell-CCR7+
1	9.15925	4.54137	J002B_Total CD45+_240612	J002B	NR	Cycle 1	NR	B cell	CCR7+	1-B cell-CCR7+
1	8.15139	3.41951	J022B_Total CD45+_10811	J022B	R	Cycle 1	R	B cell	CCR7+	1-B cell-CCR7+
1	9.64183	4.57856	J005F_Total CD45+_305289	J005F	R	Cycle 5	R	B cell	CCR7+	1-B cell-CCR7+
1	7.64431	3.65423	LB_Total CD45+_1125256	LB	HD	Baseline	HD	B cell	CCR7+	1-B cell-CCR7+
1	9.27002	5.67692	J009A_Total CD45+_25124	J009A	NR	Baseline	NR	B cell	CCR7+	1-B cell-CCR7+
1	9.5414	4.10099	J018D_Total CD45+_2197	J018D	R	Cycle 3	R	B cell	CCR7+	1-B cell-CCR7+
1	8.60322	4.53544	J025B_Total CD45+_1291	J025B	R	Cycle 1	R	B cell	CCR7+	1-B cell-CCR7+
1	8.31861	4.01466	LN_Total CD45+_487722	LN	HD	Baseline	HD	B cell	CCR7+	1-B cell-CCR7+
1	8.76725	4.2632	J018F_Total CD45+_5818	J018F	R	Cycle 5	R	B cell	CCR7+	1-B cell-CCR7+
1	8.41384	4.52836	J018D_Total CD45+_69816	J018D	R	Cycle 3	R	B cell	CCR7+	1-B cell-CCR7+
1	8.17822	3.34763	J031E_Total CD45+_6215	J031E	R	Cycle 4	R	B cell	CCR7+	1-B cell-CCR7+
1	8.77446	2.8577	YLP_Total CD45+_318343	YLP	HD	Baseline	HD	B cell	CCR7+	1-B cell-CCR7+
1	7.87471	3.86337	J014B_Total CD45+_10742	J014B	R	Cycle 1	R	B cell	CCR7+	1-B cell-CCR7+
1	9.41348	5.24561	J031D_Total CD45+_14509	J031D	R	Cycle 3	R	B cell	CCR7+	1-B cell-CCR7+
1	7.67622	4.23372	J014A_Total CD45+_140065	J014A	R	Baseline	R	B cell	CCR7+	1-B cell-CCR7+
1	8.31232	4.90587	J004A_Total CD45+_56132	J004A	NR	Baseline	NR	B cell	CCR7+	1-B cell-CCR7+
1	7.95862	3.39999	DWR_Total CD45+_210897	DWR	HD	Baseline	HD	B cell	CCR7+	1-B cell-CCR7+
1	8.98349	5.14954	J002B_Total CD45+_31543	J002B	NR	Cycle 1	NR	B cell	CCR7+	1-B cell-CCR7+
1	8.39392	3.52401	J005F_Total CD45+_396906	J005F	R	Cycle 5	R	B cell	CCR7+	1-B cell-CCR7+
1	8.47199	4.57119	J010B_Total CD45+_142985	J010B	NR	Cycle 1	NR	B cell	CCR7+	1-B cell-CCR7+
1	9.21225	5.37791	J018B_Total CD45+_293892	J018B	R	Cycle 1	R	B cell	CCR7+	1-B cell-CCR7+
1	9.2364	5.05039	J031C_Total CD45+_6116	J031C	R	Cycle 2	R	B cell	CCR7+	1-B cell-CCR7+
1	8.15221	4.47005	J013D_Total CD45+_34254	J013D	R	Cycle 3	R	B cell	CCR7+	1-B cell-CCR7+
1	8.97519	4.47513	J029C_Total CD45+_10928	J029C	R	Cycle 2	R	B cell	CCR7+	1-B cell-CCR7+
1	8.63466	4.86029	J033B_Total CD45+_4319	J033B	NR	Cycle 1	NR	B cell	CCR7+	1-B cell-CCR7+
1	8.50767	2.45707	J034B_Total CD45+_10595	J034B	NR	Cycle 1	NR	B cell	CCR7+	1-B cell-CCR7+
1	10.0608	5.36672	J021C_Total CD45+_317	J021C	NR	Cycle 2	NR	B cell	CCR7+	1-B cell-CCR7+
1	8.23785	3.85579	J004A_Total CD45+_106097	J004A	NR	Baseline	NR	B cell	CCR7+	1-B cell-CCR7+
1	8.10148	4.61538	J009A_Total CD45+_20455	J009A	NR	Baseline	NR	B cell	CCR7+	1-B cell-CCR7+
1	8.43071	3.73822	J005E_Total CD45+_265018	J005E	R	Cycle 4	R	B cell	CCR7+	1-B cell-CCR7+
1	8.40337	5.68349	J014A_Total CD45+_36091	J014A	R	Baseline	R	B cell	CCR7+	1-B cell-CCR7+
1	8.1508	2.94415	J010C_Total CD45+_4932	J010C	NR	Cycle 2	NR	B cell	CCR7+	1-B cell-CCR7+
1	7.85198	3.52643	J010C_Total CD45+_6566	J010C	NR	Cycle 2	NR	B cell	CCR7+	1-B cell-CCR7+
1	9.77521	4.62517	J003A_Total CD45+_3203	J003A	NR	Baseline	NR	B cell	CCR7+	1-B cell-CCR7+
1	7.98921	3.79789	J018D_Total CD45+_81150	J018D	R	Cycle 3	R	B cell	CCR7+	1-B cell-CCR7+
1	8.86706	3.63815	J005F_Total CD45+_340994	J005F	R	Cycle 5	R	B cell	CCR7+	1-B cell-CCR7+
1	8.45937	2.55536	J023A_Total CD45+_8812	J023A	NR	Baseline	NR	B cell	CCR7+	1-B cell-CCR7+
1	8.7664	3.65211	J023A_Total CD45+_512	J023A	NR	Baseline	NR	B cell	CCR7+	1-B cell-CCR7+
1	7.86321	3.91181	SXB_Total CD45+_37331	SXB	HD	Baseline	HD	B cell	CCR7+	1-B cell-CCR7+
1	9.305	5.83442	J021A_Total CD45+_7162	J021A	NR	Baseline	NR	B cell	CCR7+	1-B cell-CCR7+
1	8.80069	3.49561	J013F_Total CD45+_232202	J013F	R	Cycle 5	R	B cell	CCR7+	1-B cell-CCR7+
1	9.00218	5.92055	J018C_Total CD45+_848115	J018C	R	Cycle 2	R	B cell	CCR7+	1-B cell-CCR7+
1	8.9803	3.7063	J031E_Total CD45+_2252	J031E	R	Cycle 4	R	B cell	CCR7+	1-B cell-CCR7+
1	8.61931	3.16689	J025B_Total CD45+_7473	J025B	R	Cycle 1	R	B cell	CCR7+	1-B cell-CCR7+
1	8.55171	5.40312	J018E_Total CD45+_2292	J018E	R	Cycle 4	R	B cell	CCR7+	1-B cell-CCR7+
1	9.43487	3.86836	WFY_Total CD45+_144112	WFY	HD	Baseline	HD	B cell	CCR7+	1-B cell-CCR7+
1	8.85595	5.06971	J015B_Total CD45+_1203	J015B	NR	Cycle 2	NR	B cell	CCR7+	1-B cell-CCR7+
1	7.33973	4.34096	J029C_Total CD45+_28739	J029C	R	Cycle 2	R	B cell	CCR7+	1-B cell-CCR7+
1	8.41618	2.47678	WFY_Total CD45+_152340	WFY	HD	Baseline	HD	B cell	CCR7+	1-B cell-CCR7+
1	8.28513	4.44167	J031F_Total CD45+_177110	J031F	R	Cycle 5	R	B cell	CCR7+	1-B cell-CCR7+
1	7.45928	4.20203	J005C_Total CD45+_403612	J005C	R	Cycle 2	R	B cell	CCR7+	1-B cell-CCR7+
1	8.12663	4.50969	J006B_Total CD45+_231018	J006B	R	Cycle 1	R	B cell	CCR7+	1-B cell-CCR7+
1	7.4665	4.06131	J009C_Total CD45+_63662	J009C	NR	Cycle 2	NR	B cell	CCR7+	1-B cell-CCR7+
1	9.72099	6.32654	J031E_Total CD45+_141	J031E	R	Cycle 4	R	B cell	CCR7+	1-B cell-CCR7+
1	9.12982	5.04423	J034A_Total CD45+_5703	J034A	NR	Baseline	NR	B cell	CCR7+	1-B cell-CCR7+
1	9.3721	5.7325	J002B_Total CD45+_217361	J002B	NR	Cycle 1	NR	B cell	CCR7+	1-B cell-CCR7+
1	8.89907	4.34131	CYH_Total CD45+_251391	CYH	HD	Baseline	HD	B cell	CCR7+	1-B cell-CCR7+
1	9.11842	5.65956	J029A_Total CD45+_1851	J029A	R	Baseline	R	B cell	CCR7+	1-B cell-CCR7+
1	8.75953	5.0613	J005D_Total CD45+_260753	J005D	R	Cycle 3	R	B cell	CCR7+	1-B cell-CCR7+
1	8.29177	3.68444	J013C_Total CD45+_4741	J013C	R	Cycle 2	R	B cell	CCR7+	1-B cell-CCR7+
1	9.05728	4.95354	J031C_Total CD45+_6275	J031C	R	Cycle 2	R	B cell	CCR7+	1-B cell-CCR7+
1	7.68822	3.66098	J021C_Total CD45+_3599	J021C	NR	Cycle 2	NR	B cell	CCR7+	1-B cell-CCR7+
1	8.42985	4.30907	J009B_Total CD45+_27066	J009B	NR	Cycle 1	NR	B cell	CCR7+	1-B cell-CCR7+
1	8.24074	5.05719	J022A_Total CD45+_3271	J022A	R	Baseline	R	B cell	CCR7+	1-B cell-CCR7+
1	8.61177	5.26352	J018C_Total CD45+_169780	J018C	R	Cycle 2	R	B cell	CCR7+	1-B cell-CCR7+
1	8.85171	4.39571	J009C_Total CD45+_51440	J009C	NR	Cycle 2	NR	B cell	CCR7+	1-B cell-CCR7+
1	8.63409	3.44033	LN_Total CD45+_320081	LN	HD	Baseline	HD	B cell	CCR7+	1-B cell-CCR7+
1	8.92192	3.85565	J018D_Total CD45+_31383	J018D	R	Cycle 3	R	B cell	CCR7+	1-B cell-CCR7+
1	8.79146	5.47729	J021C_Total CD45+_8357	J021C	NR	Cycle 2	NR	B cell	CCR7+	1-B cell-CCR7+
1	8.13102	3.70456	J005F_Total CD45+_361301	J005F	R	Cycle 5	R	B cell	CCR7+	1-B cell-CCR7+
1	9.34252	5.33945	J031D_Total CD45+_20827	J031D	R	Cycle 3	R	B cell	CCR7+	1-B cell-CCR7+
1	9.53929	5.77301	J002A_Total CD45+_53170	J002A	NR	Baseline	NR	B cell	CCR7+	1-B cell-CCR7+
1	9.16086	3.56625	J031E_Total CD45+_10888	J031E	R	Cycle 4	R	B cell	CCR7+	1-B cell-CCR7+
1	7.59012	3.27386	J025A_Total CD45+_1714	J025A	R	Baseline	R	B cell	CCR7+	1-B cell-CCR7+
1	8.34523	5.13523	J015B_Total CD45+_1134	J015B	NR	Cycle 2	NR	B cell	CCR7+	1-B cell-CCR7+
1	9.54127	6.52027	J030B_Total CD45+_4717	J030B	R	Cycle 1	R	B cell	CCR7+	1-B cell-CCR7+
1	7.79018	4.50959	LB_Total CD45+_942970	LB	HD	Baseline	HD	B cell	CCR7+	1-B cell-CCR7+
1	9.74375	4.15444	ZZW_Total CD45+_69000	ZZW	HD	Baseline	HD	B cell	CCR7+	1-B cell-CCR7+
1	9.49439	6.03342	J018A_Total CD45+_240668	J018A	R	Baseline	R	B cell	CCR7+	1-B cell-CCR7+
1	8.54353	5.70189	J014B_Total CD45+_92684	J014B	R	Cycle 1	R	B cell	CCR7+	1-B cell-CCR7+
1	9.43929	5.41672	ZJG_Total CD45+_949744	ZJG	HD	Baseline	HD	B cell	CCR7+	1-B cell-CCR7+
1	8.48963	4.51642	J006A_Total CD45+_13481	J006A	R	Baseline	R	B cell	CCR7+	1-B cell-CCR7+
1	7.94743	4.0478	J010A_Total CD45+_75222	J010A	NR	Baseline	NR	B cell	CCR7+	1-B cell-CCR7+
1	9.51732	5.44676	J021D_Total CD45+_2939	J021D	NR	Cycle 3	NR	B cell	CCR7+	1-B cell-CCR7+
1	9.26836	5.68838	J031B_Total CD45+_3620	J031B	R	Cycle 1	R	B cell	CCR7+	1-B cell-CCR7+
1	8.48086	4.59981	J022H_Total CD45+_5067	J022H	R	Cycle 7	R	B cell	CCR7+	1-B cell-CCR7+
1	8.26274	4.9413	J015B_Total CD45+_2487	J015B	NR	Cycle 2	NR	B cell	CCR7+	1-B cell-CCR7+
1	8.97002	5.13525	ZJG_Total CD45+_218443	ZJG	HD	Baseline	HD	B cell	CCR7+	1-B cell-CCR7+
1	8.39348	2.55691	J018C_Total CD45+_644438	J018C	R	Cycle 2	R	B cell	CCR7+	1-B cell-CCR7+
1	8.18429	3.17889	J002B_Total CD45+_181055	J002B	NR	Cycle 1	NR	B cell	CCR7+	1-B cell-CCR7+
1	9.43226	5.45889	J031D_Total CD45+_8233	J031D	R	Cycle 3	R	B cell	CCR7+	1-B cell-CCR7+
1	8.62972	4.39494	J031E_Total CD45+_10422	J031E	R	Cycle 4	R	B cell	CCR7+	1-B cell-CCR7+
1	8.66618	5.24819	J005F_Total CD45+_293494	J005F	R	Cycle 5	R	B cell	CCR7+	1-B cell-CCR7+
1	9.15756	6.0551	LGF_Total CD45+_562546	LGF	HD	Baseline	HD	B cell	CCR7+	1-B cell-CCR7+
1	9.17969	5.69397	J013F_Total CD45+_95184	J013F	R	Cycle 5	R	B cell	CCR7+	1-B cell-CCR7+
1	8.7369	6.1598	J034C_Total CD45+_16265	J034C	NR	Cycle 2	NR	B cell	CCR7+	1-B cell-CCR7+
1	8.45722	5.39071	J025B_Total CD45+_4113	J025B	R	Cycle 1	R	B cell	CCR7+	1-B cell-CCR7+
1	8.50972	3.03136	CYH_Total CD45+_264899	CYH	HD	Baseline	HD	B cell	CCR7+	1-B cell-CCR7+
1	9.49978	6.10138	J030A_Total CD45+_815	J030A	R	Baseline	R	B cell	CCR7+	1-B cell-CCR7+
1	8.92025	4.97324	J018D_Total CD45+_29913	J018D	R	Cycle 3	R	B cell	CCR7+	1-B cell-CCR7+
1	9.49123	4.51009	J035B_Total CD45+_3421	J035B	NR	Cycle 1	NR	B cell	CCR7+	1-B cell-CCR7+
1	8.63305	5.73506	LWG_Total CD45+_289074	LWG	HD	Baseline	HD	B cell	CCR7+	1-B cell-CCR7+
1	8.73849	4.5774	J013E_Total CD45+_177624	J013E	R	Cycle 4	R	B cell	CCR7+	1-B cell-CCR7+
1	8.88865	5.26805	J018C_Total CD45+_772184	J018C	R	Cycle 2	R	B cell	CCR7+	1-B cell-CCR7+
1	9.29174	5.10442	LGF_Total CD45+_62410	LGF	HD	Baseline	HD	B cell	CCR7+	1-B cell-CCR7+
1	8.61351	5.70557	J005D_Total CD45+_197030	J005D	R	Cycle 3	R	B cell	CCR7+	1-B cell-CCR7+
1	8.81263	5.11985	J018A_Total CD45+_221108	J018A	R	Baseline	R	B cell	CCR7+	1-B cell-CCR7+
1	9.45381	6.6877	J033C_Total CD45+_32020	J033C	NR	Cycle 2	NR	B cell	CCR7+	1-B cell-CCR7+
1	7.80971	3.55231	J002C_Total CD45+_126618	J002C	NR	Cycle 2	NR	B cell	CCR7+	1-B cell-CCR7+
1	9.66567	6.29801	J021D_Total CD45+_20483	J021D	NR	Cycle 3	NR	B cell	CCR7+	1-B cell-CCR7+
1	7.56814	3.69775	J005C_Total CD45+_158088	J005C	R	Cycle 2	R	B cell	CCR7+	1-B cell-CCR7+
1	9.54214	5.96273	J021A_Total CD45+_2764	J021A	NR	Baseline	NR	B cell	CCR7+	1-B cell-CCR7+
1	7.99411	3.83606	DWR_Total CD45+_139107	DWR	HD	Baseline	HD	B cell	CCR7+	1-B cell-CCR7+
1	8.64931	5.94377	J022A_Total CD45+_7065	J022A	R	Baseline	R	B cell	CCR7+	1-B cell-CCR7+
1	9.05229	6.21287	J018C_Total CD45+_260074	J018C	R	Cycle 2	R	B cell	CCR7+	1-B cell-CCR7+
1	8.4621	5.11958	J029C_Total CD45+_27598	J029C	R	Cycle 2	R	B cell	CCR7+	1-B cell-CCR7+
1	7.36003	4.32936	J022F_Total CD45+_113717	J022F	R	Cycle 5	R	B cell	CCR7+	1-B cell-CCR7+
1	7.98945	3.9337	J010B_Total CD45+_20874	J010B	NR	Cycle 1	NR	B cell	CCR7+	1-B cell-CCR7+
1	8.35774	2.46604	J002A_Total CD45+_352832	J002A	NR	Baseline	NR	B cell	CCR7+	1-B cell-CCR7+
1	9.78993	4.3722	ZJG_Total CD45+_903795	ZJG	HD	Baseline	HD	B cell	CCR7+	1-B cell-CCR7+
1	8.16364	3.4624	J018B_Total CD45+_102605	J018B	R	Cycle 1	R	B cell	CCR7+	1-B cell-CCR7+
1	8.2413	3.45488	J023A_Total CD45+_3918	J023A	NR	Baseline	NR	B cell	CCR7+	1-B cell-CCR7+
1	7.85533	3.99846	J008B_Total CD45+_200168	J008B	NR	Cycle 1	NR	B cell	CCR7+	1-B cell-CCR7+
1	7.76315	3.88666	ZJG_Total CD45+_261552	ZJG	HD	Baseline	HD	B cell	CCR7+	1-B cell-CCR7+
1	8.52261	3.76548	J018A_Total CD45+_242712	J018A	R	Baseline	R	B cell	CCR7+	1-B cell-CCR7+
1	10.0768	6.1762	J018D_Total CD45+_26240	J018D	R	Cycle 3	R	B cell	CCR7+	1-B cell-CCR7+
1	8.64816	5.25013	J006C_Total CD45+_257802	J006C	R	Cycle 2	R	B cell	CCR7+	1-B cell-CCR7+
1	8.55364	4.95921	J005F_Total CD45+_560311	J005F	R	Cycle 5	R	B cell	CCR7+	1-B cell-CCR7+
1	9.54261	4.00965	ZJG_Total CD45+_569753	ZJG	HD	Baseline	HD	B cell	CCR7+	1-B cell-CCR7+
1	9.38841	5.12783	J018D_Total CD45+_12195	J018D	R	Cycle 3	R	B cell	CCR7+	1-B cell-CCR7+
1	8.64486	5.23351	J034B_Total CD45+_1951	J034B	NR	Cycle 1	NR	B cell	CCR7+	1-B cell-CCR7+
1	7.81413	4.24469	J031B_Total CD45+_1649	J031B	R	Cycle 1	R	B cell	CCR7+	1-B cell-CCR7+
1	8.36489	2.32934	J031A_Total CD45+_3430	J031A	R	Baseline	R	B cell	CCR7+	1-B cell-CCR7+
1	9.71788	6.04513	J018B_Total CD45+_29181	J018B	R	Cycle 1	R	B cell	CCR7+	1-B cell-CCR7+
1	9.21126	4.42435	J031C_Total CD45+_5497	J031C	R	Cycle 2	R	B cell	CCR7+	1-B cell-CCR7+
1	9.14712	5.69046	J015B_Total CD45+_3895	J015B	NR	Cycle 2	NR	B cell	CCR7+	1-B cell-CCR7+
1	8.60617	2.713	ZJG_Total CD45+_370014	ZJG	HD	Baseline	HD	B cell	CCR7+	1-B cell-CCR7+
1	8.8904	5.32272	J022B_Total CD45+_26807	J022B	R	Cycle 1	R	B cell	CCR7+	1-B cell-CCR7+
1	7.77015	4.01593	J006C_Total CD45+_160389	J006C	R	Cycle 2	R	B cell	CCR7+	1-B cell-CCR7+
1	8.44158	5.03481	LWG_Total CD45+_746974	LWG	HD	Baseline	HD	B cell	CCR7+	1-B cell-CCR7+
1	7.81949	3.94993	J013H_Total CD45+_52074	J013H	R	Cycle 7	R	B cell	CCR7+	1-B cell-CCR7+
1	7.66301	4.36372	J009D_Total CD45+_11453	J009D	NR	Cycle 3	NR	B cell	CCR7+	1-B cell-CCR7+
1	9.86499	5.06467	J031D_Total CD45+_8061	J031D	R	Cycle 3	R	B cell	CCR7+	1-B cell-CCR7+
1	7.4676	3.449	J014B_Total CD45+_95747	J014B	R	Cycle 1	R	B cell	CCR7+	1-B cell-CCR7+
1	8.67468	3.37078	J010A_Total CD45+_87172	J010A	NR	Baseline	NR	B cell	CCR7+	1-B cell-CCR7+
1	9.41204	4.30826	J031F_Total CD45+_51270	J031F	R	Cycle 5	R	B cell	CCR7+	1-B cell-CCR7+
1	8.923	3.58381	J033B_Total CD45+_6042	J033B	NR	Cycle 1	NR	B cell	CCR7+	1-B cell-CCR7+
1	8.73958	3.97949	J031C_Total CD45+_4845	J031C	R	Cycle 2	R	B cell	CCR7+	1-B cell-CCR7+
1	9.11242	4.78835	J018D_Total CD45+_69992	J018D	R	Cycle 3	R	B cell	CCR7+	1-B cell-CCR7+
1	8.34439	5.34799	J009B_Total CD45+_46296	J009B	NR	Cycle 1	NR	B cell	CCR7+	1-B cell-CCR7+
1	8.92194	3.71226	J018F_Total CD45+_10986	J018F	R	Cycle 5	R	B cell	CCR7+	1-B cell-CCR7+
1	7.81883	3.65115	J018B_Total CD45+_66781	J018B	R	Cycle 1	R	B cell	CCR7+	1-B cell-CCR7+
1	8.23076	3.84234	ZJS_Total CD45+_646883	ZJS	HD	Baseline	HD	B cell	CCR7+	1-B cell-CCR7+
1	8.24581	2.55691	ZJG_Total CD45+_807659	ZJG	HD	Baseline	HD	B cell	CCR7+	1-B cell-CCR7+
1	7.90047	4.88659	ZJS_Total CD45+_434571	ZJS	HD	Baseline	HD	B cell	CCR7+	1-B cell-CCR7+
1	7.44565	3.22458	J015B_Total CD45+_303	J015B	NR	Cycle 2	NR	B cell	CCR7+	1-B cell-CCR7+
1	8.97444	3.21485	J031E_Total CD45+_11247	J031E	R	Cycle 4	R	B cell	CCR7+	1-B cell-CCR7+
1	8.4761	4.23691	J010C_Total CD45+_4278	J010C	NR	Cycle 2	NR	B cell	CCR7+	1-B cell-CCR7+
1	7.75018	4.48054	J006C_Total CD45+_298496	J006C	R	Cycle 2	R	B cell	CCR7+	1-B cell-CCR7+
1	9.13463	4.75846	J031D_Total CD45+_17361	J031D	R	Cycle 3	R	B cell	CCR7+	1-B cell-CCR7+
1	9.04327	4.20965	J018B_Total CD45+_251063	J018B	R	Cycle 1	R	B cell	CCR7+	1-B cell-CCR7+
1	9.10115	4.26469	J021C_Total CD45+_1971	J021C	NR	Cycle 2	NR	B cell	CCR7+	1-B cell-CCR7+
1	9.78343	4.64596	J005C_Total CD45+_370684	J005C	R	Cycle 2	R	B cell	CCR7+	1-B cell-CCR7+
1	8.04742	4.46075	J015B_Total CD45+_4507	J015B	NR	Cycle 2	NR	B cell	CCR7+	1-B cell-CCR7+
1	8.71192	5.47344	J031B_Total CD45+_5986	J031B	R	Cycle 1	R	B cell	CCR7+	1-B cell-CCR7+
1	9.4337	4.5956	J021D_Total CD45+_14190	J021D	NR	Cycle 3	NR	B cell	CCR7+	1-B cell-CCR7+
1	8.79473	4.83176	LB_Total CD45+_1542470	LB	HD	Baseline	HD	B cell	CCR7+	1-B cell-CCR7+
1	7.79487	4.19856	J031F_Total CD45+_152573	J031F	R	Cycle 5	R	B cell	CCR7+	1-B cell-CCR7+
1	8.83593	3.4522	J002A_Total CD45+_55849	J002A	NR	Baseline	NR	B cell	CCR7+	1-B cell-CCR7+
1	7.74824	4.17311	J013G_Total CD45+_311600	J013G	R	Cycle 6	R	B cell	CCR7+	1-B cell-CCR7+
1	8.02294	4.99767	J006B_Total CD45+_216836	J006B	R	Cycle 1	R	B cell	CCR7+	1-B cell-CCR7+
1	9.42173	4.61562	J010A_Total CD45+_85583	J010A	NR	Baseline	NR	B cell	CCR7+	1-B cell-CCR7+
1	9.13944	3.72843	J018A_Total CD45+_22048	J018A	R	Baseline	R	B cell	CCR7+	1-B cell-CCR7+
1	9.23807	5.19425	J021D_Total CD45+_23187	J021D	NR	Cycle 3	NR	B cell	CCR7+	1-B cell-CCR7+
1	8.88945	4.16985	LN_Total CD45+_411855	LN	HD	Baseline	HD	B cell	CCR7+	1-B cell-CCR7+
1	8.28056	4.10744	J010B_Total CD45+_86363	J010B	NR	Cycle 1	NR	B cell	CCR7+	1-B cell-CCR7+
1	9.04297	4.30405	J008B_Total CD45+_33251	J008B	NR	Cycle 1	NR	B cell	CCR7+	1-B cell-CCR7+
1	8.17553	4.5384	J009A_Total CD45+_12493	J009A	NR	Baseline	NR	B cell	CCR7+	1-B cell-CCR7+
1	8.74608	3.33257	J018B_Total CD45+_292498	J018B	R	Cycle 1	R	B cell	CCR7+	1-B cell-CCR7+
1	8.03723	4.0936	ZJG_Total CD45+_93930	ZJG	HD	Baseline	HD	B cell	CCR7+	1-B cell-CCR7+
1	9.24125	3.65857	LWG_Total CD45+_33805	LWG	HD	Baseline	HD	B cell	CCR7+	1-B cell-CCR7+
1	8.26709	4.29591	SXB_Total CD45+_67101	SXB	HD	Baseline	HD	B cell	CCR7+	1-B cell-CCR7+
1	9.85112	5.17821	CYH_Total CD45+_243881	CYH	HD	Baseline	HD	B cell	CCR7+	1-B cell-CCR7+
1	8.1425	4.01502	LB_Total CD45+_881914	LB	HD	Baseline	HD	B cell	CCR7+	1-B cell-CCR7+
1	9.62612	5.31296	J031E_Total CD45+_10543	J031E	R	Cycle 4	R	B cell	CCR7+	1-B cell-CCR7+
1	8.66375	3.54136	J034B_Total CD45+_9626	J034B	NR	Cycle 1	NR	B cell	CCR7+	1-B cell-CCR7+
1	9.15344	5.79366	LGF_Total CD45+_517401	LGF	HD	Baseline	HD	B cell	CCR7+	1-B cell-CCR7+
1	8.8198	5.33319	J021C_Total CD45+_2763	J021C	NR	Cycle 2	NR	B cell	CCR7+	1-B cell-CCR7+
1	7.54541	4.00596	J018C_Total CD45+_414802	J018C	R	Cycle 2	R	B cell	CCR7+	1-B cell-CCR7+
1	9.40674	4.06139	ZZW_Total CD45+_453942	ZZW	HD	Baseline	HD	B cell	CCR7+	1-B cell-CCR7+
1	9.08814	4.12844	ZJG_Total CD45+_1052419	ZJG	HD	Baseline	HD	B cell	CCR7+	1-B cell-CCR7+
1	8.70364	5.75921	J009D_Total CD45+_48414	J009D	NR	Cycle 3	NR	B cell	CCR7+	1-B cell-CCR7+
1	8.09073	3.54555	J010A_Total CD45+_38607	J010A	NR	Baseline	NR	B cell	CCR7+	1-B cell-CCR7+
1	7.77624	3.78833	YLP_Total CD45+_402932	YLP	HD	Baseline	HD	B cell	CCR7+	1-B cell-CCR7+
1	9.05296	6.19685	J018C_Total CD45+_602440	J018C	R	Cycle 2	R	B cell	CCR7+	1-B cell-CCR7+
1	9.99738	6.18641	J018A_Total CD45+_53123	J018A	R	Baseline	R	B cell	CCR7+	1-B cell-CCR7+
1	10.0777	5.34784	J033B_Total CD45+_9279	J033B	NR	Cycle 1	NR	B cell	CCR7+	1-B cell-CCR7+
1	8.05143	4.14991	J034B_Total CD45+_5316	J034B	NR	Cycle 1	NR	B cell	CCR7+	1-B cell-CCR7+
1	9.04711	6.17729	J006B_Total CD45+_8717	J006B	R	Cycle 1	R	B cell	CCR7+	1-B cell-CCR7+
1	9.13515	4.0943	J031A_Total CD45+_3575	J031A	R	Baseline	R	B cell	CCR7+	1-B cell-CCR7+
1	9.70956	6.35344	J005E_Total CD45+_42979	J005E	R	Cycle 4	R	B cell	CCR7+	1-B cell-CCR7+
1	8.85669	3.83106	J018F_Total CD45+_5379	J018F	R	Cycle 5	R	B cell	CCR7+	1-B cell-CCR7+
1	8.52134	3.66544	J033B_Total CD45+_5401	J033B	NR	Cycle 1	NR	B cell	CCR7+	1-B cell-CCR7+
1	9.41595	4.99039	LN_Total CD45+_229373	LN	HD	Baseline	HD	B cell	CCR7+	1-B cell-CCR7+
1	9.96561	6.75334	J002A_Total CD45+_212565	J002A	NR	Baseline	NR	B cell	CCR7+	1-B cell-CCR7+
1	8.67885	2.81544	J031E_Total CD45+_10742	J031E	R	Cycle 4	R	B cell	CCR7+	1-B cell-CCR7+
1	8.36516	4.75338	J014B_Total CD45+_97328	J014B	R	Cycle 1	R	B cell	CCR7+	1-B cell-CCR7+
1	8.61938	3.62958	ZJG_Total CD45+_1055834	ZJG	HD	Baseline	HD	B cell	CCR7+	1-B cell-CCR7+
1	8.66475	3.22375	J023A_Total CD45+_1501	J023A	NR	Baseline	NR	B cell	CCR7+	1-B cell-CCR7+
1	9.22793	5.14972	J033C_Total CD45+_9309	J033C	NR	Cycle 2	NR	B cell	CCR7+	1-B cell-CCR7+
1	8.04255	4.89215	J010B_Total CD45+_72131	J010B	NR	Cycle 1	NR	B cell	CCR7+	1-B cell-CCR7+
1	8.34543	2.67365	J023A_Total CD45+_6527	J023A	NR	Baseline	NR	B cell	CCR7+	1-B cell-CCR7+
1	7.99299	4.07409	J010A_Total CD45+_66881	J010A	NR	Baseline	NR	B cell	CCR7+	1-B cell-CCR7+
1	7.99802	3.57651	J010A_Total CD45+_78113	J010A	NR	Baseline	NR	B cell	CCR7+	1-B cell-CCR7+
1	8.57916	4.01596	J006D_Total CD45+_495464	J006D	R	Cycle 3	R	B cell	CCR7+	1-B cell-CCR7+
1	8.7037	2.69872	LWG_Total CD45+_317956	LWG	HD	Baseline	HD	B cell	CCR7+	1-B cell-CCR7+
1	8.75869	3.57843	LN_Total CD45+_57236	LN	HD	Baseline	HD	B cell	CCR7+	1-B cell-CCR7+
1	7.62697	3.29879	J005E_Total CD45+_566999	J005E	R	Cycle 4	R	B cell	CCR7+	1-B cell-CCR7+
1	9.01721	6.06546	J010B_Total CD45+_17126	J010B	NR	Cycle 1	NR	B cell	CCR7+	1-B cell-CCR7+
1	9.06059	5.38053	J006C_Total CD45+_151870	J006C	R	Cycle 2	R	B cell	CCR7+	1-B cell-CCR7+
1	8.25112	3.0131	J005A_Total CD45+_101287	J005A	R	Baseline	R	B cell	CCR7+	1-B cell-CCR7+
1	8.42139	5.25525	J010B_Total CD45+_148588	J010B	NR	Cycle 1	NR	B cell	CCR7+	1-B cell-CCR7+
1	9.45406	6.29291	J015B_Total CD45+_7989	J015B	NR	Cycle 2	NR	B cell	CCR7+	1-B cell-CCR7+
1	9.30053	6.20729	J010B_Total CD45+_87726	J010B	NR	Cycle 1	NR	B cell	CCR7+	1-B cell-CCR7+
1	9.0297	3.22653	J022B_Total CD45+_10584	J022B	R	Cycle 1	R	B cell	CCR7+	1-B cell-CCR7+
1	9.73203	5.39842	J008B_Total CD45+_9601	J008B	NR	Cycle 1	NR	B cell	CCR7+	1-B cell-CCR7+
1	7.98802	3.9112	J018F_Total CD45+_2240	J018F	R	Cycle 5	R	B cell	CCR7+	1-B cell-CCR7+
1	8.43473	4.01631	J021B_Total CD45+_1251	J021B	NR	Cycle 1	NR	B cell	CCR7+	1-B cell-CCR7+
1	7.87911	3.97136	ZJS_Total CD45+_30141	ZJS	HD	Baseline	HD	B cell	CCR7+	1-B cell-CCR7+
1	8.69323	5.95593	J006B_Total CD45+_11800	J006B	R	Cycle 1	R	B cell	CCR7+	1-B cell-CCR7+
1	9.54803	4.69208	J002B_Total CD45+_107421	J002B	NR	Cycle 1	NR	B cell	CCR7+	1-B cell-CCR7+
1	8.74225	3.3761	J018A_Total CD45+_18019	J018A	R	Baseline	R	B cell	CCR7+	1-B cell-CCR7+
1	9.1788	5.02393	J034C_Total CD45+_33615	J034C	NR	Cycle 2	NR	B cell	CCR7+	1-B cell-CCR7+
1	9.03445	5.87208	J005B_Total CD45+_143245	J005B	R	Cycle 1	R	B cell	CCR7+	1-B cell-CCR7+
1	8.82167	6.12904	J009D_Total CD45+_47837	J009D	NR	Cycle 3	NR	B cell	CCR7+	1-B cell-CCR7+
1	7.78406	4.49227	J014B_Total CD45+_84586	J014B	R	Cycle 1	R	B cell	CCR7+	1-B cell-CCR7+
1	8.98424	4.43066	LN_Total CD45+_332259	LN	HD	Baseline	HD	B cell	CCR7+	1-B cell-CCR7+
1	8.5266	2.96207	J002B_Total CD45+_112008	J002B	NR	Cycle 1	NR	B cell	CCR7+	1-B cell-CCR7+
1	7.83931	4.54597	J033B_Total CD45+_6781	J033B	NR	Cycle 1	NR	B cell	CCR7+	1-B cell-CCR7+
1	8.82477	4.32698	J018C_Total CD45+_495170	J018C	R	Cycle 2	R	B cell	CCR7+	1-B cell-CCR7+
1	8.31818	3.78035	J031A_Total CD45+_3087	J031A	R	Baseline	R	B cell	CCR7+	1-B cell-CCR7+
1	9.72923	6.31674	J031A_Total CD45+_2574	J031A	R	Baseline	R	B cell	CCR7+	1-B cell-CCR7+
1	8.39422	2.61569	ZJG_Total CD45+_1076672	ZJG	HD	Baseline	HD	B cell	CCR7+	1-B cell-CCR7+
1	9.06044	4.19862	LB_Total CD45+_483631	LB	HD	Baseline	HD	B cell	CCR7+	1-B cell-CCR7+
1	8.74313	5.2019	J031A_Total CD45+_722	J031A	R	Baseline	R	B cell	CCR7+	1-B cell-CCR7+
1	8.23587	4.43659	J006B_Total CD45+_22679	J006B	R	Cycle 1	R	B cell	CCR7+	1-B cell-CCR7+
1	8.56616	4.02503	J018A_Total CD45+_151600	J018A	R	Baseline	R	B cell	CCR7+	1-B cell-CCR7+
1	8.57928	2.95521	J002A_Total CD45+_374737	J002A	NR	Baseline	NR	B cell	CCR7+	1-B cell-CCR7+
1	7.77117	3.82488	J022B_Total CD45+_19718	J022B	R	Cycle 1	R	B cell	CCR7+	1-B cell-CCR7+
1	7.79954	3.4747	SXB_Total CD45+_36399	SXB	HD	Baseline	HD	B cell	CCR7+	1-B cell-CCR7+
1	7.88012	4.014	J021C_Total CD45+_8346	J021C	NR	Cycle 2	NR	B cell	CCR7+	1-B cell-CCR7+
1	8.88609	3.99996	J005D_Total CD45+_709022	J005D	R	Cycle 3	R	B cell	CCR7+	1-B cell-CCR7+
1	9.23566	5.14137	J029C_Total CD45+_33969	J029C	R	Cycle 2	R	B cell	CCR7+	1-B cell-CCR7+
1	9.41207	5.66512	J002B_Total CD45+_37971	J002B	NR	Cycle 1	NR	B cell	CCR7+	1-B cell-CCR7+
1	8.25153	2.23115	J031E_Total CD45+_3860	J031E	R	Cycle 4	R	B cell	CCR7+	1-B cell-CCR7+
1	8.71124	5.5685	J018A_Total CD45+_176309	J018A	R	Baseline	R	B cell	CCR7+	1-B cell-CCR7+
1	8.56053	4.75531	ZJS_Total CD45+_630090	ZJS	HD	Baseline	HD	B cell	CCR7+	1-B cell-CCR7+
1	9.07605	4.93016	J021A_Total CD45+_6624	J021A	NR	Baseline	NR	B cell	CCR7+	1-B cell-CCR7+
1	9.61653	4.58367	J014A_Total CD45+_68005	J014A	R	Baseline	R	B cell	CCR7+	1-B cell-CCR7+
1	8.90019	5.47488	J021C_Total CD45+_8375	J021C	NR	Cycle 2	NR	B cell	CCR7+	1-B cell-CCR7+
1	7.98299	3.60639	LN_Total CD45+_147694	LN	HD	Baseline	HD	B cell	CCR7+	1-B cell-CCR7+
1	7.64336	3.46374	J004A_Total CD45+_209308	J004A	NR	Baseline	NR	B cell	CCR7+	1-B cell-CCR7+
1	8.5265	5.46826	J014A_Total CD45+_119970	J014A	R	Baseline	R	B cell	CCR7+	1-B cell-CCR7+
1	8.4512	3.99618	J029C_Total CD45+_25370	J029C	R	Cycle 2	R	B cell	CCR7+	1-B cell-CCR7+
1	8.02134	4.43683	J010B_Total CD45+_84665	J010B	NR	Cycle 1	NR	B cell	CCR7+	1-B cell-CCR7+
1	9.16792	5.64148	J010B_Total CD45+_132278	J010B	NR	Cycle 1	NR	B cell	CCR7+	1-B cell-CCR7+
1	8.87356	5.16693	J005C_Total CD45+_67035	J005C	R	Cycle 2	R	B cell	CCR7+	1-B cell-CCR7+
1	8.82456	4.23077	J004A_Total CD45+_155256	J004A	NR	Baseline	NR	B cell	CCR7+	1-B cell-CCR7+
1	8.86729	5.19682	J006D_Total CD45+_6787	J006D	R	Cycle 3	R	B cell	CCR7+	1-B cell-CCR7+
1	8.87921	4.69476	J014A_Total CD45+_133583	J014A	R	Baseline	R	B cell	CCR7+	1-B cell-CCR7+
1	9.09197	6.15366	J018D_Total CD45+_65856	J018D	R	Cycle 3	R	B cell	CCR7+	1-B cell-CCR7+
1	9.44876	3.94134	J018C_Total CD45+_530945	J018C	R	Cycle 2	R	B cell	CCR7+	1-B cell-CCR7+
1	8.705	5.7059	J013H_Total CD45+_13082	J013H	R	Cycle 7	R	B cell	CCR7+	1-B cell-CCR7+
1	8.41602	3.79092	J013G_Total CD45+_320916	J013G	R	Cycle 6	R	B cell	CCR7+	1-B cell-CCR7+
1	8.87063	4.02465	J015A_Total CD45+_3025	J015A	NR	Cycle 1	NR	B cell	CCR7+	1-B cell-CCR7+
1	8.46205	5.37838	J021B_Total CD45+_6783	J021B	NR	Cycle 1	NR	B cell	CCR7+	1-B cell-CCR7+
1	7.92884	4.89192	J013H_Total CD45+_129856	J013H	R	Cycle 7	R	B cell	CCR7+	1-B cell-CCR7+
1	7.75056	3.98967	J013H_Total CD45+_40578	J013H	R	Cycle 7	R	B cell	CCR7+	1-B cell-CCR7+
1	9.13453	4.27868	J008B_Total CD45+_75526	J008B	NR	Cycle 1	NR	B cell	CCR7+	1-B cell-CCR7+
1	9.22165	5.73905	J005C_Total CD45+_434909	J005C	R	Cycle 2	R	B cell	CCR7+	1-B cell-CCR7+
1	8.01976	3.9237	J018C_Total CD45+_471036	J018C	R	Cycle 2	R	B cell	CCR7+	1-B cell-CCR7+
1	7.36748	3.59186	J009C_Total CD45+_33132	J009C	NR	Cycle 2	NR	B cell	CCR7+	1-B cell-CCR7+
1	8.92667	3.82399	J028A_Total CD45+_1480	J028A	R	Baseline	R	B cell	CCR7+	1-B cell-CCR7+
1	9.09339	6.16719	J018B_Total CD45+_42344	J018B	R	Cycle 1	R	B cell	CCR7+	1-B cell-CCR7+
1	8.65301	2.94398	ZZW_Total CD45+_1008704	ZZW	HD	Baseline	HD	B cell	CCR7+	1-B cell-CCR7+
1	9.58024	5.99782	J018G_Total CD45+_430	J018G	R	Cycle 6	R	B cell	CCR7+	1-B cell-CCR7+
1	7.81684	3.61193	J002A_Total CD45+_179296	J002A	NR	Baseline	NR	B cell	CCR7+	1-B cell-CCR7+
1	8.61621	4.86678	LWG_Total CD45+_869620	LWG	HD	Baseline	HD	B cell	CCR7+	1-B cell-CCR7+
1	8.87228	5.46515	J009B_Total CD45+_51473	J009B	NR	Cycle 1	NR	B cell	CCR7+	1-B cell-CCR7+
1	8.14761	4.52745	J018A_Total CD45+_195752	J018A	R	Baseline	R	B cell	CCR7+	1-B cell-CCR7+
1	8.57703	4.0916	J018A_Total CD45+_144684	J018A	R	Baseline	R	B cell	CCR7+	1-B cell-CCR7+
1	9.09583	6.14582	J021C_Total CD45+_3202	J021C	NR	Cycle 2	NR	B cell	CCR7+	1-B cell-CCR7+
1	7.81261	3.7033	J021D_Total CD45+_23378	J021D	NR	Cycle 3	NR	B cell	CCR7+	1-B cell-CCR7+
1	8.2678	4.34431	J030A_Total CD45+_8766	J030A	R	Baseline	R	B cell	CCR7+	1-B cell-CCR7+
1	9.27436	5.1486	J029A_Total CD45+_108	J029A	R	Baseline	R	B cell	CCR7+	1-B cell-CCR7+
1	8.41683	3.93726	ZJS_Total CD45+_419520	ZJS	HD	Baseline	HD	B cell	CCR7+	1-B cell-CCR7+
1	8.28666	3.59606	J005F_Total CD45+_325201	J005F	R	Cycle 5	R	B cell	CCR7+	1-B cell-CCR7+
1	9.45649	5.32361	J010C_Total CD45+_2667	J010C	NR	Cycle 2	NR	B cell	CCR7+	1-B cell-CCR7+
1	9.15496	5.59593	J021C_Total CD45+_8462	J021C	NR	Cycle 2	NR	B cell	CCR7+	1-B cell-CCR7+
1	9.49243	4.54957	J031D_Total CD45+_13282	J031D	R	Cycle 3	R	B cell	CCR7+	1-B cell-CCR7+
1	9.23835	3.79518	ZJG_Total CD45+_345626	ZJG	HD	Baseline	HD	B cell	CCR7+	1-B cell-CCR7+
1	8.26778	4.34551	J030A_Total CD45+_5015	J030A	R	Baseline	R	B cell	CCR7+	1-B cell-CCR7+
1	8.43973	3.55005	J010A_Total CD45+_30453	J010A	NR	Baseline	NR	B cell	CCR7+	1-B cell-CCR7+
1	8.89069	4.51454	J031E_Total CD45+_8106	J031E	R	Cycle 4	R	B cell	CCR7+	1-B cell-CCR7+
1	7.58603	3.23864	LWG_Total CD45+_54999	LWG	HD	Baseline	HD	B cell	CCR7+	1-B cell-CCR7+
1	9.61943	4.97936	J018C_Total CD45+_240631	J018C	R	Cycle 2	R	B cell	CCR7+	1-B cell-CCR7+
1	8.69188	4.48654	SXB_Total CD45+_13902	SXB	HD	Baseline	HD	B cell	CCR7+	1-B cell-CCR7+
1	9.02229	6.04939	J030A_Total CD45+_9627	J030A	R	Baseline	R	B cell	CCR7+	1-B cell-CCR7+
1	7.40236	3.63195	J013I_Total CD45+_490	J013I	R	Cycle 8	R	B cell	CCR7+	1-B cell-CCR7+
1	7.73837	3.65459	J022A_Total CD45+_11906	J022A	R	Baseline	R	B cell	CCR7+	1-B cell-CCR7+
1	8.61727	5.24312	J010B_Total CD45+_9653	J010B	NR	Cycle 1	NR	B cell	CCR7+	1-B cell-CCR7+
1	9.0077	4.96555	J008B_Total CD45+_99047	J008B	NR	Cycle 1	NR	B cell	CCR7+	1-B cell-CCR7+
1	8.43124	3.81497	J018B_Total CD45+_158902	J018B	R	Cycle 1	R	B cell	CCR7+	1-B cell-CCR7+
1	8.30956	5.30019	J021A_Total CD45+_8295	J021A	NR	Baseline	NR	B cell	CCR7+	1-B cell-CCR7+
1	9.06526	3.76032	J034B_Total CD45+_5083	J034B	NR	Cycle 1	NR	B cell	CCR7+	1-B cell-CCR7+
1	9.27055	3.86943	J013J_Total CD45+_3598	J013J	R	Cycle 9	R	B cell	CCR7+	1-B cell-CCR7+
1	10.1106	6.12198	J031E_Total CD45+_308	J031E	R	Cycle 4	R	B cell	CCR7+	1-B cell-CCR7+
1	8.54317	5.34124	J035A_Total CD45+_887	J035A	NR	Baseline	NR	B cell	CCR7+	1-B cell-CCR7+
1	8.15835	4.33448	J029C_Total CD45+_40517	J029C	R	Cycle 2	R	B cell	CCR7+	1-B cell-CCR7+
1	8.68977	2.87835	J008B_Total CD45+_13718	J008B	NR	Cycle 1	NR	B cell	CCR7+	1-B cell-CCR7+
1	9.08487	3.78452	J034B_Total CD45+_8031	J034B	NR	Cycle 1	NR	B cell	CCR7+	1-B cell-CCR7+
1	9.08366	4.40766	ZZW_Total CD45+_715947	ZZW	HD	Baseline	HD	B cell	CCR7+	1-B cell-CCR7+
1	9.39841	4.29801	ZJG_Total CD45+_674243	ZJG	HD	Baseline	HD	B cell	CCR7+	1-B cell-CCR7+
1	8.97685	5.20519	J029C_Total CD45+_9434	J029C	R	Cycle 2	R	B cell	CCR7+	1-B cell-CCR7+
1	9.47795	6.65239	J015B_Total CD45+_1627	J015B	NR	Cycle 2	NR	B cell	CCR7+	1-B cell-CCR7+
1	9.02392	5.79231	LGF_Total CD45+_186918	LGF	HD	Baseline	HD	B cell	CCR7+	1-B cell-CCR7+
1	8.63606	5.43289	J018B_Total CD45+_74508	J018B	R	Cycle 1	R	B cell	CCR7+	1-B cell-CCR7+
1	9.00382	6.05192	J015B_Total CD45+_7032	J015B	NR	Cycle 2	NR	B cell	CCR7+	1-B cell-CCR7+
1	8.75576	3.39247	J013F_Total CD45+_3159	J013F	R	Cycle 5	R	B cell	CCR7+	1-B cell-CCR7+
1	9.51918	6.94151	J030A_Total CD45+_8814	J030A	R	Baseline	R	B cell	CCR7+	1-B cell-CCR7+
1	8.44293	4.00337	J018F_Total CD45+_1710	J018F	R	Cycle 5	R	B cell	CCR7+	1-B cell-CCR7+
1	8.51324	5.64603	J025B_Total CD45+_7933	J025B	R	Cycle 1	R	B cell	CCR7+	1-B cell-CCR7+
1	9.23268	5.11386	J031E_Total CD45+_2906	J031E	R	Cycle 4	R	B cell	CCR7+	1-B cell-CCR7+
1	8.51398	4.58074	J010A_Total CD45+_43363	J010A	NR	Baseline	NR	B cell	CCR7+	1-B cell-CCR7+
1	8.10358	3.70561	J013F_Total CD45+_304370	J013F	R	Cycle 5	R	B cell	CCR7+	1-B cell-CCR7+
1	8.4686	2.6003	LN_Total CD45+_129711	LN	HD	Baseline	HD	B cell	CCR7+	1-B cell-CCR7+
1	8.04659	4.23069	J018F_Total CD45+_706	J018F	R	Cycle 5	R	B cell	CCR7+	1-B cell-CCR7+
1	8.88651	5.44332	J010C_Total CD45+_3744	J010C	NR	Cycle 2	NR	B cell	CCR7+	1-B cell-CCR7+
1	8.70684	4.43663	J033C_Total CD45+_52857	J033C	NR	Cycle 2	NR	B cell	CCR7+	1-B cell-CCR7+
1	8.98052	4.07417	LGF_Total CD45+_279658	LGF	HD	Baseline	HD	B cell	CCR7+	1-B cell-CCR7+
1	7.89494	4.39694	J005A_Total CD45+_68993	J005A	R	Baseline	R	B cell	CCR7+	1-B cell-CCR7+
1	10.0017	6.11167	J014B_Total CD45+_45712	J014B	R	Cycle 1	R	B cell	CCR7+	1-B cell-CCR7+
1	8.80614	5.68151	J034A_Total CD45+_5881	J034A	NR	Baseline	NR	B cell	CCR7+	1-B cell-CCR7+
1	8.72412	3.37296	J005A_Total CD45+_275169	J005A	R	Baseline	R	B cell	CCR7+	1-B cell-CCR7+
1	8.62314	3.56336	J031E_Total CD45+_4440	J031E	R	Cycle 4	R	B cell	CCR7+	1-B cell-CCR7+
1	8.67387	3.14851	J005D_Total CD45+_551320	J005D	R	Cycle 3	R	B cell	CCR7+	1-B cell-CCR7+
1	8.98418	5.26184	J031D_Total CD45+_14904	J031D	R	Cycle 3	R	B cell	CCR7+	1-B cell-CCR7+
1	8.47762	5.56985	J022C_Total CD45+_154762	J022C	R	Cycle 2	R	B cell	CCR7+	1-B cell-CCR7+
1	9.78372	6.31832	J021D_Total CD45+_13277	J021D	NR	Cycle 3	NR	B cell	CCR7+	1-B cell-CCR7+
1	7.98311	3.21032	J018F_Total CD45+_965	J018F	R	Cycle 5	R	B cell	CCR7+	1-B cell-CCR7+
1	8.61523	2.75571	J031F_Total CD45+_20710	J031F	R	Cycle 5	R	B cell	CCR7+	1-B cell-CCR7+
1	7.97839	3.8533	J013E_Total CD45+_346163	J013E	R	Cycle 4	R	B cell	CCR7+	1-B cell-CCR7+
1	9.96665	6.58478	J031D_Total CD45+_1064	J031D	R	Cycle 3	R	B cell	CCR7+	1-B cell-CCR7+
1	9.65042	6.17162	WFY_Total CD45+_105485	WFY	HD	Baseline	HD	B cell	CCR7+	1-B cell-CCR7+
1	8.59775	4.61257	DWR_Total CD45+_121155	DWR	HD	Baseline	HD	B cell	CCR7+	1-B cell-CCR7+
1	7.49039	3.61326	J009B_Total CD45+_56373	J009B	NR	Cycle 1	NR	B cell	CCR7+	1-B cell-CCR7+
1	8.66017	3.66887	LB_Total CD45+_603912	LB	HD	Baseline	HD	B cell	CCR7+	1-B cell-CCR7+
1	7.87459	3.95737	J006A_Total CD45+_70443	J006A	R	Baseline	R	B cell	CCR7+	1-B cell-CCR7+
1	9.21383	5.76429	J031E_Total CD45+_856	J031E	R	Cycle 4	R	B cell	CCR7+	1-B cell-CCR7+
1	8.91861	4.04468	J002B_Total CD45+_92153	J002B	NR	Cycle 1	NR	B cell	CCR7+	1-B cell-CCR7+
1	9.00346	5.90808	J005F_Total CD45+_497472	J005F	R	Cycle 5	R	B cell	CCR7+	1-B cell-CCR7+
1	9.93081	5.99737	J005E_Total CD45+_6560	J005E	R	Cycle 4	R	B cell	CCR7+	1-B cell-CCR7+
1	8.74416	5.12772	J022B_Total CD45+_17023	J022B	R	Cycle 1	R	B cell	CCR7+	1-B cell-CCR7+
1	7.3865	4.02284	J015A_Total CD45+_42539	J015A	NR	Cycle 1	NR	B cell	CCR7+	1-B cell-CCR7+
1	8.37793	4.04476	J004A_Total CD45+_10529	J004A	NR	Baseline	NR	B cell	CCR7+	1-B cell-CCR7+
1	9.04039	4.23348	J018A_Total CD45+_62039	J018A	R	Baseline	R	B cell	CCR7+	1-B cell-CCR7+
1	8.93959	4.36073	J005D_Total CD45+_77483	J005D	R	Cycle 3	R	B cell	CCR7+	1-B cell-CCR7+
1	8.53288	3.6118	J018F_Total CD45+_5926	J018F	R	Cycle 5	R	B cell	CCR7+	1-B cell-CCR7+
1	9.49236	5.4095	J031A_Total CD45+_780	J031A	R	Baseline	R	B cell	CCR7+	1-B cell-CCR7+
1	9.57286	4.60104	J013A_Total CD45+_4658	J013A	R	Baseline	R	B cell	CCR7+	1-B cell-CCR7+
1	9.16432	5.10118	J034B_Total CD45+_8914	J034B	NR	Cycle 1	NR	B cell	CCR7+	1-B cell-CCR7+
1	8.85591	4.14698	J010B_Total CD45+_78537	J010B	NR	Cycle 1	NR	B cell	CCR7+	1-B cell-CCR7+
1	8.67809	5.09878	J031F_Total CD45+_68879	J031F	R	Cycle 5	R	B cell	CCR7+	1-B cell-CCR7+
1	9.40136	3.93343	J018F_Total CD45+_1601	J018F	R	Cycle 5	R	B cell	CCR7+	1-B cell-CCR7+
1	8.76338	4.6307	J033B_Total CD45+_4131	J033B	NR	Cycle 1	NR	B cell	CCR7+	1-B cell-CCR7+
1	9.40435	4.56448	J031C_Total CD45+_7033	J031C	R	Cycle 2	R	B cell	CCR7+	1-B cell-CCR7+
1	8.88133	6.07665	J005D_Total CD45+_572640	J005D	R	Cycle 3	R	B cell	CCR7+	1-B cell-CCR7+
1	8.19989	3.37902	J023A_Total CD45+_2477	J023A	NR	Baseline	NR	B cell	CCR7+	1-B cell-CCR7+
1	9.20513	5.87244	J006D_Total CD45+_406145	J006D	R	Cycle 3	R	B cell	CCR7+	1-B cell-CCR7+
1	8.95814	3.59479	J008B_Total CD45+_193416	J008B	NR	Cycle 1	NR	B cell	CCR7+	1-B cell-CCR7+
1	8.40173	4.82469	J010B_Total CD45+_16391	J010B	NR	Cycle 1	NR	B cell	CCR7+	1-B cell-CCR7+
1	8.42159	3.65284	J031F_Total CD45+_14067	J031F	R	Cycle 5	R	B cell	CCR7+	1-B cell-CCR7+
1	7.81929	4.3798	J015B_Total CD45+_2589	J015B	NR	Cycle 2	NR	B cell	CCR7+	1-B cell-CCR7+
1	9.14866	4.59319	J002B_Total CD45+_101137	J002B	NR	Cycle 1	NR	B cell	CCR7+	1-B cell-CCR7+
1	8.36152	4.06113	LB_Total CD45+_834471	LB	HD	Baseline	HD	B cell	CCR7+	1-B cell-CCR7+
1	7.69644	3.62129	J031B_Total CD45+_3542	J031B	R	Cycle 1	R	B cell	CCR7+	1-B cell-CCR7+
1	8.35245	3.71306	SXB_Total CD45+_8309	SXB	HD	Baseline	HD	B cell	CCR7+	1-B cell-CCR7+
1	8.89381	4.37498	J028B_Total CD45+_709	J028B	R	Cycle 1	R	B cell	CCR7+	1-B cell-CCR7+
1	7.90479	3.74577	J008A_Total CD45+_156271	J008A	NR	Baseline	NR	B cell	CCR7+	1-B cell-CCR7+
1	10.0899	5.393	J002C_Total CD45+_375235	J002C	NR	Cycle 2	NR	B cell	CCR7+	1-B cell-CCR7+
1	7.92195	4.10862	J002A_Total CD45+_356970	J002A	NR	Baseline	NR	B cell	CCR7+	1-B cell-CCR7+
1	9.01604	5.23108	J002B_Total CD45+_208727	J002B	NR	Cycle 1	NR	B cell	CCR7+	1-B cell-CCR7+
1	7.81191	4.00692	J009B_Total CD45+_17099	J009B	NR	Cycle 1	NR	B cell	CCR7+	1-B cell-CCR7+
1	8.15773	3.5443	YLP_Total CD45+_247814	YLP	HD	Baseline	HD	B cell	CCR7+	1-B cell-CCR7+
1	8.91085	4.58311	J018C_Total CD45+_827598	J018C	R	Cycle 2	R	B cell	CCR7+	1-B cell-CCR7+
1	7.60434	4.13107	J030A_Total CD45+_9763	J030A	R	Baseline	R	B cell	CCR7+	1-B cell-CCR7+
1	9.17492	5.64241	LB_Total CD45+_809952	LB	HD	Baseline	HD	B cell	CCR7+	1-B cell-CCR7+
1	9.90023	6.26407	J022G_Total CD45+_5281	J022G	R	Cycle 6	R	B cell	CCR7+	1-B cell-CCR7+
1	8.06722	4.47107	J005D_Total CD45+_411530	J005D	R	Cycle 3	R	B cell	CCR7+	1-B cell-CCR7+
1	8.75018	4.75822	J010A_Total CD45+_55434	J010A	NR	Baseline	NR	B cell	CCR7+	1-B cell-CCR7+
1	9.45257	3.66261	J002B_Total CD45+_218465	J002B	NR	Cycle 1	NR	B cell	CCR7+	1-B cell-CCR7+
1	9.16963	3.85832	J014B_Total CD45+_45510	J014B	R	Cycle 1	R	B cell	CCR7+	1-B cell-CCR7+
1	8.50452	2.74919	LB_Total CD45+_148819	LB	HD	Baseline	HD	B cell	CCR7+	1-B cell-CCR7+
1	8.56412	2.97825	J031A_Total CD45+_3351	J031A	R	Baseline	R	B cell	CCR7+	1-B cell-CCR7+
1	8.5606	3.46189	LN_Total CD45+_289216	LN	HD	Baseline	HD	B cell	CCR7+	1-B cell-CCR7+
1	8.33169	3.96249	J025B_Total CD45+_5432	J025B	R	Cycle 1	R	B cell	CCR7+	1-B cell-CCR7+
1	7.48502	3.18351	J009B_Total CD45+_45700	J009B	NR	Cycle 1	NR	B cell	CCR7+	1-B cell-CCR7+
1	9.5937	5.83328	J008B_Total CD45+_73585	J008B	NR	Cycle 1	NR	B cell	CCR7+	1-B cell-CCR7+
1	9.76854	6.49747	SXB_Total CD45+_11241	SXB	HD	Baseline	HD	B cell	CCR7+	1-B cell-CCR7+
1	8.17559	3.57873	YLP_Total CD45+_374022	YLP	HD	Baseline	HD	B cell	CCR7+	1-B cell-CCR7+
1	8.97278	5.49964	J021A_Total CD45+_2532	J021A	NR	Baseline	NR	B cell	CCR7+	1-B cell-CCR7+
1	8.87766	5.10396	LWG_Total CD45+_5520	LWG	HD	Baseline	HD	B cell	CCR7+	1-B cell-CCR7+
1	9.13155	5.58936	J013E_Total CD45+_146153	J013E	R	Cycle 4	R	B cell	CCR7+	1-B cell-CCR7+
1	8.86472	5.20395	J010A_Total CD45+_27642	J010A	NR	Baseline	NR	B cell	CCR7+	1-B cell-CCR7+
1	8.77081	5.13308	LWG_Total CD45+_871823	LWG	HD	Baseline	HD	B cell	CCR7+	1-B cell-CCR7+
1	7.85249	3.91412	LGF_Total CD45+_672020	LGF	HD	Baseline	HD	B cell	CCR7+	1-B cell-CCR7+
1	8.68814	5.59132	J013F_Total CD45+_262036	J013F	R	Cycle 5	R	B cell	CCR7+	1-B cell-CCR7+
1	8.75624	2.87905	J034B_Total CD45+_3731	J034B	NR	Cycle 1	NR	B cell	CCR7+	1-B cell-CCR7+
1	7.91965	3.47773	LWG_Total CD45+_460438	LWG	HD	Baseline	HD	B cell	CCR7+	1-B cell-CCR7+
1	8.19819	5.02771	J010C_Total CD45+_4641	J010C	NR	Cycle 2	NR	B cell	CCR7+	1-B cell-CCR7+
1	8.44013	3.57096	J014B_Total CD45+_66385	J014B	R	Cycle 1	R	B cell	CCR7+	1-B cell-CCR7+
1	8.4299	4.69726	LB_Total CD45+_826064	LB	HD	Baseline	HD	B cell	CCR7+	1-B cell-CCR7+
1	9.43709	4.58633	J033B_Total CD45+_5007	J033B	NR	Cycle 1	NR	B cell	CCR7+	1-B cell-CCR7+
1	9.74835	4.77159	ZJG_Total CD45+_713200	ZJG	HD	Baseline	HD	B cell	CCR7+	1-B cell-CCR7+
1	9.22685	5.61874	LN_Total CD45+_288087	LN	HD	Baseline	HD	B cell	CCR7+	1-B cell-CCR7+
1	9.27951	4.48849	J021C_Total CD45+_4153	J021C	NR	Cycle 2	NR	B cell	CCR7+	1-B cell-CCR7+
1	10.0734	5.41941	J031F_Total CD45+_88811	J031F	R	Cycle 5	R	B cell	CCR7+	1-B cell-CCR7+
1	9.73601	5.64942	J009C_Total CD45+_32161	J009C	NR	Cycle 2	NR	B cell	CCR7+	1-B cell-CCR7+
1	9.55837	4.32956	ZZW_Total CD45+_1110252	ZZW	HD	Baseline	HD	B cell	CCR7+	1-B cell-CCR7+
1	8.70311	4.95247	LWG_Total CD45+_330063	LWG	HD	Baseline	HD	B cell	CCR7+	1-B cell-CCR7+
1	7.65682	3.96167	J010A_Total CD45+_29509	J010A	NR	Baseline	NR	B cell	CCR7+	1-B cell-CCR7+
1	8.66518	3.21523	CYH_Total CD45+_213551	CYH	HD	Baseline	HD	B cell	CCR7+	1-B cell-CCR7+
1	8.1965	4.47217	LGF_Total CD45+_327648	LGF	HD	Baseline	HD	B cell	CCR7+	1-B cell-CCR7+
1	7.41499	3.46317	J009D_Total CD45+_14624	J009D	NR	Cycle 3	NR	B cell	CCR7+	1-B cell-CCR7+
1	7.72182	3.51052	J005F_Total CD45+_470346	J005F	R	Cycle 5	R	B cell	CCR7+	1-B cell-CCR7+
1	7.53839	4.09917	HJW_Total CD45+_577333	HJW	HD	Baseline	HD	B cell	CCR7+	1-B cell-CCR7+
1	8.8303	6.07857	J006C_Total CD45+_34964	J006C	R	Cycle 2	R	B cell	CCR7+	1-B cell-CCR7+
1	8.14805	3.4033	ZJG_Total CD45+_612604	ZJG	HD	Baseline	HD	B cell	CCR7+	1-B cell-CCR7+
1	8.5496	5.35529	J006D_Total CD45+_273451	J006D	R	Cycle 3	R	B cell	CCR7+	1-B cell-CCR7+
1	7.39806	3.84586	J013H_Total CD45+_4317	J013H	R	Cycle 7	R	B cell	CCR7+	1-B cell-CCR7+
1	7.80526	3.54597	LGF_Total CD45+_396607	LGF	HD	Baseline	HD	B cell	CCR7+	1-B cell-CCR7+
1	10.082	5.50755	J010A_Total CD45+_6741	J010A	NR	Baseline	NR	B cell	CCR7+	1-B cell-CCR7+
1	7.47042	3.93537	J015A_Total CD45+_59428	J015A	NR	Cycle 1	NR	B cell	CCR7+	1-B cell-CCR7+
1	7.55791	4.06385	J033B_Total CD45+_9324	J033B	NR	Cycle 1	NR	B cell	CCR7+	1-B cell-CCR7+
1	9.40802	4.38826	J028B_Total CD45+_6978	J028B	R	Cycle 1	R	B cell	CCR7+	1-B cell-CCR7+
1	8.08307	3.12406	DWR_Total CD45+_32186	DWR	HD	Baseline	HD	B cell	CCR7+	1-B cell-CCR7+
1	8.50662	3.75436	J021C_Total CD45+_4061	J021C	NR	Cycle 2	NR	B cell	CCR7+	1-B cell-CCR7+
1	8.29634	4.65291	J010A_Total CD45+_27976	J010A	NR	Baseline	NR	B cell	CCR7+	1-B cell-CCR7+
1	9.21922	4.96988	J021D_Total CD45+_14916	J021D	NR	Cycle 3	NR	B cell	CCR7+	1-B cell-CCR7+
1	8.4021	2.44383	J023A_Total CD45+_400	J023A	NR	Baseline	NR	B cell	CCR7+	1-B cell-CCR7+
1	8.01576	4.33801	J022B_Total CD45+_1647	J022B	R	Cycle 1	R	B cell	CCR7+	1-B cell-CCR7+
1	8.04778	3.6909	J025A_Total CD45+_2532	J025A	R	Baseline	R	B cell	CCR7+	1-B cell-CCR7+
1	8.54967	5.3316	J025B_Total CD45+_1626	J025B	R	Cycle 1	R	B cell	CCR7+	1-B cell-CCR7+
1	7.30931	4.52458	J005B_Total CD45+_205254	J005B	R	Cycle 1	R	B cell	CCR7+	1-B cell-CCR7+
1	8.40177	4.31299	LB_Total CD45+_685311	LB	HD	Baseline	HD	B cell	CCR7+	1-B cell-CCR7+
1	8.97891	6.03289	J031D_Total CD45+_11635	J031D	R	Cycle 3	R	B cell	CCR7+	1-B cell-CCR7+
1	8.92844	6.03701	J005E_Total CD45+_560175	J005E	R	Cycle 4	R	B cell	CCR7+	1-B cell-CCR7+
1	9.19963	4.45865	J030A_Total CD45+_7420	J030A	R	Baseline	R	B cell	CCR7+	1-B cell-CCR7+
1	9.70722	5.36464	HCS_Total CD45+_83000	HCS	HD	Baseline	HD	B cell	CCR7+	1-B cell-CCR7+
1	8.31618	4.29733	J010A_Total CD45+_77018	J010A	NR	Baseline	NR	B cell	CCR7+	1-B cell-CCR7+
1	8.45414	4.20018	J014A_Total CD45+_101098	J014A	R	Baseline	R	B cell	CCR7+	1-B cell-CCR7+
1	8.79623	5.11275	J029C_Total CD45+_33886	J029C	R	Cycle 2	R	B cell	CCR7+	1-B cell-CCR7+
1	7.74315	4.97524	J005D_Total CD45+_419716	J005D	R	Cycle 3	R	B cell	CCR7+	1-B cell-CCR7+
1	9.36813	5.12849	J031F_Total CD45+_151762	J031F	R	Cycle 5	R	B cell	CCR7+	1-B cell-CCR7+
1	8.81027	4.05353	J018A_Total CD45+_182852	J018A	R	Baseline	R	B cell	CCR7+	1-B cell-CCR7+
1	8.08527	3.33135	J018A_Total CD45+_129649	J018A	R	Baseline	R	B cell	CCR7+	1-B cell-CCR7+
1	8.11351	3.4183	J002A_Total CD45+_294073	J002A	NR	Baseline	NR	B cell	CCR7+	1-B cell-CCR7+
1	9.08724	5.52885	J010C_Total CD45+_311	J010C	NR	Cycle 2	NR	B cell	CCR7+	1-B cell-CCR7+
1	9.41445	3.82368	J002C_Total CD45+_266123	J002C	NR	Cycle 2	NR	B cell	CCR7+	1-B cell-CCR7+
1	8.5203	2.55094	J031E_Total CD45+_1096	J031E	R	Cycle 4	R	B cell	CCR7+	1-B cell-CCR7+
1	10.0818	5.40889	J031E_Total CD45+_8831	J031E	R	Cycle 4	R	B cell	CCR7+	1-B cell-CCR7+
1	8.81098	3.88995	LGF_Total CD45+_538244	LGF	HD	Baseline	HD	B cell	CCR7+	1-B cell-CCR7+
1	8.27868	3.21803	J022B_Total CD45+_1769	J022B	R	Cycle 1	R	B cell	CCR7+	1-B cell-CCR7+
1	8.57494	4.5901	J018F_Total CD45+_5003	J018F	R	Cycle 5	R	B cell	CCR7+	1-B cell-CCR7+
1	8.51165	2.86929	CYH_Total CD45+_297788	CYH	HD	Baseline	HD	B cell	CCR7+	1-B cell-CCR7+
1	9.17145	5.72895	SXB_Total CD45+_61224	SXB	HD	Baseline	HD	B cell	CCR7+	1-B cell-CCR7+
1	8.02641	4.88072	J035A_Total CD45+_1454	J035A	NR	Baseline	NR	B cell	CCR7+	1-B cell-CCR7+
1	8.76158	6.08848	J030A_Total CD45+_9755	J030A	R	Baseline	R	B cell	CCR7+	1-B cell-CCR7+
1	8.1362	3.71163	ZJG_Total CD45+_988813	ZJG	HD	Baseline	HD	B cell	CCR7+	1-B cell-CCR7+
1	9.26634	5.41249	J021D_Total CD45+_15743	J021D	NR	Cycle 3	NR	B cell	CCR7+	1-B cell-CCR7+
1	8.81683	3.7778	J014A_Total CD45+_9028	J014A	R	Baseline	R	B cell	CCR7+	1-B cell-CCR7+
1	8.39404	4.68635	J010C_Total CD45+_8592	J010C	NR	Cycle 2	NR	B cell	CCR7+	1-B cell-CCR7+
1	8.0146	4.1001	J018C_Total CD45+_678212	J018C	R	Cycle 2	R	B cell	CCR7+	1-B cell-CCR7+
1	9.89335	5.86184	LB_Total CD45+_150446	LB	HD	Baseline	HD	B cell	CCR7+	1-B cell-CCR7+
1	8.27445	4.28316	J005F_Total CD45+_463868	J005F	R	Cycle 5	R	B cell	CCR7+	1-B cell-CCR7+
1	9.66362	6.3036	J018B_Total CD45+_186719	J018B	R	Cycle 1	R	B cell	CCR7+	1-B cell-CCR7+
1	9.63181	6.11215	J021C_Total CD45+_285	J021C	NR	Cycle 2	NR	B cell	CCR7+	1-B cell-CCR7+
1	7.91736	3.37333	J005F_Total CD45+_470286	J005F	R	Cycle 5	R	B cell	CCR7+	1-B cell-CCR7+
1	8.52531	2.47742	WFY_Total CD45+_511086	WFY	HD	Baseline	HD	B cell	CCR7+	1-B cell-CCR7+
1	8.47575	2.67061	J018A_Total CD45+_177226	J018A	R	Baseline	R	B cell	CCR7+	1-B cell-CCR7+
1	8.27184	5.9324	J018G_Total CD45+_59	J018G	R	Cycle 6	R	B cell	CCR7+	1-B cell-CCR7+
1	8.87939	5.27946	J008A_Total CD45+_260397	J008A	NR	Baseline	NR	B cell	CCR7+	1-B cell-CCR7+
1	8.25673	4.95143	J021D_Total CD45+_5863	J021D	NR	Cycle 3	NR	B cell	CCR7+	1-B cell-CCR7+
1	8.36877	4.1888	J021A_Total CD45+_6014	J021A	NR	Baseline	NR	B cell	CCR7+	1-B cell-CCR7+
1	7.95069	3.93802	J018F_Total CD45+_14762	J018F	R	Cycle 5	R	B cell	CCR7+	1-B cell-CCR7+
1	9.0704	5.68228	J033B_Total CD45+_6518	J033B	NR	Cycle 1	NR	B cell	CCR7+	1-B cell-CCR7+
1	8.4344	5.03781	J034B_Total CD45+_6822	J034B	NR	Cycle 1	NR	B cell	CCR7+	1-B cell-CCR7+
1	8.64123	4.58901	J028A_Total CD45+_695	J028A	R	Baseline	R	B cell	CCR7+	1-B cell-CCR7+
1	8.40481	4.1397	J010C_Total CD45+_5242	J010C	NR	Cycle 2	NR	B cell	CCR7+	1-B cell-CCR7+
1	8.66503	5.81911	YLP_Total CD45+_311586	YLP	HD	Baseline	HD	B cell	CCR7+	1-B cell-CCR7+
1	8.51976	3.51876	J002A_Total CD45+_342449	J002A	NR	Baseline	NR	B cell	CCR7+	1-B cell-CCR7+
1	8.62871	2.76429	J025B_Total CD45+_8826	J025B	R	Cycle 1	R	B cell	CCR7+	1-B cell-CCR7+
1	8.05086	3.30993	ZJG_Total CD45+_781949	ZJG	HD	Baseline	HD	B cell	CCR7+	1-B cell-CCR7+
1	8.84693	5.84766	J013E_Total CD45+_476677	J013E	R	Cycle 4	R	B cell	CCR7+	1-B cell-CCR7+
1	9.37724	5.39653	J031E_Total CD45+_5296	J031E	R	Cycle 4	R	B cell	CCR7+	1-B cell-CCR7+
1	8.91655	4.34211	HCS_Total CD45+_220236	HCS	HD	Baseline	HD	B cell	CCR7+	1-B cell-CCR7+
1	8.06549	2.97026	J010A_Total CD45+_77757	J010A	NR	Baseline	NR	B cell	CCR7+	1-B cell-CCR7+
1	9.54998	3.98069	J023A_Total CD45+_272	J023A	NR	Baseline	NR	B cell	CCR7+	1-B cell-CCR7+
1	8.17712	4.88401	J002B_Total CD45+_49549	J002B	NR	Cycle 1	NR	B cell	CCR7+	1-B cell-CCR7+
1	8.04148	3.56744	WFY_Total CD45+_475901	WFY	HD	Baseline	HD	B cell	CCR7+	1-B cell-CCR7+
1	9.18414	5.071	J031E_Total CD45+_1835	J031E	R	Cycle 4	R	B cell	CCR7+	1-B cell-CCR7+
1	8.39371	4.24444	J021D_Total CD45+_19088	J021D	NR	Cycle 3	NR	B cell	CCR7+	1-B cell-CCR7+
1	8.53368	2.55868	J031E_Total CD45+_2949	J031E	R	Cycle 4	R	B cell	CCR7+	1-B cell-CCR7+
1	8.54421	4.6194	J022A_Total CD45+_8118	J022A	R	Baseline	R	B cell	CCR7+	1-B cell-CCR7+
1	8.77979	5.16416	J014B_Total CD45+_101212	J014B	R	Cycle 1	R	B cell	CCR7+	1-B cell-CCR7+
1	9.87355	5.85039	J025B_Total CD45+_9512	J025B	R	Cycle 1	R	B cell	CCR7+	1-B cell-CCR7+
1	8.09839	3.46519	LWG_Total CD45+_5189	LWG	HD	Baseline	HD	B cell	CCR7+	1-B cell-CCR7+
1	8.96271	5.53622	J014A_Total CD45+_75793	J014A	R	Baseline	R	B cell	CCR7+	1-B cell-CCR7+
1	8.77094	5.90727	J013C_Total CD45+_4374	J013C	R	Cycle 2	R	B cell	CCR7+	1-B cell-CCR7+
1	8.43942	5.11571	J018C_Total CD45+_793434	J018C	R	Cycle 2	R	B cell	CCR7+	1-B cell-CCR7+
1	8.75791	2.99604	J023A_Total CD45+_34	J023A	NR	Baseline	NR	B cell	CCR7+	1-B cell-CCR7+
1	7.92796	3.71837	LN_Total CD45+_174305	LN	HD	Baseline	HD	B cell	CCR7+	1-B cell-CCR7+
1	8.58269	5.53549	J031D_Total CD45+_6431	J031D	R	Cycle 3	R	B cell	CCR7+	1-B cell-CCR7+
1	7.89294	4.71799	DWR_Total CD45+_258250	DWR	HD	Baseline	HD	B cell	CCR7+	1-B cell-CCR7+
1	8.43098	4.48176	LB_Total CD45+_243633	LB	HD	Baseline	HD	B cell	CCR7+	1-B cell-CCR7+
1	8.0474	4.09442	LB_Total CD45+_112281	LB	HD	Baseline	HD	B cell	CCR7+	1-B cell-CCR7+
1	8.67897	4.75985	J018C_Total CD45+_170258	J018C	R	Cycle 2	R	B cell	CCR7+	1-B cell-CCR7+
1	7.33945	4.39075	J006C_Total CD45+_226248	J006C	R	Cycle 2	R	B cell	CCR7+	1-B cell-CCR7+
1	8.39217	4.69257	YLP_Total CD45+_386560	YLP	HD	Baseline	HD	B cell	CCR7+	1-B cell-CCR7+
1	7.55883	3.22167	J006D_Total CD45+_498090	J006D	R	Cycle 3	R	B cell	CCR7+	1-B cell-CCR7+
1	8.11146	4.23641	J024D_Total CD45+_7057	J024D	NR	Cycle 3	NR	B cell	CCR7+	1-B cell-CCR7+
1	8.96399	3.98103	LN_Total CD45+_411778	LN	HD	Baseline	HD	B cell	CCR7+	1-B cell-CCR7+
1	8.85113	5.44166	J006A_Total CD45+_19821	J006A	R	Baseline	R	B cell	CCR7+	1-B cell-CCR7+
1	9.93192	5.7733	ZJS_Total CD45+_475571	ZJS	HD	Baseline	HD	B cell	CCR7+	1-B cell-CCR7+
1	8.46449	5.61739	J005D_Total CD45+_65962	J005D	R	Cycle 3	R	B cell	CCR7+	1-B cell-CCR7+
1	8.62602	3.08131	ZJG_Total CD45+_477420	ZJG	HD	Baseline	HD	B cell	CCR7+	1-B cell-CCR7+
1	9.00737	5.8993	J010B_Total CD45+_147326	J010B	NR	Cycle 1	NR	B cell	CCR7+	1-B cell-CCR7+
1	8.08162	4.73489	J034C_Total CD45+_14565	J034C	NR	Cycle 2	NR	B cell	CCR7+	1-B cell-CCR7+
1	9.03332	3.28319	J010C_Total CD45+_6590	J010C	NR	Cycle 2	NR	B cell	CCR7+	1-B cell-CCR7+
1	7.76681	3.91459	J005A_Total CD45+_389653	J005A	R	Baseline	R	B cell	CCR7+	1-B cell-CCR7+
1	7.86446	4.19197	J035B_Total CD45+_1790	J035B	NR	Cycle 1	NR	B cell	CCR7+	1-B cell-CCR7+
1	8.76869	4.99682	J022B_Total CD45+_8905	J022B	R	Cycle 1	R	B cell	CCR7+	1-B cell-CCR7+
1	7.87039	3.73402	ZJS_Total CD45+_206664	ZJS	HD	Baseline	HD	B cell	CCR7+	1-B cell-CCR7+
1	8.42812	3.7688	J013G_Total CD45+_189329	J013G	R	Cycle 6	R	B cell	CCR7+	1-B cell-CCR7+
1	7.83374	4.14368	J034B_Total CD45+_10259	J034B	NR	Cycle 1	NR	B cell	CCR7+	1-B cell-CCR7+
1	9.21386	5.65527	J002B_Total CD45+_33044	J002B	NR	Cycle 1	NR	B cell	CCR7+	1-B cell-CCR7+
1	8.5926	3.17687	HJW_Total CD45+_494627	HJW	HD	Baseline	HD	B cell	CCR7+	1-B cell-CCR7+
1	9.16616	4.91598	LGF_Total CD45+_727491	LGF	HD	Baseline	HD	B cell	CCR7+	1-B cell-CCR7+
1	9.65989	5.12109	J018A_Total CD45+_86406	J018A	R	Baseline	R	B cell	CCR7+	1-B cell-CCR7+
1	7.8481	4.22206	J013F_Total CD45+_156714	J013F	R	Cycle 5	R	B cell	CCR7+	1-B cell-CCR7+
1	8.26087	3.20277	J005D_Total CD45+_207200	J005D	R	Cycle 3	R	B cell	CCR7+	1-B cell-CCR7+
1	8.71789	5.16412	J005D_Total CD45+_285669	J005D	R	Cycle 3	R	B cell	CCR7+	1-B cell-CCR7+
1	8.5031	4.23177	CJF_Total CD45+_772563	CJF	HD	Baseline	HD	B cell	CCR7+	1-B cell-CCR7+
1	9.17211	6.18437	J018E_Total CD45+_1171	J018E	R	Cycle 4	R	B cell	CCR7+	1-B cell-CCR7+
1	9.4815	4.16114	J008A_Total CD45+_479396	J008A	NR	Baseline	NR	B cell	CCR7+	1-B cell-CCR7+
1	10.0229	6.11432	LN_Total CD45+_113642	LN	HD	Baseline	HD	B cell	CCR7+	1-B cell-CCR7+
1	9.12139	4.07881	J031E_Total CD45+_7462	J031E	R	Cycle 4	R	B cell	CCR7+	1-B cell-CCR7+
1	8.59624	3.05355	J034B_Total CD45+_6543	J034B	NR	Cycle 1	NR	B cell	CCR7+	1-B cell-CCR7+
1	7.32208	4.35445	J022D_Total CD45+_26709	J022D	R	Cycle 3	R	B cell	CCR7+	1-B cell-CCR7+
1	8.03718	4.37309	J009D_Total CD45+_9309	J009D	NR	Cycle 3	NR	B cell	CCR7+	1-B cell-CCR7+
1	8.24786	4.06259	J010B_Total CD45+_51628	J010B	NR	Cycle 1	NR	B cell	CCR7+	1-B cell-CCR7+
1	8.74275	3.2856	J009C_Total CD45+_24267	J009C	NR	Cycle 2	NR	B cell	CCR7+	1-B cell-CCR7+
1	8.39064	5.2403	J018B_Total CD45+_51958	J018B	R	Cycle 1	R	B cell	CCR7+	1-B cell-CCR7+
1	8.26769	5.12034	J018E_Total CD45+_461	J018E	R	Cycle 4	R	B cell	CCR7+	1-B cell-CCR7+
1	9.3051	3.96525	J008B_Total CD45+_116684	J008B	NR	Cycle 1	NR	B cell	CCR7+	1-B cell-CCR7+
1	9.28985	5.84172	J002B_Total CD45+_217903	J002B	NR	Cycle 1	NR	B cell	CCR7+	1-B cell-CCR7+
1	9.55237	5.96322	J028B_Total CD45+_12885	J028B	R	Cycle 1	R	B cell	CCR7+	1-B cell-CCR7+
1	7.27662	3.68612	J013I_Total CD45+_2014	J013I	R	Cycle 8	R	B cell	CCR7+	1-B cell-CCR7+
1	7.5987	4.11939	J013C_Total CD45+_2077	J013C	R	Cycle 2	R	B cell	CCR7+	1-B cell-CCR7+
1	9.27354	4.75047	J021A_Total CD45+_3142	J021A	NR	Baseline	NR	B cell	CCR7+	1-B cell-CCR7+
1	8.69227	4.43871	J010B_Total CD45+_77318	J010B	NR	Cycle 1	NR	B cell	CCR7+	1-B cell-CCR7+
1	8.99601	3.82391	J031E_Total CD45+_2331	J031E	R	Cycle 4	R	B cell	CCR7+	1-B cell-CCR7+
1	8.24475	4.48201	LN_Total CD45+_141288	LN	HD	Baseline	HD	B cell	CCR7+	1-B cell-CCR7+
1	10.018	5.44786	J033B_Total CD45+_5182	J033B	NR	Cycle 1	NR	B cell	CCR7+	1-B cell-CCR7+
1	10.0732	5.3615	J025B_Total CD45+_5447	J025B	R	Cycle 1	R	B cell	CCR7+	1-B cell-CCR7+
1	8.50932	4.09625	FXM_Total CD45+_857036	FXM	HD	Baseline	HD	B cell	CCR7+	1-B cell-CCR7+
1	8.14072	2.75612	SXB_Total CD45+_75161	SXB	HD	Baseline	HD	B cell	CCR7+	1-B cell-CCR7+
1	9.69005	4.21359	J013E_Total CD45+_787997	J013E	R	Cycle 4	R	B cell	CCR7+	1-B cell-CCR7+
1	7.69464	3.79487	J002A_Total CD45+_142360	J002A	NR	Baseline	NR	B cell	CCR7+	1-B cell-CCR7+
1	8.04737	4.84549	J005F_Total CD45+_288431	J005F	R	Cycle 5	R	B cell	CCR7+	1-B cell-CCR7+
1	9.52017	4.17174	ZZW_Total CD45+_46626	ZZW	HD	Baseline	HD	B cell	CCR7+	1-B cell-CCR7+
1	7.96037	3.91348	J004A_Total CD45+_104159	J004A	NR	Baseline	NR	B cell	CCR7+	1-B cell-CCR7+
1	8.65821	4.78595	J031A_Total CD45+_4383	J031A	R	Baseline	R	B cell	CCR7+	1-B cell-CCR7+
1	9.65352	6.25553	J010B_Total CD45+_145160	J010B	NR	Cycle 1	NR	B cell	CCR7+	1-B cell-CCR7+
1	9.18688	5.35614	J018A_Total CD45+_17828	J018A	R	Baseline	R	B cell	CCR7+	1-B cell-CCR7+
1	8.35352	3.72337	J009A_Total CD45+_10378	J009A	NR	Baseline	NR	B cell	CCR7+	1-B cell-CCR7+
1	7.72749	3.44647	J033B_Total CD45+_3410	J033B	NR	Cycle 1	NR	B cell	CCR7+	1-B cell-CCR7+
1	8.80394	6.10648	J031B_Total CD45+_5154	J031B	R	Cycle 1	R	B cell	CCR7+	1-B cell-CCR7+
1	10.0841	6.08606	J002A_Total CD45+_3624	J002A	NR	Baseline	NR	B cell	CCR7+	1-B cell-CCR7+
1	8.21205	4.5422	LGF_Total CD45+_559251	LGF	HD	Baseline	HD	B cell	CCR7+	1-B cell-CCR7+
1	9.14197	5.07569	J013E_Total CD45+_49653	J013E	R	Cycle 4	R	B cell	CCR7+	1-B cell-CCR7+
1	7.96787	3.5439	J031E_Total CD45+_4508	J031E	R	Cycle 4	R	B cell	CCR7+	1-B cell-CCR7+
1	8.97141	4.43821	J018A_Total CD45+_11615	J018A	R	Baseline	R	B cell	CCR7+	1-B cell-CCR7+
1	9.84344	5.01976	J018D_Total CD45+_21017	J018D	R	Cycle 3	R	B cell	CCR7+	1-B cell-CCR7+
1	9.36864	3.85059	J031A_Total CD45+_5134	J031A	R	Baseline	R	B cell	CCR7+	1-B cell-CCR7+
1	8.36971	5.33705	J010B_Total CD45+_25951	J010B	NR	Cycle 1	NR	B cell	CCR7+	1-B cell-CCR7+
1	8.56008	4.42754	J022B_Total CD45+_30921	J022B	R	Cycle 1	R	B cell	CCR7+	1-B cell-CCR7+
1	9.13172	4.32266	J014B_Total CD45+_72910	J014B	R	Cycle 1	R	B cell	CCR7+	1-B cell-CCR7+
1	8.16753	3.81283	J022G_Total CD45+_551	J022G	R	Cycle 6	R	B cell	CCR7+	1-B cell-CCR7+
1	8.01688	4.48659	HCS_Total CD45+_488034	HCS	HD	Baseline	HD	B cell	CCR7+	1-B cell-CCR7+
1	8.58727	3.93196	J013F_Total CD45+_55414	J013F	R	Cycle 5	R	B cell	CCR7+	1-B cell-CCR7+
1	9.79169	5.53645	J031D_Total CD45+_20844	J031D	R	Cycle 3	R	B cell	CCR7+	1-B cell-CCR7+
1	9.84968	4.64019	ZZW_Total CD45+_1044979	ZZW	HD	Baseline	HD	B cell	CCR7+	1-B cell-CCR7+
1	8.51199	2.57653	J031D_Total CD45+_14785	J031D	R	Cycle 3	R	B cell	CCR7+	1-B cell-CCR7+
1	7.8852	4.49459	J005E_Total CD45+_213248	J005E	R	Cycle 4	R	B cell	CCR7+	1-B cell-CCR7+
1	7.70961	4.19065	J018E_Total CD45+_2188	J018E	R	Cycle 4	R	B cell	CCR7+	1-B cell-CCR7+
1	8.49912	3.54737	J031A_Total CD45+_1553	J031A	R	Baseline	R	B cell	CCR7+	1-B cell-CCR7+
1	9.93363	5.70548	J028A_Total CD45+_1432	J028A	R	Baseline	R	B cell	CCR7+	1-B cell-CCR7+
1	8.22475	3.91564	SXB_Total CD45+_80843	SXB	HD	Baseline	HD	B cell	CCR7+	1-B cell-CCR7+
1	8.82193	3.61949	LN_Total CD45+_169503	LN	HD	Baseline	HD	B cell	CCR7+	1-B cell-CCR7+
1	8.4164	4.40797	J021A_Total CD45+_4434	J021A	NR	Baseline	NR	B cell	CCR7+	1-B cell-CCR7+
1	8.90162	5.65339	J022B_Total CD45+_30265	J022B	R	Cycle 1	R	B cell	CCR7+	1-B cell-CCR7+
1	9.9676	6.15952	J031F_Total CD45+_21241	J031F	R	Cycle 5	R	B cell	CCR7+	1-B cell-CCR7+
1	7.88847	3.16203	J018B_Total CD45+_285818	J018B	R	Cycle 1	R	B cell	CCR7+	1-B cell-CCR7+
1	9.63341	5.8528	J018B_Total CD45+_216964	J018B	R	Cycle 1	R	B cell	CCR7+	1-B cell-CCR7+
1	8.72512	5.89718	J010C_Total CD45+_7645	J010C	NR	Cycle 2	NR	B cell	CCR7+	1-B cell-CCR7+
1	8.7561	2.90902	J021D_Total CD45+_25802	J021D	NR	Cycle 3	NR	B cell	CCR7+	1-B cell-CCR7+
1	8.5225	4.89704	J006A_Total CD45+_55138	J006A	R	Baseline	R	B cell	CCR7+	1-B cell-CCR7+
1	8.68128	4.9552	J031D_Total CD45+_16267	J031D	R	Cycle 3	R	B cell	CCR7+	1-B cell-CCR7+
1	9.89238	5.56159	J031E_Total CD45+_1661	J031E	R	Cycle 4	R	B cell	CCR7+	1-B cell-CCR7+
1	8.67083	3.64943	J008A_Total CD45+_201176	J008A	NR	Baseline	NR	B cell	CCR7+	1-B cell-CCR7+
1	9.62474	6.31266	J015A_Total CD45+_60417	J015A	NR	Cycle 1	NR	B cell	CCR7+	1-B cell-CCR7+
1	9.08128	5.35605	J018B_Total CD45+_256818	J018B	R	Cycle 1	R	B cell	CCR7+	1-B cell-CCR7+
1	9.22088	5.04771	J014A_Total CD45+_53665	J014A	R	Baseline	R	B cell	CCR7+	1-B cell-CCR7+
1	9.37698	4.13896	J031E_Total CD45+_3566	J031E	R	Cycle 4	R	B cell	CCR7+	1-B cell-CCR7+
1	8.47242	4.74577	J033C_Total CD45+_47204	J033C	NR	Cycle 2	NR	B cell	CCR7+	1-B cell-CCR7+
1	9.05874	6.03544	J021D_Total CD45+_15528	J021D	NR	Cycle 3	NR	B cell	CCR7+	1-B cell-CCR7+
1	9.74456	4.65872	LB_Total CD45+_464036	LB	HD	Baseline	HD	B cell	CCR7+	1-B cell-CCR7+
1	9.56777	5.49075	J010B_Total CD45+_48912	J010B	NR	Cycle 1	NR	B cell	CCR7+	1-B cell-CCR7+
1	8.52359	5.65585	J031E_Total CD45+_2564	J031E	R	Cycle 4	R	B cell	CCR7+	1-B cell-CCR7+
1	9.49227	5.37906	J030B_Total CD45+_14870	J030B	R	Cycle 1	R	B cell	CCR7+	1-B cell-CCR7+
1	8.35359	3.09006	J002A_Total CD45+_302318	J002A	NR	Baseline	NR	B cell	CCR7+	1-B cell-CCR7+
1	7.95196	4.34343	J031D_Total CD45+_19561	J031D	R	Cycle 3	R	B cell	CCR7+	1-B cell-CCR7+
1	8.42758	5.31272	J018D_Total CD45+_78485	J018D	R	Cycle 3	R	B cell	CCR7+	1-B cell-CCR7+
1	9.08611	6.16086	J008A_Total CD45+_282141	J008A	NR	Baseline	NR	B cell	CCR7+	1-B cell-CCR7+
1	8.32108	2.61525	J010A_Total CD45+_48642	J010A	NR	Baseline	NR	B cell	CCR7+	1-B cell-CCR7+
1	9.10984	5.67107	J014B_Total CD45+_38194	J014B	R	Cycle 1	R	B cell	CCR7+	1-B cell-CCR7+
1	7.56528	3.402	CJF_Total CD45+_336167	CJF	HD	Baseline	HD	B cell	CCR7+	1-B cell-CCR7+
1	7.62025	3.67158	J033C_Total CD45+_34087	J033C	NR	Cycle 2	NR	B cell	CCR7+	1-B cell-CCR7+
1	7.91954	3.94896	J010A_Total CD45+_95532	J010A	NR	Baseline	NR	B cell	CCR7+	1-B cell-CCR7+
1	9.1116	5.72889	J031E_Total CD45+_3647	J031E	R	Cycle 4	R	B cell	CCR7+	1-B cell-CCR7+
1	9.00849	3.86254	J031D_Total CD45+_12271	J031D	R	Cycle 3	R	B cell	CCR7+	1-B cell-CCR7+
1	10.0652	5.32721	ZJG_Total CD45+_514769	ZJG	HD	Baseline	HD	B cell	CCR7+	1-B cell-CCR7+
1	8.38713	4.17981	J031F_Total CD45+_177330	J031F	R	Cycle 5	R	B cell	CCR7+	1-B cell-CCR7+
1	8.30698	3.88236	J029C_Total CD45+_22693	J029C	R	Cycle 2	R	B cell	CCR7+	1-B cell-CCR7+
1	8.02702	4.37652	DWR_Total CD45+_239837	DWR	HD	Baseline	HD	B cell	CCR7+	1-B cell-CCR7+
1	8.5417	5.58422	J014B_Total CD45+_112091	J014B	R	Cycle 1	R	B cell	CCR7+	1-B cell-CCR7+
1	8.51293	4.55637	J021C_Total CD45+_1233	J021C	NR	Cycle 2	NR	B cell	CCR7+	1-B cell-CCR7+
1	8.36235	4.21237	HCS_Total CD45+_241024	HCS	HD	Baseline	HD	B cell	CCR7+	1-B cell-CCR7+
1	8.76572	4.97416	J018B_Total CD45+_163435	J018B	R	Cycle 1	R	B cell	CCR7+	1-B cell-CCR7+
1	8.242	5.06912	J013F_Total CD45+_165675	J013F	R	Cycle 5	R	B cell	CCR7+	1-B cell-CCR7+
1	9.1076	5.19252	DWR_Total CD45+_162448	DWR	HD	Baseline	HD	B cell	CCR7+	1-B cell-CCR7+
1	8.87896	3.01193	J025C_Total CD45+_1933	J025C	R	Cycle 2	R	B cell	CCR7+	1-B cell-CCR7+
1	9.16198	5.70262	J004A_Total CD45+_118796	J004A	NR	Baseline	NR	B cell	CCR7+	1-B cell-CCR7+
1	9.18788	5.70717	J010A_Total CD45+_26893	J010A	NR	Baseline	NR	B cell	CCR7+	1-B cell-CCR7+
1	8.78326	3.38981	ZJG_Total CD45+_639600	ZJG	HD	Baseline	HD	B cell	CCR7+	1-B cell-CCR7+
1	7.77758	3.79998	J009A_Total CD45+_1281	J009A	NR	Baseline	NR	B cell	CCR7+	1-B cell-CCR7+
1	8.01157	4.34015	J009A_Total CD45+_12740	J009A	NR	Baseline	NR	B cell	CCR7+	1-B cell-CCR7+
1	7.79872	3.91063	CJF_Total CD45+_752798	CJF	HD	Baseline	HD	B cell	CCR7+	1-B cell-CCR7+
1	8.5891	4.57461	J031E_Total CD45+_3668	J031E	R	Cycle 4	R	B cell	CCR7+	1-B cell-CCR7+
1	8.81563	5.48389	LWG_Total CD45+_59645	LWG	HD	Baseline	HD	B cell	CCR7+	1-B cell-CCR7+
1	8.66677	3.63207	SXB_Total CD45+_69670	SXB	HD	Baseline	HD	B cell	CCR7+	1-B cell-CCR7+
1	9.15734	4.82881	J010B_Total CD45+_134313	J010B	NR	Cycle 1	NR	B cell	CCR7+	1-B cell-CCR7+
1	8.45389	5.01624	J010C_Total CD45+_7915	J010C	NR	Cycle 2	NR	B cell	CCR7+	1-B cell-CCR7+
1	7.69056	3.53118	ZJS_Total CD45+_578720	ZJS	HD	Baseline	HD	B cell	CCR7+	1-B cell-CCR7+
1	8.65891	4.85328	J010B_Total CD45+_6100	J010B	NR	Cycle 1	NR	B cell	CCR7+	1-B cell-CCR7+
1	8.19434	5.0507	J021C_Total CD45+_6684	J021C	NR	Cycle 2	NR	B cell	CCR7+	1-B cell-CCR7+
1	9.65775	4.6752	J018F_Total CD45+_4280	J018F	R	Cycle 5	R	B cell	CCR7+	1-B cell-CCR7+
1	8.95155	3.88851	SXB_Total CD45+_30914	SXB	HD	Baseline	HD	B cell	CCR7+	1-B cell-CCR7+
1	9.04072	4.73277	J010B_Total CD45+_67911	J010B	NR	Cycle 1	NR	B cell	CCR7+	1-B cell-CCR7+
1	8.49243	4.61653	J022A_Total CD45+_4747	J022A	R	Baseline	R	B cell	CCR7+	1-B cell-CCR7+
1	8.64788	5.70234	J005B_Total CD45+_49225	J005B	R	Cycle 1	R	B cell	CCR7+	1-B cell-CCR7+
1	8.01282	3.67561	LB_Total CD45+_1008363	LB	HD	Baseline	HD	B cell	CCR7+	1-B cell-CCR7+
1	7.29488	4.33	J005F_Total CD45+_91789	J005F	R	Cycle 5	R	B cell	CCR7+	1-B cell-CCR7+
1	7.28059	3.94854	J022H_Total CD45+_10630	J022H	R	Cycle 7	R	B cell	CCR7+	1-B cell-CCR7+
1	9.19152	5.56599	J008A_Total CD45+_52115	J008A	NR	Baseline	NR	B cell	CCR7+	1-B cell-CCR7+
1	9.56243	5.5741	J002C_Total CD45+_354567	J002C	NR	Cycle 2	NR	B cell	CCR7+	1-B cell-CCR7+
1	9.00286	4.2965	J018C_Total CD45+_844218	J018C	R	Cycle 2	R	B cell	CCR7+	1-B cell-CCR7+
1	8.69625	4.65876	J004A_Total CD45+_117678	J004A	NR	Baseline	NR	B cell	CCR7+	1-B cell-CCR7+
1	9.62438	4.51807	J023A_Total CD45+_7005	J023A	NR	Baseline	NR	B cell	CCR7+	1-B cell-CCR7+
1	8.48389	4.20321	LN_Total CD45+_508576	LN	HD	Baseline	HD	B cell	CCR7+	1-B cell-CCR7+
1	9.23159	5.94458	CYH_Total CD45+_111986	CYH	HD	Baseline	HD	B cell	CCR7+	1-B cell-CCR7+
1	8.46564	3.57674	J031E_Total CD45+_5524	J031E	R	Cycle 4	R	B cell	CCR7+	1-B cell-CCR7+
1	10.0406	5.45423	J010A_Total CD45+_24684	J010A	NR	Baseline	NR	B cell	CCR7+	1-B cell-CCR7+
1	8.4656	5.50019	CJF_Total CD45+_779557	CJF	HD	Baseline	HD	B cell	CCR7+	1-B cell-CCR7+
1	7.81121	4.72794	J018B_Total CD45+_162842	J018B	R	Cycle 1	R	B cell	CCR7+	1-B cell-CCR7+
1	9.79178	4.41304	J002B_Total CD45+_142451	J002B	NR	Cycle 1	NR	B cell	CCR7+	1-B cell-CCR7+
1	8.24316	4.3127	J025B_Total CD45+_6341	J025B	R	Cycle 1	R	B cell	CCR7+	1-B cell-CCR7+
1	8.56768	4.55611	LN_Total CD45+_343974	LN	HD	Baseline	HD	B cell	CCR7+	1-B cell-CCR7+
1	9.05764	3.36009	J031D_Total CD45+_763	J031D	R	Cycle 3	R	B cell	CCR7+	1-B cell-CCR7+
1	7.31206	4.30184	J022H_Total CD45+_7614	J022H	R	Cycle 7	R	B cell	CCR7+	1-B cell-CCR7+
1	9.19823	4.02739	J021C_Total CD45+_3530	J021C	NR	Cycle 2	NR	B cell	CCR7+	1-B cell-CCR7+
1	9.64373	6.13141	J010C_Total CD45+_4026	J010C	NR	Cycle 2	NR	B cell	CCR7+	1-B cell-CCR7+
1	8.61687	5.22787	J018B_Total CD45+_160406	J018B	R	Cycle 1	R	B cell	CCR7+	1-B cell-CCR7+
1	7.71238	4.76362	J013A_Total CD45+_25281	J013A	R	Baseline	R	B cell	CCR7+	1-B cell-CCR7+
1	9.19987	5.58599	J009C_Total CD45+_30320	J009C	NR	Cycle 2	NR	B cell	CCR7+	1-B cell-CCR7+
1	8.25237	4.45585	YLP_Total CD45+_93571	YLP	HD	Baseline	HD	B cell	CCR7+	1-B cell-CCR7+
1	9.21358	4.78974	J029C_Total CD45+_5834	J029C	R	Cycle 2	R	B cell	CCR7+	1-B cell-CCR7+
1	8.1813	4.91564	J023A_Total CD45+_8234	J023A	NR	Baseline	NR	B cell	CCR7+	1-B cell-CCR7+
1	9.51663	5.9551	J021C_Total CD45+_6995	J021C	NR	Cycle 2	NR	B cell	CCR7+	1-B cell-CCR7+
1	9.06103	4.20875	J031A_Total CD45+_2851	J031A	R	Baseline	R	B cell	CCR7+	1-B cell-CCR7+
1	9.95247	6.40811	J031C_Total CD45+_4108	J031C	R	Cycle 2	R	B cell	CCR7+	1-B cell-CCR7+
1	9.22337	5.18573	J031C_Total CD45+_4488	J031C	R	Cycle 2	R	B cell	CCR7+	1-B cell-CCR7+
1	9.18866	5.01397	J010C_Total CD45+_2422	J010C	NR	Cycle 2	NR	B cell	CCR7+	1-B cell-CCR7+
1	9.44295	4.32081	J008B_Total CD45+_34504	J008B	NR	Cycle 1	NR	B cell	CCR7+	1-B cell-CCR7+
1	8.55226	5.5409	J002C_Total CD45+_428090	J002C	NR	Cycle 2	NR	B cell	CCR7+	1-B cell-CCR7+
1	9.7582	4.98993	J014A_Total CD45+_1199	J014A	R	Baseline	R	B cell	CCR7+	1-B cell-CCR7+
1	7.81117	3.43873	ZJS_Total CD45+_623991	ZJS	HD	Baseline	HD	B cell	CCR7+	1-B cell-CCR7+
1	8.65291	2.87002	LB_Total CD45+_563660	LB	HD	Baseline	HD	B cell	CCR7+	1-B cell-CCR7+
1	8.76402	3.97226	J034B_Total CD45+_565	J034B	NR	Cycle 1	NR	B cell	CCR7+	1-B cell-CCR7+
1	7.87395	4.65627	LB_Total CD45+_1162445	LB	HD	Baseline	HD	B cell	CCR7+	1-B cell-CCR7+
1	8.44246	5.36073	J028B_Total CD45+_5253	J028B	R	Cycle 1	R	B cell	CCR7+	1-B cell-CCR7+
1	9.4775	5.94152	J031E_Total CD45+_7920	J031E	R	Cycle 4	R	B cell	CCR7+	1-B cell-CCR7+
1	7.60962	4.23648	J035B_Total CD45+_6214	J035B	NR	Cycle 1	NR	B cell	CCR7+	1-B cell-CCR7+
1	9.22628	4.43984	J031E_Total CD45+_2579	J031E	R	Cycle 4	R	B cell	CCR7+	1-B cell-CCR7+
1	8.22494	4.83701	J021D_Total CD45+_9826	J021D	NR	Cycle 3	NR	B cell	CCR7+	1-B cell-CCR7+
1	7.5535	3.8914	J005A_Total CD45+_37673	J005A	R	Baseline	R	B cell	CCR7+	1-B cell-CCR7+
1	7.16105	4.10176	J034A_Total CD45+_6026	J034A	NR	Baseline	NR	B cell	CCR7+	1-B cell-CCR7+
1	8.36939	4.7945	CJF_Total CD45+_543616	CJF	HD	Baseline	HD	B cell	CCR7+	1-B cell-CCR7+
1	9.1761	4.87633	J018C_Total CD45+_403744	J018C	R	Cycle 2	R	B cell	CCR7+	1-B cell-CCR7+
1	8.24242	5.09876	J009A_Total CD45+_841	J009A	NR	Baseline	NR	B cell	CCR7+	1-B cell-CCR7+
1	7.70562	3.90945	J022D_Total CD45+_38216	J022D	R	Cycle 3	R	B cell	CCR7+	1-B cell-CCR7+
1	8.91972	4.90769	WFY_Total CD45+_173343	WFY	HD	Baseline	HD	B cell	CCR7+	1-B cell-CCR7+
1	7.43841	3.92563	CJF_Total CD45+_691496	CJF	HD	Baseline	HD	B cell	CCR7+	1-B cell-CCR7+
1	8.7629	5.99501	J022B_Total CD45+_37769	J022B	R	Cycle 1	R	B cell	CCR7+	1-B cell-CCR7+
1	8.96568	5.03721	LWG_Total CD45+_196192	LWG	HD	Baseline	HD	B cell	CCR7+	1-B cell-CCR7+
1	9.45919	5.31394	J018D_Total CD45+_67121	J018D	R	Cycle 3	R	B cell	CCR7+	1-B cell-CCR7+
1	8.42875	5.11153	J031E_Total CD45+_3621	J031E	R	Cycle 4	R	B cell	CCR7+	1-B cell-CCR7+
1	9.71737	5.17553	ZJG_Total CD45+_428317	ZJG	HD	Baseline	HD	B cell	CCR7+	1-B cell-CCR7+
1	8.72179	5.90308	J005D_Total CD45+_387789	J005D	R	Cycle 3	R	B cell	CCR7+	1-B cell-CCR7+
1	9.20633	5.34814	J002A_Total CD45+_334427	J002A	NR	Baseline	NR	B cell	CCR7+	1-B cell-CCR7+
1	7.82249	4.34588	J005A_Total CD45+_271739	J005A	R	Baseline	R	B cell	CCR7+	1-B cell-CCR7+
1	7.75724	3.86735	LB_Total CD45+_1492500	LB	HD	Baseline	HD	B cell	CCR7+	1-B cell-CCR7+
1	8.25394	4.46825	J005A_Total CD45+_291943	J005A	R	Baseline	R	B cell	CCR7+	1-B cell-CCR7+
1	7.82697	3.16322	J021B_Total CD45+_4910	J021B	NR	Cycle 1	NR	B cell	CCR7+	1-B cell-CCR7+
1	8.65782	3.59855	J022B_Total CD45+_6952	J022B	R	Cycle 1	R	B cell	CCR7+	1-B cell-CCR7+
1	8.4893	5.02384	LN_Total CD45+_336886	LN	HD	Baseline	HD	B cell	CCR7+	1-B cell-CCR7+
1	8.19966	3.12474	J021D_Total CD45+_23336	J021D	NR	Cycle 3	NR	B cell	CCR7+	1-B cell-CCR7+
1	9.25132	4.41545	J031E_Total CD45+_5207	J031E	R	Cycle 4	R	B cell	CCR7+	1-B cell-CCR7+
1	7.43639	3.59801	J028B_Total CD45+_7411	J028B	R	Cycle 1	R	B cell	CCR7+	1-B cell-CCR7+
1	9.43705	3.69111	J034B_Total CD45+_3412	J034B	NR	Cycle 1	NR	B cell	CCR7+	1-B cell-CCR7+
1	8.73796	3.34675	J018D_Total CD45+_8601	J018D	R	Cycle 3	R	B cell	CCR7+	1-B cell-CCR7+
1	9.69441	5.28831	J023A_Total CD45+_884	J023A	NR	Baseline	NR	B cell	CCR7+	1-B cell-CCR7+
1	8.81579	5.0383	J010B_Total CD45+_110144	J010B	NR	Cycle 1	NR	B cell	CCR7+	1-B cell-CCR7+
1	8.8989	3.55787	LGF_Total CD45+_726700	LGF	HD	Baseline	HD	B cell	CCR7+	1-B cell-CCR7+
1	8.13155	3.43294	DWR_Total CD45+_73684	DWR	HD	Baseline	HD	B cell	CCR7+	1-B cell-CCR7+
1	7.5927	4.06812	J021C_Total CD45+_2883	J021C	NR	Cycle 2	NR	B cell	CCR7+	1-B cell-CCR7+
1	9.1429	5.18437	J010C_Total CD45+_5151	J010C	NR	Cycle 2	NR	B cell	CCR7+	1-B cell-CCR7+
1	9.44056	5.75965	J031D_Total CD45+_5665	J031D	R	Cycle 3	R	B cell	CCR7+	1-B cell-CCR7+
1	9.78667	5.85103	J031E_Total CD45+_3205	J031E	R	Cycle 4	R	B cell	CCR7+	1-B cell-CCR7+
1	9.0294	3.25346	J002A_Total CD45+_402388	J002A	NR	Baseline	NR	B cell	CCR7+	1-B cell-CCR7+
1	8.07877	3.09205	YLP_Total CD45+_380589	YLP	HD	Baseline	HD	B cell	CCR7+	1-B cell-CCR7+
1	8.55577	3.58204	J002B_Total CD45+_16796	J002B	NR	Cycle 1	NR	B cell	CCR7+	1-B cell-CCR7+
1	8.62231	5.67613	J028B_Total CD45+_12082	J028B	R	Cycle 1	R	B cell	CCR7+	1-B cell-CCR7+
1	9.05767	5.05708	J018B_Total CD45+_45773	J018B	R	Cycle 1	R	B cell	CCR7+	1-B cell-CCR7+
1	9.31217	5.76131	J031E_Total CD45+_7144	J031E	R	Cycle 4	R	B cell	CCR7+	1-B cell-CCR7+
1	7.57948	3.2419	J006B_Total CD45+_263325	J006B	R	Cycle 1	R	B cell	CCR7+	1-B cell-CCR7+
1	8.5229	3.92229	WFY_Total CD45+_203119	WFY	HD	Baseline	HD	B cell	CCR7+	1-B cell-CCR7+
1	8.02595	3.69438	J023A_Total CD45+_2781	J023A	NR	Baseline	NR	B cell	CCR7+	1-B cell-CCR7+
1	9.5114	4.18032	J008B_Total CD45+_83105	J008B	NR	Cycle 1	NR	B cell	CCR7+	1-B cell-CCR7+
1	8.89597	3.95975	J023A_Total CD45+_11032	J023A	NR	Baseline	NR	B cell	CCR7+	1-B cell-CCR7+
1	9.02669	4.25529	J031F_Total CD45+_201408	J031F	R	Cycle 5	R	B cell	CCR7+	1-B cell-CCR7+
1	8.85335	5.01333	J010C_Total CD45+_8009	J010C	NR	Cycle 2	NR	B cell	CCR7+	1-B cell-CCR7+
1	7.86258	4.40669	J018E_Total CD45+_2716	J018E	R	Cycle 4	R	B cell	CCR7+	1-B cell-CCR7+
1	8.52672	5.15781	J006A_Total CD45+_87301	J006A	R	Baseline	R	B cell	CCR7+	1-B cell-CCR7+
1	8.33403	3.59245	J034B_Total CD45+_2756	J034B	NR	Cycle 1	NR	B cell	CCR7+	1-B cell-CCR7+
1	9.43441	3.87125	CYH_Total CD45+_149530	CYH	HD	Baseline	HD	B cell	CCR7+	1-B cell-CCR7+
1	7.53346	3.84382	J022B_Total CD45+_3815	J022B	R	Cycle 1	R	B cell	CCR7+	1-B cell-CCR7+
1	9.122	3.76984	J033B_Total CD45+_867	J033B	NR	Cycle 1	NR	B cell	CCR7+	1-B cell-CCR7+
1	8.2913	4.17075	J031C_Total CD45+_4442	J031C	R	Cycle 2	R	B cell	CCR7+	1-B cell-CCR7+
1	8.69961	3.64876	J005E_Total CD45+_115947	J005E	R	Cycle 4	R	B cell	CCR7+	1-B cell-CCR7+
1	8.50926	3.49622	J006D_Total CD45+_57167	J006D	R	Cycle 3	R	B cell	CCR7+	1-B cell-CCR7+
1	8.93879	3.56417	J018F_Total CD45+_12199	J018F	R	Cycle 5	R	B cell	CCR7+	1-B cell-CCR7+
1	7.82611	4.54172	LB_Total CD45+_674339	LB	HD	Baseline	HD	B cell	CCR7+	1-B cell-CCR7+
1	8.92444	5.83681	J006D_Total CD45+_132910	J006D	R	Cycle 3	R	B cell	CCR7+	1-B cell-CCR7+
1	8.71652	5.61206	J006B_Total CD45+_202091	J006B	R	Cycle 1	R	B cell	CCR7+	1-B cell-CCR7+
1	9.50332	5.82702	J002B_Total CD45+_37413	J002B	NR	Cycle 1	NR	B cell	CCR7+	1-B cell-CCR7+
1	9.58027	4.22985	J010B_Total CD45+_133862	J010B	NR	Cycle 1	NR	B cell	CCR7+	1-B cell-CCR7+
1	8.20495	4.56093	J003A_Total CD45+_117980	J003A	NR	Baseline	NR	B cell	CCR7+	1-B cell-CCR7+
1	7.85492	3.89516	J010A_Total CD45+_81158	J010A	NR	Baseline	NR	B cell	CCR7+	1-B cell-CCR7+
1	8.83637	5.89974	J034A_Total CD45+_5850	J034A	NR	Baseline	NR	B cell	CCR7+	1-B cell-CCR7+
1	8.98975	4.38705	J034B_Total CD45+_4416	J034B	NR	Cycle 1	NR	B cell	CCR7+	1-B cell-CCR7+
1	9.16105	5.32509	DWR_Total CD45+_97326	DWR	HD	Baseline	HD	B cell	CCR7+	1-B cell-CCR7+
1	8.68229	5.62818	ZJS_Total CD45+_654204	ZJS	HD	Baseline	HD	B cell	CCR7+	1-B cell-CCR7+
1	8.36966	2.96557	J022A_Total CD45+_12618	J022A	R	Baseline	R	B cell	CCR7+	1-B cell-CCR7+
1	9.14651	4.12453	WFY_Total CD45+_515861	WFY	HD	Baseline	HD	B cell	CCR7+	1-B cell-CCR7+
1	9.48213	4.49604	LB_Total CD45+_440082	LB	HD	Baseline	HD	B cell	CCR7+	1-B cell-CCR7+
1	9.1374	4.28244	ZJG_Total CD45+_516154	ZJG	HD	Baseline	HD	B cell	CCR7+	1-B cell-CCR7+
1	9.93527	5.97698	J004A_Total CD45+_219615	J004A	NR	Baseline	NR	B cell	CCR7+	1-B cell-CCR7+
1	7.94862	3.85757	J006A_Total CD45+_78032	J006A	R	Baseline	R	B cell	CCR7+	1-B cell-CCR7+
1	8.30849	4.01609	LWG_Total CD45+_82640	LWG	HD	Baseline	HD	B cell	CCR7+	1-B cell-CCR7+
1	9.52212	5.81028	J031F_Total CD45+_163609	J031F	R	Cycle 5	R	B cell	CCR7+	1-B cell-CCR7+
1	9.82041	5.62548	J034B_Total CD45+_3354	J034B	NR	Cycle 1	NR	B cell	CCR7+	1-B cell-CCR7+
1	8.20451	4.41431	J005E_Total CD45+_44906	J005E	R	Cycle 4	R	B cell	CCR7+	1-B cell-CCR7+
1	8.61312	6.09471	J014B_Total CD45+_70782	J014B	R	Cycle 1	R	B cell	CCR7+	1-B cell-CCR7+
1	9.36605	5.38757	J008B_Total CD45+_157326	J008B	NR	Cycle 1	NR	B cell	CCR7+	1-B cell-CCR7+
1	8.94388	5.65138	J004A_Total CD45+_47715	J004A	NR	Baseline	NR	B cell	CCR7+	1-B cell-CCR7+
1	9.43178	4.56426	J018B_Total CD45+_209181	J018B	R	Cycle 1	R	B cell	CCR7+	1-B cell-CCR7+
1	9.41905	5.63578	LB_Total CD45+_927918	LB	HD	Baseline	HD	B cell	CCR7+	1-B cell-CCR7+
1	8.03838	3.94907	J023A_Total CD45+_9174	J023A	NR	Baseline	NR	B cell	CCR7+	1-B cell-CCR7+
1	9.45552	5.48476	J021A_Total CD45+_4634	J021A	NR	Baseline	NR	B cell	CCR7+	1-B cell-CCR7+
1	8.37689	4.66165	LWG_Total CD45+_826719	LWG	HD	Baseline	HD	B cell	CCR7+	1-B cell-CCR7+
1	9.42504	5.13718	J031E_Total CD45+_2063	J031E	R	Cycle 4	R	B cell	CCR7+	1-B cell-CCR7+
1	9.77307	4.54239	J033A_Total CD45+_1067	J033A	NR	Baseline	NR	B cell	CCR7+	1-B cell-CCR7+
1	8.46962	3.6184	J010B_Total CD45+_31155	J010B	NR	Cycle 1	NR	B cell	CCR7+	1-B cell-CCR7+
1	9.03236	4.84796	CJF_Total CD45+_639056	CJF	HD	Baseline	HD	B cell	CCR7+	1-B cell-CCR7+
1	9.48061	3.91284	J013E_Total CD45+_327266	J013E	R	Cycle 4	R	B cell	CCR7+	1-B cell-CCR7+
1	8.81899	4.30433	LWG_Total CD45+_836012	LWG	HD	Baseline	HD	B cell	CCR7+	1-B cell-CCR7+
1	8.08895	3.62489	J018C_Total CD45+_138866	J018C	R	Cycle 2	R	B cell	CCR7+	1-B cell-CCR7+
1	8.29385	3.12735	J005E_Total CD45+_587857	J005E	R	Cycle 4	R	B cell	CCR7+	1-B cell-CCR7+
1	9.59531	6.33464	J018G_Total CD45+_3942	J018G	R	Cycle 6	R	B cell	CCR7+	1-B cell-CCR7+
1	9.11618	4.5809	J022B_Total CD45+_32610	J022B	R	Cycle 1	R	B cell	CCR7+	1-B cell-CCR7+
1	8.44726	4.32123	J018A_Total CD45+_235799	J018A	R	Baseline	R	B cell	CCR7+	1-B cell-CCR7+
1	9.27809	4.56919	J031E_Total CD45+_11309	J031E	R	Cycle 4	R	B cell	CCR7+	1-B cell-CCR7+
1	9.6226	5.59285	J013G_Total CD45+_426662	J013G	R	Cycle 6	R	B cell	CCR7+	1-B cell-CCR7+
1	9.83214	5.76401	J031D_Total CD45+_21064	J031D	R	Cycle 3	R	B cell	CCR7+	1-B cell-CCR7+
1	10.03	6.77255	J002C_Total CD45+_44114	J002C	NR	Cycle 2	NR	B cell	CCR7+	1-B cell-CCR7+
1	7.67195	3.16297	J031A_Total CD45+_1863	J031A	R	Baseline	R	B cell	CCR7+	1-B cell-CCR7+
1	8.88915	5.8979	LB_Total CD45+_995023	LB	HD	Baseline	HD	B cell	CCR7+	1-B cell-CCR7+
1	9.23019	3.63283	J021A_Total CD45+_3536	J021A	NR	Baseline	NR	B cell	CCR7+	1-B cell-CCR7+
1	8.21909	3.55837	LN_Total CD45+_328070	LN	HD	Baseline	HD	B cell	CCR7+	1-B cell-CCR7+
1	8.34601	4.48028	LWG_Total CD45+_160632	LWG	HD	Baseline	HD	B cell	CCR7+	1-B cell-CCR7+
1	7.52702	3.94046	J014B_Total CD45+_111025	J014B	R	Cycle 1	R	B cell	CCR7+	1-B cell-CCR7+
1	7.68668	3.4949	LWG_Total CD45+_601024	LWG	HD	Baseline	HD	B cell	CCR7+	1-B cell-CCR7+
1	8.96905	3.3487	ZZW_Total CD45+_322730	ZZW	HD	Baseline	HD	B cell	CCR7+	1-B cell-CCR7+
1	9.90993	5.55103	YLP_Total CD45+_3821	YLP	HD	Baseline	HD	B cell	CCR7+	1-B cell-CCR7+
1	7.89026	3.87949	SXB_Total CD45+_71266	SXB	HD	Baseline	HD	B cell	CCR7+	1-B cell-CCR7+
1	7.44636	3.63835	DWR_Total CD45+_242649	DWR	HD	Baseline	HD	B cell	CCR7+	1-B cell-CCR7+
1	8.30265	5.03816	J014B_Total CD45+_104360	J014B	R	Cycle 1	R	B cell	CCR7+	1-B cell-CCR7+
1	7.54899	4.60548	J013K_Total CD45+_2554	J013K	R	Cycle 10	R	B cell	CCR7+	1-B cell-CCR7+
1	7.62233	3.97433	ZJS_Total CD45+_234416	ZJS	HD	Baseline	HD	B cell	CCR7+	1-B cell-CCR7+
1	9.14093	4.97629	J004A_Total CD45+_4741	J004A	NR	Baseline	NR	B cell	CCR7+	1-B cell-CCR7+
1	8.20449	4.77941	J028B_Total CD45+_14794	J028B	R	Cycle 1	R	B cell	CCR7+	1-B cell-CCR7+
1	10.0794	6.21648	J002C_Total CD45+_91686	J002C	NR	Cycle 2	NR	B cell	CCR7+	1-B cell-CCR7+
1	8.40821	3.01665	LN_Total CD45+_454150	LN	HD	Baseline	HD	B cell	CCR7+	1-B cell-CCR7+
1	9.89081	5.98072	LN_Total CD45+_385153	LN	HD	Baseline	HD	B cell	CCR7+	1-B cell-CCR7+
1	9.75417	4.82236	SXB_Total CD45+_5285	SXB	HD	Baseline	HD	B cell	CCR7+	1-B cell-CCR7+
1	8.47857	4.2534	J031D_Total CD45+_3144	J031D	R	Cycle 3	R	B cell	CCR7+	1-B cell-CCR7+
1	8.48521	4.07065	J009A_Total CD45+_17782	J009A	NR	Baseline	NR	B cell	CCR7+	1-B cell-CCR7+
1	9.74903	4.55868	J023A_Total CD45+_10370	J023A	NR	Baseline	NR	B cell	CCR7+	1-B cell-CCR7+
1	8.30234	4.4361	J010A_Total CD45+_38518	J010A	NR	Baseline	NR	B cell	CCR7+	1-B cell-CCR7+
1	8.71475	5.4168	J018D_Total CD45+_13820	J018D	R	Cycle 3	R	B cell	CCR7+	1-B cell-CCR7+
1	8.98481	6.01193	J008B_Total CD45+_119306	J008B	NR	Cycle 1	NR	B cell	CCR7+	1-B cell-CCR7+
1	9.96501	5.30629	J021C_Total CD45+_20	J021C	NR	Cycle 2	NR	B cell	CCR7+	1-B cell-CCR7+
1	8.85387	3.16461	J002C_Total CD45+_73570	J002C	NR	Cycle 2	NR	B cell	CCR7+	1-B cell-CCR7+
1	7.98283	3.83407	J010A_Total CD45+_19968	J010A	NR	Baseline	NR	B cell	CCR7+	1-B cell-CCR7+
1	8.45869	5.30095	J010C_Total CD45+_936	J010C	NR	Cycle 2	NR	B cell	CCR7+	1-B cell-CCR7+
1	8.69017	2.77516	J010C_Total CD45+_8403	J010C	NR	Cycle 2	NR	B cell	CCR7+	1-B cell-CCR7+
1	8.53397	2.69884	J029C_Total CD45+_32831	J029C	R	Cycle 2	R	B cell	CCR7+	1-B cell-CCR7+
1	8.99595	4.08237	J018D_Total CD45+_77458	J018D	R	Cycle 3	R	B cell	CCR7+	1-B cell-CCR7+
1	8.48869	2.60507	J005D_Total CD45+_438734	J005D	R	Cycle 3	R	B cell	CCR7+	1-B cell-CCR7+
1	9.40283	4.2492	J033C_Total CD45+_59345	J033C	NR	Cycle 2	NR	B cell	CCR7+	1-B cell-CCR7+
1	7.87041	4.84403	J010A_Total CD45+_100229	J010A	NR	Baseline	NR	B cell	CCR7+	1-B cell-CCR7+
1	8.28156	4.99261	J018E_Total CD45+_2223	J018E	R	Cycle 4	R	B cell	CCR7+	1-B cell-CCR7+
1	9.67889	6.25373	J021C_Total CD45+_2298	J021C	NR	Cycle 2	NR	B cell	CCR7+	1-B cell-CCR7+
1	9.18473	4.71583	J002B_Total CD45+_15780	J002B	NR	Cycle 1	NR	B cell	CCR7+	1-B cell-CCR7+
1	9.02456	5.58089	ZJG_Total CD45+_612497	ZJG	HD	Baseline	HD	B cell	CCR7+	1-B cell-CCR7+
1	8.86503	4.45524	J002A_Total CD45+_171875	J002A	NR	Baseline	NR	B cell	CCR7+	1-B cell-CCR7+
1	8.44842	3.84132	LN_Total CD45+_244075	LN	HD	Baseline	HD	B cell	CCR7+	1-B cell-CCR7+
1	8.26956	3.61584	J031F_Total CD45+_107934	J031F	R	Cycle 5	R	B cell	CCR7+	1-B cell-CCR7+
1	9.52266	5.83395	J005D_Total CD45+_554545	J005D	R	Cycle 3	R	B cell	CCR7+	1-B cell-CCR7+
1	8.68311	5.3298	J021B_Total CD45+_6723	J021B	NR	Cycle 1	NR	B cell	CCR7+	1-B cell-CCR7+
1	8.43433	2.3869	ZZW_Total CD45+_741449	ZZW	HD	Baseline	HD	B cell	CCR7+	1-B cell-CCR7+
1	9.35399	5.78309	J033B_Total CD45+_1358	J033B	NR	Cycle 1	NR	B cell	CCR7+	1-B cell-CCR7+
1	9.37917	5.67963	J022B_Total CD45+_11653	J022B	R	Cycle 1	R	B cell	CCR7+	1-B cell-CCR7+
1	7.9945	4.47704	J031D_Total CD45+_14532	J031D	R	Cycle 3	R	B cell	CCR7+	1-B cell-CCR7+
1	8.64942	5.72096	J005F_Total CD45+_558828	J005F	R	Cycle 5	R	B cell	CCR7+	1-B cell-CCR7+
1	8.5103	3.3734	J013G_Total CD45+_290721	J013G	R	Cycle 6	R	B cell	CCR7+	1-B cell-CCR7+
1	8.35715	3.7031	J002A_Total CD45+_436382	J002A	NR	Baseline	NR	B cell	CCR7+	1-B cell-CCR7+
1	8.36886	4.19993	J005D_Total CD45+_30828	J005D	R	Cycle 3	R	B cell	CCR7+	1-B cell-CCR7+
1	8.88648	5.96109	J033B_Total CD45+_7060	J033B	NR	Cycle 1	NR	B cell	CCR7+	1-B cell-CCR7+
1	9.67081	5.02717	J028B_Total CD45+_1090	J028B	R	Cycle 1	R	B cell	CCR7+	1-B cell-CCR7+
1	8.85522	5.37187	J008B_Total CD45+_182096	J008B	NR	Cycle 1	NR	B cell	CCR7+	1-B cell-CCR7+
1	8.77569	4.82147	LB_Total CD45+_1231674	LB	HD	Baseline	HD	B cell	CCR7+	1-B cell-CCR7+
1	8.32441	2.26636	ZZW_Total CD45+_931175	ZZW	HD	Baseline	HD	B cell	CCR7+	1-B cell-CCR7+
1	8.86855	5.12713	J010A_Total CD45+_79026	J010A	NR	Baseline	NR	B cell	CCR7+	1-B cell-CCR7+
1	8.21973	3.29112	J013G_Total CD45+_146379	J013G	R	Cycle 6	R	B cell	CCR7+	1-B cell-CCR7+
1	9.04653	6.1563	J018D_Total CD45+_65943	J018D	R	Cycle 3	R	B cell	CCR7+	1-B cell-CCR7+
1	7.55473	4.0735	J006A_Total CD45+_27766	J006A	R	Baseline	R	B cell	CCR7+	1-B cell-CCR7+
1	8.06834	4.68628	ZJS_Total CD45+_435634	ZJS	HD	Baseline	HD	B cell	CCR7+	1-B cell-CCR7+
1	8.08264	3.55528	SXB_Total CD45+_62640	SXB	HD	Baseline	HD	B cell	CCR7+	1-B cell-CCR7+
1	9.05962	4.05969	LN_Total CD45+_520012	LN	HD	Baseline	HD	B cell	CCR7+	1-B cell-CCR7+
1	9.02452	3.12371	ZJG_Total CD45+_728675	ZJG	HD	Baseline	HD	B cell	CCR7+	1-B cell-CCR7+
1	8.38047	5.17138	J005F_Total CD45+_345456	J005F	R	Cycle 5	R	B cell	CCR7+	1-B cell-CCR7+
1	10.1156	6.01217	J004A_Total CD45+_147301	J004A	NR	Baseline	NR	B cell	CCR7+	1-B cell-CCR7+
1	9.06165	5.21234	J018A_Total CD45+_224493	J018A	R	Baseline	R	B cell	CCR7+	1-B cell-CCR7+
1	9.57079	5.79022	J010A_Total CD45+_88513	J010A	NR	Baseline	NR	B cell	CCR7+	1-B cell-CCR7+
1	8.38718	2.42437	ZJG_Total CD45+_56414	ZJG	HD	Baseline	HD	B cell	CCR7+	1-B cell-CCR7+
1	9.15751	5.48802	J018C_Total CD45+_689414	J018C	R	Cycle 2	R	B cell	CCR7+	1-B cell-CCR7+
1	9.37128	4.72675	J033B_Total CD45+_6438	J033B	NR	Cycle 1	NR	B cell	CCR7+	1-B cell-CCR7+
1	8.55028	2.81146	LN_Total CD45+_251849	LN	HD	Baseline	HD	B cell	CCR7+	1-B cell-CCR7+
1	8.26835	5.10534	J010B_Total CD45+_16944	J010B	NR	Cycle 1	NR	B cell	CCR7+	1-B cell-CCR7+
1	8.47798	2.56308	ZZW_Total CD45+_27685	ZZW	HD	Baseline	HD	B cell	CCR7+	1-B cell-CCR7+
1	9.84377	5.07552	J018D_Total CD45+_7903	J018D	R	Cycle 3	R	B cell	CCR7+	1-B cell-CCR7+
1	9.15742	5.00003	J009B_Total CD45+_53442	J009B	NR	Cycle 1	NR	B cell	CCR7+	1-B cell-CCR7+
1	8.26473	5.38452	J010A_Total CD45+_57454	J010A	NR	Baseline	NR	B cell	CCR7+	1-B cell-CCR7+
1	7.60674	3.23328	J006A_Total CD45+_74041	J006A	R	Baseline	R	B cell	CCR7+	1-B cell-CCR7+
1	8.99305	5.59932	J018D_Total CD45+_12247	J018D	R	Cycle 3	R	B cell	CCR7+	1-B cell-CCR7+
1	8.38727	2.9785	J009C_Total CD45+_41618	J009C	NR	Cycle 2	NR	B cell	CCR7+	1-B cell-CCR7+
1	8.38066	3.37873	J010A_Total CD45+_31725	J010A	NR	Baseline	NR	B cell	CCR7+	1-B cell-CCR7+
1	8.94055	4.88035	J002A_Total CD45+_276130	J002A	NR	Baseline	NR	B cell	CCR7+	1-B cell-CCR7+
1	10.0712	5.40244	CYH_Total CD45+_251	CYH	HD	Baseline	HD	B cell	CCR7+	1-B cell-CCR7+
1	7.83836	3.51468	J018F_Total CD45+_10138	J018F	R	Cycle 5	R	B cell	CCR7+	1-B cell-CCR7+
1	7.95006	3.30492	J034B_Total CD45+_1950	J034B	NR	Cycle 1	NR	B cell	CCR7+	1-B cell-CCR7+
1	8.08491	2.12375	LB_Total CD45+_28053	LB	HD	Baseline	HD	B cell	CCR7+	1-B cell-CCR7+
1	8.4977	2.56797	J005G_Total CD45+_24914	J005G	R	Cycle 6	R	B cell	CCR7+	1-B cell-CCR7+
1	8.15366	2.1868	ZZW_Total CD45+_34839	ZZW	HD	Baseline	HD	B cell	CCR7+	1-B cell-CCR7+
1	8.26316	3.34774	DWR_Total CD45+_217539	DWR	HD	Baseline	HD	B cell	CCR7+	1-B cell-CCR7+
1	8.65034	5.19434	J006D_Total CD45+_406747	J006D	R	Cycle 3	R	B cell	CCR7+	1-B cell-CCR7+
1	8.68776	5.85535	J018A_Total CD45+_138789	J018A	R	Baseline	R	B cell	CCR7+	1-B cell-CCR7+
1	8.57822	2.79309	J002C_Total CD45+_411653	J002C	NR	Cycle 2	NR	B cell	CCR7+	1-B cell-CCR7+
1	9.10578	6.19753	J018F_Total CD45+_7535	J018F	R	Cycle 5	R	B cell	CCR7+	1-B cell-CCR7+
1	8.39894	3.98991	CJF_Total CD45+_613686	CJF	HD	Baseline	HD	B cell	CCR7+	1-B cell-CCR7+
1	8.89629	5.6271	J015A_Total CD45+_20095	J015A	NR	Cycle 1	NR	B cell	CCR7+	1-B cell-CCR7+
1	9.03136	6.08877	J014A_Total CD45+_73500	J014A	R	Baseline	R	B cell	CCR7+	1-B cell-CCR7+
1	7.9998	4.34785	J028B_Total CD45+_11853	J028B	R	Cycle 1	R	B cell	CCR7+	1-B cell-CCR7+
1	8.17053	4.86866	J014B_Total CD45+_21459	J014B	R	Cycle 1	R	B cell	CCR7+	1-B cell-CCR7+
1	9.50009	3.89897	J008A_Total CD45+_33854	J008A	NR	Baseline	NR	B cell	CCR7+	1-B cell-CCR7+
1	9.69162	5.80302	HJW_Total CD45+_530485	HJW	HD	Baseline	HD	B cell	CCR7+	1-B cell-CCR7+
1	8.39898	2.83778	LN_Total CD45+_44228	LN	HD	Baseline	HD	B cell	CCR7+	1-B cell-CCR7+
1	9.35049	3.93442	J013H_Total CD45+_155160	J013H	R	Cycle 7	R	B cell	CCR7+	1-B cell-CCR7+
1	9.37863	3.77548	J025A_Total CD45+_4032	J025A	R	Baseline	R	B cell	CCR7+	1-B cell-CCR7+
1	8.86624	5.38135	J005D_Total CD45+_272380	J005D	R	Cycle 3	R	B cell	CCR7+	1-B cell-CCR7+
1	8.77947	6.20527	J018G_Total CD45+_4030	J018G	R	Cycle 6	R	B cell	CCR7+	1-B cell-CCR7+
1	8.25627	5.0853	J014A_Total CD45+_128149	J014A	R	Baseline	R	B cell	CCR7+	1-B cell-CCR7+
1	8.23987	4.94155	J021C_Total CD45+_6092	J021C	NR	Cycle 2	NR	B cell	CCR7+	1-B cell-CCR7+
1	7.98727	4.35365	J006A_Total CD45+_72294	J006A	R	Baseline	R	B cell	CCR7+	1-B cell-CCR7+
1	9.20767	6.17934	J031D_Total CD45+_6384	J031D	R	Cycle 3	R	B cell	CCR7+	1-B cell-CCR7+
1	9.03617	4.12225	J018B_Total CD45+_33737	J018B	R	Cycle 1	R	B cell	CCR7+	1-B cell-CCR7+
1	9.15375	4.45665	ZZW_Total CD45+_762583	ZZW	HD	Baseline	HD	B cell	CCR7+	1-B cell-CCR7+
1	7.99433	4.48063	LGF_Total CD45+_182274	LGF	HD	Baseline	HD	B cell	CCR7+	1-B cell-CCR7+
1	7.97982	4.8463	J006C_Total CD45+_91182	J006C	R	Cycle 2	R	B cell	CCR7+	1-B cell-CCR7+
1	9.91845	5.0777	ZZW_Total CD45+_101655	ZZW	HD	Baseline	HD	B cell	CCR7+	1-B cell-CCR7+
1	9.15684	5.67038	DWR_Total CD45+_236340	DWR	HD	Baseline	HD	B cell	CCR7+	1-B cell-CCR7+
1	7.2839	3.65726	J014B_Total CD45+_25429	J014B	R	Cycle 1	R	B cell	CCR7+	1-B cell-CCR7+
1	8.07551	4.73877	J010C_Total CD45+_6704	J010C	NR	Cycle 2	NR	B cell	CCR7+	1-B cell-CCR7+
1	8.85737	3.08169	LN_Total CD45+_89159	LN	HD	Baseline	HD	B cell	CCR7+	1-B cell-CCR7+
1	8.42154	3.41337	J005E_Total CD45+_104022	J005E	R	Cycle 4	R	B cell	CCR7+	1-B cell-CCR7+
1	8.23496	4.55625	J005C_Total CD45+_213653	J005C	R	Cycle 2	R	B cell	CCR7+	1-B cell-CCR7+
1	9.66438	5.91786	J018B_Total CD45+_263335	J018B	R	Cycle 1	R	B cell	CCR7+	1-B cell-CCR7+
1	8.27627	4.7505	CJF_Total CD45+_148722	CJF	HD	Baseline	HD	B cell	CCR7+	1-B cell-CCR7+
1	8.15246	4.56607	J006D_Total CD45+_466397	J006D	R	Cycle 3	R	B cell	CCR7+	1-B cell-CCR7+
1	8.46696	4.34017	J005F_Total CD45+_361136	J005F	R	Cycle 5	R	B cell	CCR7+	1-B cell-CCR7+
1	9.43382	5.53975	J010A_Total CD45+_48567	J010A	NR	Baseline	NR	B cell	CCR7+	1-B cell-CCR7+
1	9.0091	4.48928	J009C_Total CD45+_64425	J009C	NR	Cycle 2	NR	B cell	CCR7+	1-B cell-CCR7+
1	7.27833	3.57665	J005G_Total CD45+_25427	J005G	R	Cycle 6	R	B cell	CCR7+	1-B cell-CCR7+
1	8.52796	2.583	ZJG_Total CD45+_704352	ZJG	HD	Baseline	HD	B cell	CCR7+	1-B cell-CCR7+
1	9.00983	5.89691	J021C_Total CD45+_3115	J021C	NR	Cycle 2	NR	B cell	CCR7+	1-B cell-CCR7+
1	8.58174	5.3352	J006A_Total CD45+_53100	J006A	R	Baseline	R	B cell	CCR7+	1-B cell-CCR7+
1	7.76129	3.74663	LB_Total CD45+_1576167	LB	HD	Baseline	HD	B cell	CCR7+	1-B cell-CCR7+
1	8.38413	4.02802	YLP_Total CD45+_182050	YLP	HD	Baseline	HD	B cell	CCR7+	1-B cell-CCR7+
1	8.54569	3.73339	CYH_Total CD45+_92589	CYH	HD	Baseline	HD	B cell	CCR7+	1-B cell-CCR7+
1	9.00319	3.67431	LWG_Total CD45+_194288	LWG	HD	Baseline	HD	B cell	CCR7+	1-B cell-CCR7+
1	8.83018	5.06027	J015B_Total CD45+_901	J015B	NR	Cycle 2	NR	B cell	CCR7+	1-B cell-CCR7+
1	8.12014	4.42554	J034B_Total CD45+_7715	J034B	NR	Cycle 1	NR	B cell	CCR7+	1-B cell-CCR7+
1	9.1873	5.62675	J010A_Total CD45+_50912	J010A	NR	Baseline	NR	B cell	CCR7+	1-B cell-CCR7+
1	8.69625	5.71638	J010B_Total CD45+_97205	J010B	NR	Cycle 1	NR	B cell	CCR7+	1-B cell-CCR7+
1	8.22416	3.95445	CJF_Total CD45+_52447	CJF	HD	Baseline	HD	B cell	CCR7+	1-B cell-CCR7+
1	9.90458	5.08455	HCS_Total CD45+_15719	HCS	HD	Baseline	HD	B cell	CCR7+	1-B cell-CCR7+
1	8.83123	2.93511	J013E_Total CD45+_739522	J013E	R	Cycle 4	R	B cell	CCR7+	1-B cell-CCR7+
1	8.92711	6.05147	J002A_Total CD45+_186393	J002A	NR	Baseline	NR	B cell	CCR7+	1-B cell-CCR7+
1	8.94827	3.69824	J031E_Total CD45+_3369	J031E	R	Cycle 4	R	B cell	CCR7+	1-B cell-CCR7+
1	8.76698	4.01427	J021D_Total CD45+_1759	J021D	NR	Cycle 3	NR	B cell	CCR7+	1-B cell-CCR7+
1	8.66451	4.9529	J018B_Total CD45+_240627	J018B	R	Cycle 1	R	B cell	CCR7+	1-B cell-CCR7+
1	7.71301	3.44324	J018E_Total CD45+_38	J018E	R	Cycle 4	R	B cell	CCR7+	1-B cell-CCR7+
1	8.89609	3.88932	CYH_Total CD45+_310364	CYH	HD	Baseline	HD	B cell	CCR7+	1-B cell-CCR7+
1	9.1068	6.09297	J010B_Total CD45+_43616	J010B	NR	Cycle 1	NR	B cell	CCR7+	1-B cell-CCR7+
1	7.98166	4.33395	J008A_Total CD45+_200628	J008A	NR	Baseline	NR	B cell	CCR7+	1-B cell-CCR7+
1	7.96494	2.98397	J025B_Total CD45+_1801	J025B	R	Cycle 1	R	B cell	CCR7+	1-B cell-CCR7+
1	9.44341	5.72908	J018D_Total CD45+_57265	J018D	R	Cycle 3	R	B cell	CCR7+	1-B cell-CCR7+
1	8.07244	3.88484	J025A_Total CD45+_959	J025A	R	Baseline	R	B cell	CCR7+	1-B cell-CCR7+
1	10.1241	5.81547	J013G_Total CD45+_422604	J013G	R	Cycle 6	R	B cell	CCR7+	1-B cell-CCR7+
1	8.39145	5.04834	LN_Total CD45+_128269	LN	HD	Baseline	HD	B cell	CCR7+	1-B cell-CCR7+
1	8.34021	4.90046	LN_Total CD45+_339716	LN	HD	Baseline	HD	B cell	CCR7+	1-B cell-CCR7+
1	9.29022	5.83017	J005B_Total CD45+_335091	J005B	R	Cycle 1	R	B cell	CCR7+	1-B cell-CCR7+
1	8.15956	4.89493	J006A_Total CD45+_35681	J006A	R	Baseline	R	B cell	CCR7+	1-B cell-CCR7+
1	8.46879	5.85938	J009A_Total CD45+_11775	J009A	NR	Baseline	NR	B cell	CCR7+	1-B cell-CCR7+
1	8.4591	2.86118	J005F_Total CD45+_57842	J005F	R	Cycle 5	R	B cell	CCR7+	1-B cell-CCR7+
1	8.63324	4.59486	CJF_Total CD45+_467318	CJF	HD	Baseline	HD	B cell	CCR7+	1-B cell-CCR7+
1	7.71082	4.07178	J018F_Total CD45+_8976	J018F	R	Cycle 5	R	B cell	CCR7+	1-B cell-CCR7+
1	9.27268	5.46087	CYH_Total CD45+_301646	CYH	HD	Baseline	HD	B cell	CCR7+	1-B cell-CCR7+
1	8.37374	4.6501	J018D_Total CD45+_64582	J018D	R	Cycle 3	R	B cell	CCR7+	1-B cell-CCR7+
1	9.49675	4.52414	LN_Total CD45+_198185	LN	HD	Baseline	HD	B cell	CCR7+	1-B cell-CCR7+
1	8.21755	4.28092	J021C_Total CD45+_3520	J021C	NR	Cycle 2	NR	B cell	CCR7+	1-B cell-CCR7+
1	7.95931	4.87148	J021B_Total CD45+_1093	J021B	NR	Cycle 1	NR	B cell	CCR7+	1-B cell-CCR7+
1	8.60219	5.54875	J010B_Total CD45+_111668	J010B	NR	Cycle 1	NR	B cell	CCR7+	1-B cell-CCR7+
1	8.95494	3.94139	J015B_Total CD45+_2738	J015B	NR	Cycle 2	NR	B cell	CCR7+	1-B cell-CCR7+
1	8.49801	4.20634	ZZW_Total CD45+_236537	ZZW	HD	Baseline	HD	B cell	CCR7+	1-B cell-CCR7+
1	8.69232	3.2017	J031B_Total CD45+_5272	J031B	R	Cycle 1	R	B cell	CCR7+	1-B cell-CCR7+
1	9.09954	6.12183	J018D_Total CD45+_44304	J018D	R	Cycle 3	R	B cell	CCR7+	1-B cell-CCR7+
1	9.26905	5.41462	J005D_Total CD45+_358605	J005D	R	Cycle 3	R	B cell	CCR7+	1-B cell-CCR7+
1	8.54008	4.10806	J030A_Total CD45+_10414	J030A	R	Baseline	R	B cell	CCR7+	1-B cell-CCR7+
1	9.04367	6.1707	J009C_Total CD45+_12463	J009C	NR	Cycle 2	NR	B cell	CCR7+	1-B cell-CCR7+
1	8.79667	5.90972	J004A_Total CD45+_120958	J004A	NR	Baseline	NR	B cell	CCR7+	1-B cell-CCR7+
1	8.48497	4.17523	J018F_Total CD45+_1793	J018F	R	Cycle 5	R	B cell	CCR7+	1-B cell-CCR7+
1	9.05646	5.52862	J018C_Total CD45+_770681	J018C	R	Cycle 2	R	B cell	CCR7+	1-B cell-CCR7+
1	8.09967	3.96534	J014B_Total CD45+_80160	J014B	R	Cycle 1	R	B cell	CCR7+	1-B cell-CCR7+
1	8.35326	2.65312	J010C_Total CD45+_7577	J010C	NR	Cycle 2	NR	B cell	CCR7+	1-B cell-CCR7+
1	8.75924	5.31414	J002B_Total CD45+_219582	J002B	NR	Cycle 1	NR	B cell	CCR7+	1-B cell-CCR7+
1	7.91374	3.05264	J018G_Total CD45+_1056	J018G	R	Cycle 6	R	B cell	CCR7+	1-B cell-CCR7+
1	7.81996	3.53096	J008B_Total CD45+_188714	J008B	NR	Cycle 1	NR	B cell	CCR7+	1-B cell-CCR7+
1	9.95632	5.64404	J010C_Total CD45+_2401	J010C	NR	Cycle 2	NR	B cell	CCR7+	1-B cell-CCR7+
1	8.35949	2.83227	LN_Total CD45+_153210	LN	HD	Baseline	HD	B cell	CCR7+	1-B cell-CCR7+
1	8.15791	3.9774	J031C_Total CD45+_6854	J031C	R	Cycle 2	R	B cell	CCR7+	1-B cell-CCR7+
1	8.27279	5.14776	LB_Total CD45+_1074437	LB	HD	Baseline	HD	B cell	CCR7+	1-B cell-CCR7+
1	8.48665	5.54038	J008B_Total CD45+_192866	J008B	NR	Cycle 1	NR	B cell	CCR7+	1-B cell-CCR7+
1	9.05848	6.1585	LB_Total CD45+_470492	LB	HD	Baseline	HD	B cell	CCR7+	1-B cell-CCR7+
1	9.52227	5.78658	J002B_Total CD45+_30880	J002B	NR	Cycle 1	NR	B cell	CCR7+	1-B cell-CCR7+
1	8.45568	4.47597	J034B_Total CD45+_9829	J034B	NR	Cycle 1	NR	B cell	CCR7+	1-B cell-CCR7+
1	8.28139	4.69287	J005B_Total CD45+_74109	J005B	R	Cycle 1	R	B cell	CCR7+	1-B cell-CCR7+
1	9.06534	4.73367	J029C_Total CD45+_22079	J029C	R	Cycle 2	R	B cell	CCR7+	1-B cell-CCR7+
1	8.39836	3.58875	J031E_Total CD45+_1608	J031E	R	Cycle 4	R	B cell	CCR7+	1-B cell-CCR7+
1	8.52085	4.29299	J010A_Total CD45+_97374	J010A	NR	Baseline	NR	B cell	CCR7+	1-B cell-CCR7+
1	8.36	3.87968	SXB_Total CD45+_52549	SXB	HD	Baseline	HD	B cell	CCR7+	1-B cell-CCR7+
1	7.73654	3.98838	J028B_Total CD45+_10566	J028B	R	Cycle 1	R	B cell	CCR7+	1-B cell-CCR7+
1	8.44658	3.28929	HCS_Total CD45+_99688	HCS	HD	Baseline	HD	B cell	CCR7+	1-B cell-CCR7+
1	8.94086	6.09027	LWG_Total CD45+_651612	LWG	HD	Baseline	HD	B cell	CCR7+	1-B cell-CCR7+
1	9.42486	4.12608	J021D_Total CD45+_10171	J021D	NR	Cycle 3	NR	B cell	CCR7+	1-B cell-CCR7+
1	8.52515	2.66341	WFY_Total CD45+_206243	WFY	HD	Baseline	HD	B cell	CCR7+	1-B cell-CCR7+
1	8.32884	4.4315	J010C_Total CD45+_6284	J010C	NR	Cycle 2	NR	B cell	CCR7+	1-B cell-CCR7+
1	9.24304	6.06365	J008B_Total CD45+_114468	J008B	NR	Cycle 1	NR	B cell	CCR7+	1-B cell-CCR7+
1	8.54632	5.61945	LWG_Total CD45+_869728	LWG	HD	Baseline	HD	B cell	CCR7+	1-B cell-CCR7+
1	9.41934	3.89782	J030B_Total CD45+_10050	J030B	R	Cycle 1	R	B cell	CCR7+	1-B cell-CCR7+
1	8.60465	4.51119	J018F_Total CD45+_521	J018F	R	Cycle 5	R	B cell	CCR7+	1-B cell-CCR7+
1	8.40597	4.69299	J031F_Total CD45+_135578	J031F	R	Cycle 5	R	B cell	CCR7+	1-B cell-CCR7+
1	7.81556	3.3443	J033C_Total CD45+_16768	J033C	NR	Cycle 2	NR	B cell	CCR7+	1-B cell-CCR7+
1	9.58596	5.8005	J033B_Total CD45+_6942	J033B	NR	Cycle 1	NR	B cell	CCR7+	1-B cell-CCR7+
1	8.49427	2.92301	J005F_Total CD45+_525205	J005F	R	Cycle 5	R	B cell	CCR7+	1-B cell-CCR7+
1	8.68443	5.3492	J023A_Total CD45+_7161	J023A	NR	Baseline	NR	B cell	CCR7+	1-B cell-CCR7+
1	8.5924	4.48788	J009B_Total CD45+_44887	J009B	NR	Cycle 1	NR	B cell	CCR7+	1-B cell-CCR7+
1	7.91237	4.10537	J005C_Total CD45+_38523	J005C	R	Cycle 2	R	B cell	CCR7+	1-B cell-CCR7+
1	7.15855	3.74038	J008B_Total CD45+_44959	J008B	NR	Cycle 1	NR	B cell	CCR7+	1-B cell-CCR7+
1	9.25134	3.97947	J018C_Total CD45+_370266	J018C	R	Cycle 2	R	B cell	CCR7+	1-B cell-CCR7+
1	9.39779	5.7433	J018E_Total CD45+_977	J018E	R	Cycle 4	R	B cell	CCR7+	1-B cell-CCR7+
1	8.75207	6.11972	J008A_Total CD45+_397325	J008A	NR	Baseline	NR	B cell	CCR7+	1-B cell-CCR7+
1	9.28078	5.16786	J018F_Total CD45+_6212	J018F	R	Cycle 5	R	B cell	CCR7+	1-B cell-CCR7+
1	9.07782	4.03296	J008B_Total CD45+_113020	J008B	NR	Cycle 1	NR	B cell	CCR7+	1-B cell-CCR7+
1	8.11019	4.87563	J010C_Total CD45+_4255	J010C	NR	Cycle 2	NR	B cell	CCR7+	1-B cell-CCR7+
1	8.53868	2.63664	ZZW_Total CD45+_817019	ZZW	HD	Baseline	HD	B cell	CCR7+	1-B cell-CCR7+
1	8.2011	5.26009	J018G_Total CD45+_7534	J018G	R	Cycle 6	R	B cell	CCR7+	1-B cell-CCR7+
1	9.74859	4.11121	J023A_Total CD45+_920	J023A	NR	Baseline	NR	B cell	CCR7+	1-B cell-CCR7+
1	9.33636	5.2988	J031E_Total CD45+_1999	J031E	R	Cycle 4	R	B cell	CCR7+	1-B cell-CCR7+
1	8.42171	2.80312	J005A_Total CD45+_440651	J005A	R	Baseline	R	B cell	CCR7+	1-B cell-CCR7+
1	8.18982	3.86955	J010C_Total CD45+_1124	J010C	NR	Cycle 2	NR	B cell	CCR7+	1-B cell-CCR7+
1	10.0617	5.52353	J002C_Total CD45+_53837	J002C	NR	Cycle 2	NR	B cell	CCR7+	1-B cell-CCR7+
1	9.96535	6.55464	ZJG_Total CD45+_979582	ZJG	HD	Baseline	HD	B cell	CCR7+	1-B cell-CCR7+
1	8.63888	4.21264	J006D_Total CD45+_2644	J006D	R	Cycle 3	R	B cell	CCR7+	1-B cell-CCR7+
1	8.36676	5.91514	J009A_Total CD45+_284	J009A	NR	Baseline	NR	B cell	CCR7+	1-B cell-CCR7+
1	8.96882	4.19009	J013G_Total CD45+_252162	J013G	R	Cycle 6	R	B cell	CCR7+	1-B cell-CCR7+
1	8.98111	3.89437	J031D_Total CD45+_16105	J031D	R	Cycle 3	R	B cell	CCR7+	1-B cell-CCR7+
1	8.6307	2.85742	ZZW_Total CD45+_142287	ZZW	HD	Baseline	HD	B cell	CCR7+	1-B cell-CCR7+
1	8.33184	3.92483	J025A_Total CD45+_2244	J025A	R	Baseline	R	B cell	CCR7+	1-B cell-CCR7+
1	9.41384	4.83269	J018D_Total CD45+_31121	J018D	R	Cycle 3	R	B cell	CCR7+	1-B cell-CCR7+
1	9.06888	5.03247	J010B_Total CD45+_129837	J010B	NR	Cycle 1	NR	B cell	CCR7+	1-B cell-CCR7+
1	8.30376	4.72876	J013G_Total CD45+_229890	J013G	R	Cycle 6	R	B cell	CCR7+	1-B cell-CCR7+
1	8.46809	5.07816	J030A_Total CD45+_4970	J030A	R	Baseline	R	B cell	CCR7+	1-B cell-CCR7+
1	9.01521	4.73269	J005B_Total CD45+_44494	J005B	R	Cycle 1	R	B cell	CCR7+	1-B cell-CCR7+
1	8.94914	6.13152	J004A_Total CD45+_233641	J004A	NR	Baseline	NR	B cell	CCR7+	1-B cell-CCR7+
1	8.4954	5.33387	J005F_Total CD45+_271371	J005F	R	Cycle 5	R	B cell	CCR7+	1-B cell-CCR7+
1	9.38986	5.47277	J021C_Total CD45+_6958	J021C	NR	Cycle 2	NR	B cell	CCR7+	1-B cell-CCR7+
1	8.3589	4.10319	J005F_Total CD45+_292441	J005F	R	Cycle 5	R	B cell	CCR7+	1-B cell-CCR7+
1	8.08354	4.50641	J031D_Total CD45+_10244	J031D	R	Cycle 3	R	B cell	CCR7+	1-B cell-CCR7+
1	8.44954	3.03557	LB_Total CD45+_42146	LB	HD	Baseline	HD	B cell	CCR7+	1-B cell-CCR7+
1	9.08134	6.12421	J015B_Total CD45+_7442	J015B	NR	Cycle 2	NR	B cell	CCR7+	1-B cell-CCR7+
1	8.84442	5.3695	J018A_Total CD45+_136638	J018A	R	Baseline	R	B cell	CCR7+	1-B cell-CCR7+
1	9.16305	4.42654	J031D_Total CD45+_6743	J031D	R	Cycle 3	R	B cell	CCR7+	1-B cell-CCR7+
1	9.13536	5.18116	ZJG_Total CD45+_1072135	ZJG	HD	Baseline	HD	B cell	CCR7+	1-B cell-CCR7+
1	9.06811	3.47387	J031A_Total CD45+_3532	J031A	R	Baseline	R	B cell	CCR7+	1-B cell-CCR7+
1	9.9859	6.16093	J002B_Total CD45+_36763	J002B	NR	Cycle 1	NR	B cell	CCR7+	1-B cell-CCR7+
1	8.18645	4.63527	J010C_Total CD45+_6652	J010C	NR	Cycle 2	NR	B cell	CCR7+	1-B cell-CCR7+
1	7.67614	3.89754	J005D_Total CD45+_168886	J005D	R	Cycle 3	R	B cell	CCR7+	1-B cell-CCR7+
1	8.37125	5.06573	ZJS_Total CD45+_516614	ZJS	HD	Baseline	HD	B cell	CCR7+	1-B cell-CCR7+
1	8.72978	4.35566	LN_Total CD45+_181197	LN	HD	Baseline	HD	B cell	CCR7+	1-B cell-CCR7+
1	8.73516	5.10344	CYH_Total CD45+_136672	CYH	HD	Baseline	HD	B cell	CCR7+	1-B cell-CCR7+
1	7.9316	3.99864	J010B_Total CD45+_74002	J010B	NR	Cycle 1	NR	B cell	CCR7+	1-B cell-CCR7+
1	8.39056	4.29385	J025B_Total CD45+_9298	J025B	R	Cycle 1	R	B cell	CCR7+	1-B cell-CCR7+
1	9.59452	5.41512	J013C_Total CD45+_1281	J013C	R	Cycle 2	R	B cell	CCR7+	1-B cell-CCR7+
1	9.89067	6.11274	J031F_Total CD45+_194637	J031F	R	Cycle 5	R	B cell	CCR7+	1-B cell-CCR7+
1	8.5144	2.8659	ZJG_Total CD45+_225159	ZJG	HD	Baseline	HD	B cell	CCR7+	1-B cell-CCR7+
1	7.80476	2.90326	J033A_Total CD45+_817	J033A	NR	Baseline	NR	B cell	CCR7+	1-B cell-CCR7+
1	7.9874	3.72542	J031F_Total CD45+_157241	J031F	R	Cycle 5	R	B cell	CCR7+	1-B cell-CCR7+
1	8.48667	4.55014	J009A_Total CD45+_24500	J009A	NR	Baseline	NR	B cell	CCR7+	1-B cell-CCR7+
1	9.53432	5.98214	LB_Total CD45+_637933	LB	HD	Baseline	HD	B cell	CCR7+	1-B cell-CCR7+
1	8.20633	5.1487	J033B_Total CD45+_7180	J033B	NR	Cycle 1	NR	B cell	CCR7+	1-B cell-CCR7+
1	7.82722	4.18832	J028B_Total CD45+_14032	J028B	R	Cycle 1	R	B cell	CCR7+	1-B cell-CCR7+
1	8.54774	4.06162	J023A_Total CD45+_1877	J023A	NR	Baseline	NR	B cell	CCR7+	1-B cell-CCR7+
1	9.47972	3.87224	J013E_Total CD45+_833807	J013E	R	Cycle 4	R	B cell	CCR7+	1-B cell-CCR7+
1	9.37522	5.24396	J014B_Total CD45+_54084	J014B	R	Cycle 1	R	B cell	CCR7+	1-B cell-CCR7+
1	9.33958	4.71658	J034B_Total CD45+_5771	J034B	NR	Cycle 1	NR	B cell	CCR7+	1-B cell-CCR7+
1	10.087	6.08371	J018D_Total CD45+_62092	J018D	R	Cycle 3	R	B cell	CCR7+	1-B cell-CCR7+
1	9.11688	6.0671	J014A_Total CD45+_84029	J014A	R	Baseline	R	B cell	CCR7+	1-B cell-CCR7+
1	8.16213	3.04273	J005D_Total CD45+_661095	J005D	R	Cycle 3	R	B cell	CCR7+	1-B cell-CCR7+
1	8.56762	4.51462	J010C_Total CD45+_4455	J010C	NR	Cycle 2	NR	B cell	CCR7+	1-B cell-CCR7+
1	8.4245	3.33141	ZJG_Total CD45+_786380	ZJG	HD	Baseline	HD	B cell	CCR7+	1-B cell-CCR7+
1	7.89215	4.45403	J021A_Total CD45+_6382	J021A	NR	Baseline	NR	B cell	CCR7+	1-B cell-CCR7+
1	8.16689	4.92478	J025A_Total CD45+_2836	J025A	R	Baseline	R	B cell	CCR7+	1-B cell-CCR7+
1	8.63719	5.17862	J018E_Total CD45+_2633	J018E	R	Cycle 4	R	B cell	CCR7+	1-B cell-CCR7+
1	8.48967	2.51875	J031E_Total CD45+_6083	J031E	R	Cycle 4	R	B cell	CCR7+	1-B cell-CCR7+
1	7.85266	3.97286	J009B_Total CD45+_12116	J009B	NR	Cycle 1	NR	B cell	CCR7+	1-B cell-CCR7+
1	8.21059	4.93741	J025B_Total CD45+_8596	J025B	R	Cycle 1	R	B cell	CCR7+	1-B cell-CCR7+
1	8.09156	3.31502	J031E_Total CD45+_3562	J031E	R	Cycle 4	R	B cell	CCR7+	1-B cell-CCR7+
1	8.38673	4.16201	J031A_Total CD45+_4763	J031A	R	Baseline	R	B cell	CCR7+	1-B cell-CCR7+
1	8.74962	4.58032	J031A_Total CD45+_1391	J031A	R	Baseline	R	B cell	CCR7+	1-B cell-CCR7+
1	9.00026	4.33823	LB_Total CD45+_225549	LB	HD	Baseline	HD	B cell	CCR7+	1-B cell-CCR7+
1	7.77104	3.96896	J005A_Total CD45+_249595	J005A	R	Baseline	R	B cell	CCR7+	1-B cell-CCR7+
1	8.47829	4.30712	YLP_Total CD45+_290244	YLP	HD	Baseline	HD	B cell	CCR7+	1-B cell-CCR7+
1	7.99034	3.30925	J021C_Total CD45+_7914	J021C	NR	Cycle 2	NR	B cell	CCR7+	1-B cell-CCR7+
1	9.31962	6.04638	J030A_Total CD45+_4614	J030A	R	Baseline	R	B cell	CCR7+	1-B cell-CCR7+
1	8.55001	2.98916	LN_Total CD45+_388744	LN	HD	Baseline	HD	B cell	CCR7+	1-B cell-CCR7+
1	9.18149	5.8757	J033B_Total CD45+_4886	J033B	NR	Cycle 1	NR	B cell	CCR7+	1-B cell-CCR7+
1	9.17058	5.72315	J018D_Total CD45+_5982	J018D	R	Cycle 3	R	B cell	CCR7+	1-B cell-CCR7+
1	8.16085	3.32202	J005E_Total CD45+_440435	J005E	R	Cycle 4	R	B cell	CCR7+	1-B cell-CCR7+
1	8.84572	3.99247	J005C_Total CD45+_18906	J005C	R	Cycle 2	R	B cell	CCR7+	1-B cell-CCR7+
1	8.78575	4.61623	WFY_Total CD45+_133718	WFY	HD	Baseline	HD	B cell	CCR7+	1-B cell-CCR7+
1	8.72782	4.71855	J002B_Total CD45+_218371	J002B	NR	Cycle 1	NR	B cell	CCR7+	1-B cell-CCR7+
1	7.98548	4.84785	J015B_Total CD45+_1628	J015B	NR	Cycle 2	NR	B cell	CCR7+	1-B cell-CCR7+
1	8.51701	5.47487	J005D_Total CD45+_680362	J005D	R	Cycle 3	R	B cell	CCR7+	1-B cell-CCR7+
1	8.79895	5.04979	J018C_Total CD45+_64307	J018C	R	Cycle 2	R	B cell	CCR7+	1-B cell-CCR7+
1	8.30709	5.1013	J010B_Total CD45+_71730	J010B	NR	Cycle 1	NR	B cell	CCR7+	1-B cell-CCR7+
1	8.96543	4.01461	HJW_Total CD45+_288069	HJW	HD	Baseline	HD	B cell	CCR7+	1-B cell-CCR7+
1	9.15248	5.73488	J031C_Total CD45+_4893	J031C	R	Cycle 2	R	B cell	CCR7+	1-B cell-CCR7+
1	9.06359	6.24036	ZJS_Total CD45+_183203	ZJS	HD	Baseline	HD	B cell	CCR7+	1-B cell-CCR7+
1	8.7841	3.59153	J002C_Total CD45+_181469	J002C	NR	Cycle 2	NR	B cell	CCR7+	1-B cell-CCR7+
1	7.9598	3.94849	J021B_Total CD45+_2225	J021B	NR	Cycle 1	NR	B cell	CCR7+	1-B cell-CCR7+
1	8.03256	3.92728	YLP_Total CD45+_27596	YLP	HD	Baseline	HD	B cell	CCR7+	1-B cell-CCR7+
1	8.83024	6.07742	J005F_Total CD45+_317697	J005F	R	Cycle 5	R	B cell	CCR7+	1-B cell-CCR7+
1	8.62277	4.73533	J010A_Total CD45+_27449	J010A	NR	Baseline	NR	B cell	CCR7+	1-B cell-CCR7+
1	9.98017	6.28836	LN_Total CD45+_521988	LN	HD	Baseline	HD	B cell	CCR7+	1-B cell-CCR7+
1	8.00901	4.37269	J015B_Total CD45+_7861	J015B	NR	Cycle 2	NR	B cell	CCR7+	1-B cell-CCR7+
1	8.37453	4.08481	J021C_Total CD45+_3302	J021C	NR	Cycle 2	NR	B cell	CCR7+	1-B cell-CCR7+
1	7.91615	3.67952	J009D_Total CD45+_10555	J009D	NR	Cycle 3	NR	B cell	CCR7+	1-B cell-CCR7+
1	8.65905	3.7959	J018A_Total CD45+_116482	J018A	R	Baseline	R	B cell	CCR7+	1-B cell-CCR7+
1	8.53285	4.62575	J013E_Total CD45+_652037	J013E	R	Cycle 4	R	B cell	CCR7+	1-B cell-CCR7+
1	8.72563	2.80819	ZJG_Total CD45+_781822	ZJG	HD	Baseline	HD	B cell	CCR7+	1-B cell-CCR7+
1	8.5967	5.21159	ZZW_Total CD45+_837993	ZZW	HD	Baseline	HD	B cell	CCR7+	1-B cell-CCR7+
1	8.6778	5.52548	J029C_Total CD45+_38634	J029C	R	Cycle 2	R	B cell	CCR7+	1-B cell-CCR7+
1	9.05913	6.02492	J014A_Total CD45+_123802	J014A	R	Baseline	R	B cell	CCR7+	1-B cell-CCR7+
1	8.22175	4.01412	J005G_Total CD45+_33194	J005G	R	Cycle 6	R	B cell	CCR7+	1-B cell-CCR7+
1	8.13342	5.29122	J031B_Total CD45+_4899	J031B	R	Cycle 1	R	B cell	CCR7+	1-B cell-CCR7+
1	8.93936	3.73884	LN_Total CD45+_103024	LN	HD	Baseline	HD	B cell	CCR7+	1-B cell-CCR7+
1	7.28547	3.5332	J029C_Total CD45+_18843	J029C	R	Cycle 2	R	B cell	CCR7+	1-B cell-CCR7+
1	7.93257	3.41143	YLP_Total CD45+_126157	YLP	HD	Baseline	HD	B cell	CCR7+	1-B cell-CCR7+
1	7.79924	4.44616	J023A_Total CD45+_5989	J023A	NR	Baseline	NR	B cell	CCR7+	1-B cell-CCR7+
1	9.35211	5.71258	LN_Total CD45+_23144	LN	HD	Baseline	HD	B cell	CCR7+	1-B cell-CCR7+
1	9.92073	5.93054	J021D_Total CD45+_14158	J021D	NR	Cycle 3	NR	B cell	CCR7+	1-B cell-CCR7+
1	8.75156	3.64161	J002C_Total CD45+_355476	J002C	NR	Cycle 2	NR	B cell	CCR7+	1-B cell-CCR7+
1	7.96107	4.12824	LN_Total CD45+_213979	LN	HD	Baseline	HD	B cell	CCR7+	1-B cell-CCR7+
1	8.47946	5.84204	J024D_Total CD45+_48310	J024D	NR	Cycle 3	NR	B cell	CCR7+	1-B cell-CCR7+
1	9.14584	5.17548	J005D_Total CD45+_463903	J005D	R	Cycle 3	R	B cell	CCR7+	1-B cell-CCR7+
1	8.7325	3.99177	J033B_Total CD45+_2776	J033B	NR	Cycle 1	NR	B cell	CCR7+	1-B cell-CCR7+
1	8.68831	4.11339	J022D_Total CD45+_27814	J022D	R	Cycle 3	R	B cell	CCR7+	1-B cell-CCR7+
1	10.0153	6.19786	J031E_Total CD45+_4469	J031E	R	Cycle 4	R	B cell	CCR7+	1-B cell-CCR7+
1	8.30372	5.17434	CJF_Total CD45+_156124	CJF	HD	Baseline	HD	B cell	CCR7+	1-B cell-CCR7+
1	8.48222	3.97811	ZJG_Total CD45+_1117956	ZJG	HD	Baseline	HD	B cell	CCR7+	1-B cell-CCR7+
1	9.18791	5.6942	J031A_Total CD45+_2481	J031A	R	Baseline	R	B cell	CCR7+	1-B cell-CCR7+
1	9.24063	3.55896	J021D_Total CD45+_15093	J021D	NR	Cycle 3	NR	B cell	CCR7+	1-B cell-CCR7+
1	8.99465	4.53556	CJF_Total CD45+_520763	CJF	HD	Baseline	HD	B cell	CCR7+	1-B cell-CCR7+
1	8.47957	5.22838	LB_Total CD45+_18104	LB	HD	Baseline	HD	B cell	CCR7+	1-B cell-CCR7+
1	9.06388	6.11681	J018E_Total CD45+_2434	J018E	R	Cycle 4	R	B cell	CCR7+	1-B cell-CCR7+
1	7.83473	3.64497	J010C_Total CD45+_6777	J010C	NR	Cycle 2	NR	B cell	CCR7+	1-B cell-CCR7+
1	7.86495	4.47111	J031F_Total CD45+_131242	J031F	R	Cycle 5	R	B cell	CCR7+	1-B cell-CCR7+
1	8.55916	4.83101	J009C_Total CD45+_20632	J009C	NR	Cycle 2	NR	B cell	CCR7+	1-B cell-CCR7+
1	8.40282	4.85339	J002A_Total CD45+_348685	J002A	NR	Baseline	NR	B cell	CCR7+	1-B cell-CCR7+
1	7.89635	4.24396	J005F_Total CD45+_512672	J005F	R	Cycle 5	R	B cell	CCR7+	1-B cell-CCR7+
1	9.02694	5.9582	J018F_Total CD45+_917	J018F	R	Cycle 5	R	B cell	CCR7+	1-B cell-CCR7+
1	8.62939	4.25495	CYH_Total CD45+_188071	CYH	HD	Baseline	HD	B cell	CCR7+	1-B cell-CCR7+
1	8.61806	3.37394	J002B_Total CD45+_220649	J002B	NR	Cycle 1	NR	B cell	CCR7+	1-B cell-CCR7+
1	8.75283	2.71117	J009C_Total CD45+_48366	J009C	NR	Cycle 2	NR	B cell	CCR7+	1-B cell-CCR7+
1	8.51288	5.19979	J018E_Total CD45+_2542	J018E	R	Cycle 4	R	B cell	CCR7+	1-B cell-CCR7+
1	8.07751	3.99213	J009D_Total CD45+_34273	J009D	NR	Cycle 3	NR	B cell	CCR7+	1-B cell-CCR7+
1	8.31496	5.83901	J031F_Total CD45+_71254	J031F	R	Cycle 5	R	B cell	CCR7+	1-B cell-CCR7+
1	8.67963	5.23146	ZJG_Total CD45+_431657	ZJG	HD	Baseline	HD	B cell	CCR7+	1-B cell-CCR7+
1	8.93788	4.8563	J010A_Total CD45+_25467	J010A	NR	Baseline	NR	B cell	CCR7+	1-B cell-CCR7+
1	9.15728	3.57205	J031F_Total CD45+_31305	J031F	R	Cycle 5	R	B cell	CCR7+	1-B cell-CCR7+
1	8.92465	3.98638	ZJG_Total CD45+_543481	ZJG	HD	Baseline	HD	B cell	CCR7+	1-B cell-CCR7+
1	8.96533	5.15053	J034B_Total CD45+_8163	J034B	NR	Cycle 1	NR	B cell	CCR7+	1-B cell-CCR7+
1	9.58225	4.06227	ZZW_Total CD45+_17248	ZZW	HD	Baseline	HD	B cell	CCR7+	1-B cell-CCR7+
1	8.8178	4.57189	SXB_Total CD45+_20321	SXB	HD	Baseline	HD	B cell	CCR7+	1-B cell-CCR7+
1	8.52591	2.51937	ZJG_Total CD45+_790948	ZJG	HD	Baseline	HD	B cell	CCR7+	1-B cell-CCR7+
1	8.62432	4.33307	LB_Total CD45+_105120	LB	HD	Baseline	HD	B cell	CCR7+	1-B cell-CCR7+
1	8.68778	2.62807	ZJG_Total CD45+_945579	ZJG	HD	Baseline	HD	B cell	CCR7+	1-B cell-CCR7+
1	8.6351	3.57044	LGF_Total CD45+_55606	LGF	HD	Baseline	HD	B cell	CCR7+	1-B cell-CCR7+
1	8.64631	5.62651	J005F_Total CD45+_465246	J005F	R	Cycle 5	R	B cell	CCR7+	1-B cell-CCR7+
1	8.64067	3.21308	J034B_Total CD45+_9850	J034B	NR	Cycle 1	NR	B cell	CCR7+	1-B cell-CCR7+
1	9.18834	5.64297	J018C_Total CD45+_302218	J018C	R	Cycle 2	R	B cell	CCR7+	1-B cell-CCR7+
1	8.68498	4.55037	J005A_Total CD45+_196415	J005A	R	Baseline	R	B cell	CCR7+	1-B cell-CCR7+
1	8.28741	2.29016	FXM_Total CD45+_188398	FXM	HD	Baseline	HD	B cell	CCR7+	1-B cell-CCR7+
1	8.29533	5.19756	J015B_Total CD45+_2995	J015B	NR	Cycle 2	NR	B cell	CCR7+	1-B cell-CCR7+
1	8.4628	5.35567	J006B_Total CD45+_137857	J006B	R	Cycle 1	R	B cell	CCR7+	1-B cell-CCR7+
1	9.69683	6.469	J004A_Total CD45+_37425	J004A	NR	Baseline	NR	B cell	CCR7+	1-B cell-CCR7+
1	9.13845	5.25153	J034B_Total CD45+_7928	J034B	NR	Cycle 1	NR	B cell	CCR7+	1-B cell-CCR7+
1	8.7153	4.64858	J004A_Total CD45+_133046	J004A	NR	Baseline	NR	B cell	CCR7+	1-B cell-CCR7+
1	8.16523	2.92619	J031F_Total CD45+_60969	J031F	R	Cycle 5	R	B cell	CCR7+	1-B cell-CCR7+
1	7.9948	4.49143	J014B_Total CD45+_57485	J014B	R	Cycle 1	R	B cell	CCR7+	1-B cell-CCR7+
1	8.38675	4.92698	J002A_Total CD45+_127039	J002A	NR	Baseline	NR	B cell	CCR7+	1-B cell-CCR7+
1	8.53788	4.55814	J031F_Total CD45+_161684	J031F	R	Cycle 5	R	B cell	CCR7+	1-B cell-CCR7+
1	9.34817	3.52692	J031E_Total CD45+_6183	J031E	R	Cycle 4	R	B cell	CCR7+	1-B cell-CCR7+
1	10.0095	5.40408	ZJG_Total CD45+_404803	ZJG	HD	Baseline	HD	B cell	CCR7+	1-B cell-CCR7+
1	9.84978	5.04211	J033B_Total CD45+_6012	J033B	NR	Cycle 1	NR	B cell	CCR7+	1-B cell-CCR7+
1	9.17412	4.34034	CYH_Total CD45+_243465	CYH	HD	Baseline	HD	B cell	CCR7+	1-B cell-CCR7+
1	9.28859	5.16036	J010B_Total CD45+_76244	J010B	NR	Cycle 1	NR	B cell	CCR7+	1-B cell-CCR7+
1	8.37506	4.40103	J018B_Total CD45+_267570	J018B	R	Cycle 1	R	B cell	CCR7+	1-B cell-CCR7+
1	9.89755	5.2535	J031D_Total CD45+_11934	J031D	R	Cycle 3	R	B cell	CCR7+	1-B cell-CCR7+
1	8.53188	3.92913	J033B_Total CD45+_3134	J033B	NR	Cycle 1	NR	B cell	CCR7+	1-B cell-CCR7+
1	9.10276	4.16222	J021C_Total CD45+_2726	J021C	NR	Cycle 2	NR	B cell	CCR7+	1-B cell-CCR7+
1	9.92126	5.78185	J014A_Total CD45+_114828	J014A	R	Baseline	R	B cell	CCR7+	1-B cell-CCR7+
1	8.78619	5.2592	DWR_Total CD45+_174180	DWR	HD	Baseline	HD	B cell	CCR7+	1-B cell-CCR7+
1	9.87474	4.9304	J018A_Total CD45+_143616	J018A	R	Baseline	R	B cell	CCR7+	1-B cell-CCR7+
1	9.06993	4.60438	SXB_Total CD45+_57830	SXB	HD	Baseline	HD	B cell	CCR7+	1-B cell-CCR7+
1	9.02609	5.54136	J033B_Total CD45+_6806	J033B	NR	Cycle 1	NR	B cell	CCR7+	1-B cell-CCR7+
1	9.06727	4.11926	ZZW_Total CD45+_471913	ZZW	HD	Baseline	HD	B cell	CCR7+	1-B cell-CCR7+
1	9.07558	4.19737	YLP_Total CD45+_213508	YLP	HD	Baseline	HD	B cell	CCR7+	1-B cell-CCR7+
1	8.67524	4.59414	J022E_Total CD45+_118604	J022E	R	Cycle 4	R	B cell	CCR7+	1-B cell-CCR7+
1	8.12961	4.5926	J009D_Total CD45+_22832	J009D	NR	Cycle 3	NR	B cell	CCR7+	1-B cell-CCR7+
1	8.65064	5.63665	J006D_Total CD45+_285074	J006D	R	Cycle 3	R	B cell	CCR7+	1-B cell-CCR7+
1	8.69384	2.95629	J031D_Total CD45+_7806	J031D	R	Cycle 3	R	B cell	CCR7+	1-B cell-CCR7+
1	9.95588	6.58751	J033B_Total CD45+_508	J033B	NR	Cycle 1	NR	B cell	CCR7+	1-B cell-CCR7+
1	8.27864	4.13283	J005C_Total CD45+_70529	J005C	R	Cycle 2	R	B cell	CCR7+	1-B cell-CCR7+
1	9.12853	4.5592	J031B_Total CD45+_2270	J031B	R	Cycle 1	R	B cell	CCR7+	1-B cell-CCR7+
1	9.13546	5.50975	J031D_Total CD45+_5085	J031D	R	Cycle 3	R	B cell	CCR7+	1-B cell-CCR7+
1	8.79977	3.80316	J023A_Total CD45+_2681	J023A	NR	Baseline	NR	B cell	CCR7+	1-B cell-CCR7+
1	8.21003	4.93949	J024D_Total CD45+_42323	J024D	NR	Cycle 3	NR	B cell	CCR7+	1-B cell-CCR7+
1	7.86691	3.87085	YLP_Total CD45+_27456	YLP	HD	Baseline	HD	B cell	CCR7+	1-B cell-CCR7+
1	9.28466	5.18759	J031E_Total CD45+_3207	J031E	R	Cycle 4	R	B cell	CCR7+	1-B cell-CCR7+
1	8.57653	5.61618	J010C_Total CD45+_7117	J010C	NR	Cycle 2	NR	B cell	CCR7+	1-B cell-CCR7+
1	8.5806	3.88962	J018C_Total CD45+_642700	J018C	R	Cycle 2	R	B cell	CCR7+	1-B cell-CCR7+
1	9.73673	6.65214	J015B_Total CD45+_2613	J015B	NR	Cycle 2	NR	B cell	CCR7+	1-B cell-CCR7+
1	9.78689	6.34047	J010C_Total CD45+_1629	J010C	NR	Cycle 2	NR	B cell	CCR7+	1-B cell-CCR7+
1	8.89209	5.81511	J013A_Total CD45+_56851	J013A	R	Baseline	R	B cell	CCR7+	1-B cell-CCR7+
1	8.92659	5.13908	J005F_Total CD45+_382485	J005F	R	Cycle 5	R	B cell	CCR7+	1-B cell-CCR7+
1	9.12441	5.2002	LB_Total CD45+_148386	LB	HD	Baseline	HD	B cell	CCR7+	1-B cell-CCR7+
1	9.82877	6.08057	J018C_Total CD45+_696296	J018C	R	Cycle 2	R	B cell	CCR7+	1-B cell-CCR7+
1	8.23998	3.44459	J018B_Total CD45+_162787	J018B	R	Cycle 1	R	B cell	CCR7+	1-B cell-CCR7+
1	7.51764	3.23449	J018A_Total CD45+_257024	J018A	R	Baseline	R	B cell	CCR7+	1-B cell-CCR7+
1	9.74345	6.11042	J010C_Total CD45+_1694	J010C	NR	Cycle 2	NR	B cell	CCR7+	1-B cell-CCR7+
1	8.65079	4.67948	DWR_Total CD45+_23149	DWR	HD	Baseline	HD	B cell	CCR7+	1-B cell-CCR7+
1	8.77741	3.66418	J005B_Total CD45+_177821	J005B	R	Cycle 1	R	B cell	CCR7+	1-B cell-CCR7+
1	9.98654	6.2334	J009B_Total CD45+_47356	J009B	NR	Cycle 1	NR	B cell	CCR7+	1-B cell-CCR7+
1	9.35567	4.17344	J002C_Total CD45+_327328	J002C	NR	Cycle 2	NR	B cell	CCR7+	1-B cell-CCR7+
1	8.56664	2.69419	J014B_Total CD45+_76362	J014B	R	Cycle 1	R	B cell	CCR7+	1-B cell-CCR7+
1	8.38583	2.79563	J021D_Total CD45+_12181	J021D	NR	Cycle 3	NR	B cell	CCR7+	1-B cell-CCR7+
1	8.24141	2.52918	J024D_Total CD45+_34914	J024D	NR	Cycle 3	NR	B cell	CCR7+	1-B cell-CCR7+
1	8.39504	4.24617	ZJS_Total CD45+_344161	ZJS	HD	Baseline	HD	B cell	CCR7+	1-B cell-CCR7+
1	8.96732	4.83136	SXB_Total CD45+_69502	SXB	HD	Baseline	HD	B cell	CCR7+	1-B cell-CCR7+
1	9.10418	5.66369	LWG_Total CD45+_324958	LWG	HD	Baseline	HD	B cell	CCR7+	1-B cell-CCR7+
1	7.78011	3.83782	J013F_Total CD45+_225809	J013F	R	Cycle 5	R	B cell	CCR7+	1-B cell-CCR7+
1	8.09511	3.20134	HCS_Total CD45+_597461	HCS	HD	Baseline	HD	B cell	CCR7+	1-B cell-CCR7+
1	8.24018	4.48563	J031F_Total CD45+_27795	J031F	R	Cycle 5	R	B cell	CCR7+	1-B cell-CCR7+
1	8.71047	3.74163	J035B_Total CD45+_844	J035B	NR	Cycle 1	NR	B cell	CCR7+	1-B cell-CCR7+
1	9.4248	3.80899	J018A_Total CD45+_84553	J018A	R	Baseline	R	B cell	CCR7+	1-B cell-CCR7+
1	9.55617	4.2951	J002B_Total CD45+_206717	J002B	NR	Cycle 1	NR	B cell	CCR7+	1-B cell-CCR7+
1	7.76106	4.82734	J022H_Total CD45+_3487	J022H	R	Cycle 7	R	B cell	CCR7+	1-B cell-CCR7+
1	9.56977	3.94953	ZJG_Total CD45+_1191642	ZJG	HD	Baseline	HD	B cell	CCR7+	1-B cell-CCR7+
1	8.66211	5.36821	J010C_Total CD45+_6780	J010C	NR	Cycle 2	NR	B cell	CCR7+	1-B cell-CCR7+
1	7.72846	4.44221	J030A_Total CD45+_5361	J030A	R	Baseline	R	B cell	CCR7+	1-B cell-CCR7+
1	8.29915	3.37747	LB_Total CD45+_140935	LB	HD	Baseline	HD	B cell	CCR7+	1-B cell-CCR7+
1	9.46236	5.28169	ZJG_Total CD45+_555768	ZJG	HD	Baseline	HD	B cell	CCR7+	1-B cell-CCR7+
1	8.15399	4.36774	LB_Total CD45+_1356402	LB	HD	Baseline	HD	B cell	CCR7+	1-B cell-CCR7+
1	9.69322	5.92769	J022A_Total CD45+_3046	J022A	R	Baseline	R	B cell	CCR7+	1-B cell-CCR7+
1	9.41635	5.17639	J002C_Total CD45+_380757	J002C	NR	Cycle 2	NR	B cell	CCR7+	1-B cell-CCR7+
1	8.42855	5.24563	J031B_Total CD45+_3762	J031B	R	Cycle 1	R	B cell	CCR7+	1-B cell-CCR7+
1	8.97128	4.10159	J031A_Total CD45+_4829	J031A	R	Baseline	R	B cell	CCR7+	1-B cell-CCR7+
1	8.93069	4.56842	LGF_Total CD45+_38986	LGF	HD	Baseline	HD	B cell	CCR7+	1-B cell-CCR7+
1	8.34512	5.29543	J018C_Total CD45+_682465	J018C	R	Cycle 2	R	B cell	CCR7+	1-B cell-CCR7+
1	7.93194	3.9895	YLP_Total CD45+_216158	YLP	HD	Baseline	HD	B cell	CCR7+	1-B cell-CCR7+
1	8.83881	6.06763	J009C_Total CD45+_6674	J009C	NR	Cycle 2	NR	B cell	CCR7+	1-B cell-CCR7+
1	8.83364	5.46341	J022B_Total CD45+_25889	J022B	R	Cycle 1	R	B cell	CCR7+	1-B cell-CCR7+
1	8.42135	2.58545	J031F_Total CD45+_127498	J031F	R	Cycle 5	R	B cell	CCR7+	1-B cell-CCR7+
1	8.60292	4.34085	J002C_Total CD45+_195630	J002C	NR	Cycle 2	NR	B cell	CCR7+	1-B cell-CCR7+
1	8.40161	5.30957	J022A_Total CD45+_2671	J022A	R	Baseline	R	B cell	CCR7+	1-B cell-CCR7+
1	8.22857	4.94473	J034B_Total CD45+_8977	J034B	NR	Cycle 1	NR	B cell	CCR7+	1-B cell-CCR7+
1	8.79224	6.05841	J014A_Total CD45+_125397	J014A	R	Baseline	R	B cell	CCR7+	1-B cell-CCR7+
1	8.41602	5.0913	J030A_Total CD45+_9123	J030A	R	Baseline	R	B cell	CCR7+	1-B cell-CCR7+
1	9.2091	5.70303	J031F_Total CD45+_76718	J031F	R	Cycle 5	R	B cell	CCR7+	1-B cell-CCR7+
1	8.30913	4.17395	J005D_Total CD45+_165829	J005D	R	Cycle 3	R	B cell	CCR7+	1-B cell-CCR7+
1	7.86238	4.22901	J013C_Total CD45+_1478	J013C	R	Cycle 2	R	B cell	CCR7+	1-B cell-CCR7+
1	8.41016	4.15797	J025B_Total CD45+_3453	J025B	R	Cycle 1	R	B cell	CCR7+	1-B cell-CCR7+
1	8.86142	5.1119	J018B_Total CD45+_253647	J018B	R	Cycle 1	R	B cell	CCR7+	1-B cell-CCR7+
1	8.23492	4.12326	J005E_Total CD45+_196365	J005E	R	Cycle 4	R	B cell	CCR7+	1-B cell-CCR7+
1	8.77049	4.36633	J010B_Total CD45+_121708	J010B	NR	Cycle 1	NR	B cell	CCR7+	1-B cell-CCR7+
1	8.68511	4.684	J013E_Total CD45+_436223	J013E	R	Cycle 4	R	B cell	CCR7+	1-B cell-CCR7+
1	7.72674	4.06492	J021B_Total CD45+_6606	J021B	NR	Cycle 1	NR	B cell	CCR7+	1-B cell-CCR7+
1	10.0176	6.14092	J021A_Total CD45+_6231	J021A	NR	Baseline	NR	B cell	CCR7+	1-B cell-CCR7+
1	8.34137	2.68633	J023A_Total CD45+_7930	J023A	NR	Baseline	NR	B cell	CCR7+	1-B cell-CCR7+
1	8.75613	4.17665	LWG_Total CD45+_300051	LWG	HD	Baseline	HD	B cell	CCR7+	1-B cell-CCR7+
1	9.17201	5.10036	J005D_Total CD45+_242361	J005D	R	Cycle 3	R	B cell	CCR7+	1-B cell-CCR7+
1	8.65624	4.53289	J018C_Total CD45+_511534	J018C	R	Cycle 2	R	B cell	CCR7+	1-B cell-CCR7+
1	8.96754	3.09071	J015B_Total CD45+_3727	J015B	NR	Cycle 2	NR	B cell	CCR7+	1-B cell-CCR7+
1	7.516	4.34524	J034C_Total CD45+_57919	J034C	NR	Cycle 2	NR	B cell	CCR7+	1-B cell-CCR7+
1	8.16233	4.72779	J009D_Total CD45+_22891	J009D	NR	Cycle 3	NR	B cell	CCR7+	1-B cell-CCR7+
1	8.47582	4.53106	J005F_Total CD45+_190639	J005F	R	Cycle 5	R	B cell	CCR7+	1-B cell-CCR7+
1	8.99345	4.64984	J002A_Total CD45+_308286	J002A	NR	Baseline	NR	B cell	CCR7+	1-B cell-CCR7+
1	7.81726	4.44638	J028B_Total CD45+_11802	J028B	R	Cycle 1	R	B cell	CCR7+	1-B cell-CCR7+
1	8.38592	5.28912	J008B_Total CD45+_196431	J008B	NR	Cycle 1	NR	B cell	CCR7+	1-B cell-CCR7+
1	8.50425	2.77264	J029C_Total CD45+_13122	J029C	R	Cycle 2	R	B cell	CCR7+	1-B cell-CCR7+
1	7.34466	4.32753	J015A_Total CD45+_61889	J015A	NR	Cycle 1	NR	B cell	CCR7+	1-B cell-CCR7+
1	8.19335	4.13509	LB_Total CD45+_1537377	LB	HD	Baseline	HD	B cell	CCR7+	1-B cell-CCR7+
1	8.5411	5.44063	J031C_Total CD45+_2980	J031C	R	Cycle 2	R	B cell	CCR7+	1-B cell-CCR7+
1	7.3209	4.2535	J034C_Total CD45+_38800	J034C	NR	Cycle 2	NR	B cell	CCR7+	1-B cell-CCR7+
1	8.37395	3.56358	J033B_Total CD45+_4838	J033B	NR	Cycle 1	NR	B cell	CCR7+	1-B cell-CCR7+
1	7.85453	2.69955	J018B_Total CD45+_105592	J018B	R	Cycle 1	R	B cell	CCR7+	1-B cell-CCR7+
1	9.27937	3.86826	J005A_Total CD45+_543122	J005A	R	Baseline	R	B cell	CCR7+	1-B cell-CCR7+
1	8.73866	3.1907	J009C_Total CD45+_42660	J009C	NR	Cycle 2	NR	B cell	CCR7+	1-B cell-CCR7+
1	8.19973	4.02546	LB_Total CD45+_173147	LB	HD	Baseline	HD	B cell	CCR7+	1-B cell-CCR7+
1	9.9282	6.71824	J031E_Total CD45+_10914	J031E	R	Cycle 4	R	B cell	CCR7+	1-B cell-CCR7+
1	8.42459	4.10956	J034B_Total CD45+_3361	J034B	NR	Cycle 1	NR	B cell	CCR7+	1-B cell-CCR7+
1	9.91328	6.63151	J031E_Total CD45+_9173	J031E	R	Cycle 4	R	B cell	CCR7+	1-B cell-CCR7+
1	8.78455	4.41209	J031F_Total CD45+_159971	J031F	R	Cycle 5	R	B cell	CCR7+	1-B cell-CCR7+
1	8.30599	2.64874	J018D_Total CD45+_64164	J018D	R	Cycle 3	R	B cell	CCR7+	1-B cell-CCR7+
1	8.64929	5.86203	J006D_Total CD45+_128737	J006D	R	Cycle 3	R	B cell	CCR7+	1-B cell-CCR7+
1	8.30515	3.64666	J031A_Total CD45+_4479	J031A	R	Baseline	R	B cell	CCR7+	1-B cell-CCR7+
1	9.27403	5.81589	J030B_Total CD45+_5411	J030B	R	Cycle 1	R	B cell	CCR7+	1-B cell-CCR7+
1	8.91131	4.06919	J018B_Total CD45+_226740	J018B	R	Cycle 1	R	B cell	CCR7+	1-B cell-CCR7+
1	9.16911	5.7291	LB_Total CD45+_1340898	LB	HD	Baseline	HD	B cell	CCR7+	1-B cell-CCR7+
1	7.96533	3.98794	J029C_Total CD45+_8663	J029C	R	Cycle 2	R	B cell	CCR7+	1-B cell-CCR7+
1	7.36737	4.14423	J015A_Total CD45+_33314	J015A	NR	Cycle 1	NR	B cell	CCR7+	1-B cell-CCR7+
[truncated: 90,244 more rows]

## Sheet: Figure 1b right
Column1
Cluster Sample.ID Response.Status Freq pvalue.r2nr Type Subtype Name Cluster2 title Response.Status3
1 J002A NR 6.81362725450902 3.38E-01 B cell CCR7+ 1-B cell-CCR7+ 1-NR 1-B cell-CCR7+
(3.38E-01) NA
1 J003A NR 0.789733464955578 3.38E-01 B cell CCR7+ 1-B cell-CCR7+ 1-NR 1-B cell-CCR7+
(3.38E-01) NA
1 J004A NR 4.57782299084435 3.38E-01 B cell CCR7+ 1-B cell-CCR7+ 1-NR 1-B cell-CCR7+
(3.38E-01) NA
1 J005A R 2.61832829808661 3.38E-01 B cell CCR7+ 1-B cell-CCR7+ 1-R 1-B cell-CCR7+
(3.38E-01) NA
1 J006A R 3.69261477045908 3.38E-01 B cell CCR7+ 1-B cell-CCR7+ 1-R 1-B cell-CCR7+
(3.38E-01) NA
1 J008A NR 3.681592039801 3.38E-01 B cell CCR7+ 1-B cell-CCR7+ 1-NR 1-B cell-CCR7+
(3.38E-01) NA
1 J009A NR 2.90758047767394 3.38E-01 B cell CCR7+ 1-B cell-CCR7+ 1-NR 1-B cell-CCR7+
(3.38E-01) NA
1 J010A NR 6.74157303370786 3.38E-01 B cell CCR7+ 1-B cell-CCR7+ 1-NR 1-B cell-CCR7+
(3.38E-01) NA
1 J013A R 1.64948453608247 3.38E-01 B cell CCR7+ 1-B cell-CCR7+ 1-R 1-B cell-CCR7+
(3.38E-01) NA
1 J014A R 4.60732984293194 3.38E-01 B cell CCR7+ 1-B cell-CCR7+ 1-R 1-B cell-CCR7+
(3.38E-01) NA
1 J018A R 9.83606557377049 3.38E-01 B cell CCR7+ 1-B cell-CCR7+ 1-R 1-B cell-CCR7+
(3.38E-01) NA
1 J021A NR 5.40201005025126 3.38E-01 B cell CCR7+ 1-B cell-CCR7+ 1-NR 1-B cell-CCR7+
(3.38E-01) NA
1 J022A R 2.26104830421377 3.38E-01 B cell CCR7+ 1-B cell-CCR7+ 1-R 1-B cell-CCR7+
(3.38E-01) NA
1 J023A NR 6.27376425855513 3.38E-01 B cell CCR7+ 1-B cell-CCR7+ 1-NR 1-B cell-CCR7+
(3.38E-01) NA
1 J025A R 4.04040404040404 3.38E-01 B cell CCR7+ 1-B cell-CCR7+ 1-R 1-B cell-CCR7+
(3.38E-01) NA
1 J026A NR 0 3.38E-01 B cell CCR7+ 1-B cell-CCR7+ 1-NR 1-B cell-CCR7+
(3.38E-01) NA
1 J028A R 8.09248554913295 3.38E-01 B cell CCR7+ 1-B cell-CCR7+ 1-R 1-B cell-CCR7+
(3.38E-01) NA
1 J029A R 1.8957345971564 3.38E-01 B cell CCR7+ 1-B cell-CCR7+ 1-R 1-B cell-CCR7+
(3.38E-01) NA
1 J030A R 3.74753451676529 3.38E-01 B cell CCR7+ 1-B cell-CCR7+ 1-R 1-B cell-CCR7+
(3.38E-01) NA
1 J031A R 9.77859778597786 3.38E-01 B cell CCR7+ 1-B cell-CCR7+ 1-R 1-B cell-CCR7+
(3.38E-01) NA
1 J033A NR 2.02702702702703 3.38E-01 B cell CCR7+ 1-B cell-CCR7+ 1-NR 1-B cell-CCR7+
(3.38E-01) NA
1 J034A NR 2.3841059602649 3.38E-01 B cell CCR7+ 1-B cell-CCR7+ 1-NR 1-B cell-CCR7+
(3.38E-01) NA
1 J035A NR 1.9047619047619 3.38E-01 B cell CCR7+ 1-B cell-CCR7+ 1-NR 1-B cell-CCR7+
(3.38E-01) NA
20 J002A NR 1.40280561122244 2.09E-01 B cell CD95+CD39+ 20-B cell-CD95+CD39+ 20-NR 20-B cell-CD95+CD39+
(2.09E-01) NA
20 J003A NR 0 2.09E-01 B cell CD95+CD39+ 20-B cell-CD95+CD39+ 20-NR 20-B cell-CD95+CD39+
(2.09E-01) NA
20 J004A NR 2.13631739572737 2.09E-01 B cell CD95+CD39+ 20-B cell-CD95+CD39+ 20-NR 20-B cell-CD95+CD39+
(2.09E-01) NA
20 J005A R 0.201409869083585 2.09E-01 B cell CD95+CD39+ 20-B cell-CD95+CD39+ 20-R 20-B cell-CD95+CD39+
(2.09E-01) NA
20 J006A R 0.698602794411178 2.09E-01 B cell CD95+CD39+ 20-B cell-CD95+CD39+ 20-R 20-B cell-CD95+CD39+
(2.09E-01) NA
20 J008A NR 1.99004975124378 2.09E-01 B cell CD95+CD39+ 20-B cell-CD95+CD39+ 20-NR 20-B cell-CD95+CD39+
(2.09E-01) NA
20 J009A NR 1.55763239875389 2.09E-01 B cell CD95+CD39+ 20-B cell-CD95+CD39+ 20-NR 20-B cell-CD95+CD39+
(2.09E-01) NA
20 J010A NR 2.4514811031665 2.09E-01 B cell CD95+CD39+ 20-B cell-CD95+CD39+ 20-NR 20-B cell-CD95+CD39+
(2.09E-01) NA
20 J013A R 0.412371134020619 2.09E-01 B cell CD95+CD39+ 20-B cell-CD95+CD39+ 20-R 20-B cell-CD95+CD39+
(2.09E-01) NA
20 J014A R 1.78010471204188 2.09E-01 B cell CD95+CD39+ 20-B cell-CD95+CD39+ 20-R 20-B cell-CD95+CD39+
(2.09E-01) NA
20 J018A R 5.5327868852459 2.09E-01 B cell CD95+CD39+ 20-B cell-CD95+CD39+ 20-R 20-B cell-CD95+CD39+
(2.09E-01) NA
20 J021A NR 5.65326633165829 2.09E-01 B cell CD95+CD39+ 20-B cell-CD95+CD39+ 20-NR 20-B cell-CD95+CD39+
(2.09E-01) NA
20 J022A R 1.3360739979445 2.09E-01 B cell CD95+CD39+ 20-B cell-CD95+CD39+ 20-R 20-B cell-CD95+CD39+
(2.09E-01) NA
20 J023A NR 1.04562737642586 2.09E-01 B cell CD95+CD39+ 20-B cell-CD95+CD39+ 20-NR 20-B cell-CD95+CD39+
(2.09E-01) NA
20 J025A R 0.252525252525253 2.09E-01 B cell CD95+CD39+ 20-B cell-CD95+CD39+ 20-R 20-B cell-CD95+CD39+
(2.09E-01) NA
20 J026A NR 0 2.09E-01 B cell CD95+CD39+ 20-B cell-CD95+CD39+ 20-NR 20-B cell-CD95+CD39+
(2.09E-01) NA
20 J028A R 4.6242774566474 2.09E-01 B cell CD95+CD39+ 20-B cell-CD95+CD39+ 20-R 20-B cell-CD95+CD39+
(2.09E-01) NA
20 J029A R 2.8436018957346 2.09E-01 B cell CD95+CD39+ 20-B cell-CD95+CD39+ 20-R 20-B cell-CD95+CD39+
(2.09E-01) NA
20 J030A R 3.15581854043393 2.09E-01 B cell CD95+CD39+ 20-B cell-CD95+CD39+ 20-R 20-B cell-CD95+CD39+
(2.09E-01) NA
20 J031A R 8.48708487084871 2.09E-01 B cell CD95+CD39+ 20-B cell-CD95+CD39+ 20-R 20-B cell-CD95+CD39+
(2.09E-01) NA
20 J033A NR 0 2.09E-01 B cell CD95+CD39+ 20-B cell-CD95+CD39+ 20-NR 20-B cell-CD95+CD39+
(2.09E-01) NA
20 J034A NR 0.397350993377483 2.09E-01 B cell CD95+CD39+ 20-B cell-CD95+CD39+ 20-NR 20-B cell-CD95+CD39+
(2.09E-01) NA
20 J035A NR 0.952380952380952 2.09E-01 B cell CD95+CD39+ 20-B cell-CD95+CD39+ 20-NR 20-B cell-CD95+CD39+
(2.09E-01) NA
6 J002A NR 3.70741482965932 3.51E-01 B cell NA 6-B cell-NA 6-NR 6-B cell-NA
(3.51E-01) NA
6 J003A NR 1.6781836130306 3.51E-01 B cell NA 6-B cell-NA 6-NR 6-B cell-NA
(3.51E-01) NA
6 J004A NR 2.23804679552391 3.51E-01 B cell NA 6-B cell-NA 6-NR 6-B cell-NA
(3.51E-01) NA
6 J005A R 10.67472306143 3.51E-01 B cell NA 6-B cell-NA 6-R 6-B cell-NA
(3.51E-01) NA
6 J006A R 4.69061876247505 3.51E-01 B cell NA 6-B cell-NA 6-R 6-B cell-NA
(3.51E-01) NA
6 J008A NR 2.88557213930348 3.51E-01 B cell NA 6-B cell-NA 6-NR 6-B cell-NA
(3.51E-01) NA
6 J009A NR 4.3613707165109 3.51E-01 B cell NA 6-B cell-NA 6-NR 6-B cell-NA
(3.51E-01) NA
6 J010A NR 3.37078651685393 3.51E-01 B cell NA 6-B cell-NA 6-NR 6-B cell-NA
(3.51E-01) NA
6 J013A R 4.5360824742268 3.51E-01 B cell NA 6-B cell-NA 6-R 6-B cell-NA
(3.51E-01) NA
6 J014A R 4.50261780104712 3.51E-01 B cell NA 6-B cell-NA 6-R 6-B cell-NA
(3.51E-01) NA
6 J018A R 2.15163934426229 3.51E-01 B cell NA 6-B cell-NA 6-R 6-B cell-NA
(3.51E-01) NA
6 J021A NR 4.2713567839196 3.51E-01 B cell NA 6-B cell-NA 6-NR 6-B cell-NA
(3.51E-01) NA
6 J022A R 2.36382322713258 3.51E-01 B cell NA 6-B cell-NA 6-R 6-B cell-NA
(3.51E-01) NA
6 J023A NR 7.31939163498099 3.51E-01 B cell NA 6-B cell-NA 6-NR 6-B cell-NA
(3.51E-01) NA
6 J025A R 27.5252525252525 3.51E-01 B cell NA 6-B cell-NA 6-R 6-B cell-NA
(3.51E-01) NA
6 J026A NR 0.230149597238205 3.51E-01 B cell NA 6-B cell-NA 6-NR 6-B cell-NA
(3.51E-01) NA
6 J028A R 3.46820809248555 3.51E-01 B cell NA 6-B cell-NA 6-R 6-B cell-NA
(3.51E-01) NA
6 J029A R 0.4739336492891 3.51E-01 B cell NA 6-B cell-NA 6-R 6-B cell-NA
(3.51E-01) NA
6 J030A R 2.07100591715976 3.51E-01 B cell NA 6-B cell-NA 6-R 6-B cell-NA
(3.51E-01) NA
6 J031A R 2.39852398523985 3.51E-01 B cell NA 6-B cell-NA 6-R 6-B cell-NA
(3.51E-01) NA
6 J033A NR 2.7027027027027 3.51E-01 B cell NA 6-B cell-NA 6-NR 6-B cell-NA
(3.51E-01) NA
6 J034A NR 6.49006622516556 3.51E-01 B cell NA 6-B cell-NA 6-NR 6-B cell-NA
(3.51E-01) NA
6 J035A NR 3.80952380952381 3.51E-01 B cell NA 6-B cell-NA 6-NR 6-B cell-NA
(3.51E-01) NA
15 J002A NR 1.40280561122244 3.32E-01 CD4+ T cell NA 15-CD4+ T cell-NA 15-NR 15-CD4+ T cell-NA
(3.32E-01) NA
15 J003A NR 2.27048371174729 3.32E-01 CD4+ T cell NA 15-CD4+ T cell-NA 15-NR 15-CD4+ T cell-NA
(3.32E-01) NA
15 J004A NR 1.62767039674466 3.32E-01 CD4+ T cell NA 15-CD4+ T cell-NA 15-NR 15-CD4+ T cell-NA
(3.32E-01) NA
15 J005A R 1.71198388721047 3.32E-01 CD4+ T cell NA 15-CD4+ T cell-NA 15-R 15-CD4+ T cell-NA
(3.32E-01) NA
15 J006A R 3.99201596806387 3.32E-01 CD4+ T cell NA 15-CD4+ T cell-NA 15-R 15-CD4+ T cell-NA
(3.32E-01) NA
15 J008A NR 1.19402985074627 3.32E-01 CD4+ T cell NA 15-CD4+ T cell-NA 15-NR 15-CD4+ T cell-NA
(3.32E-01) NA
15 J009A NR 1.34994807892004 3.32E-01 CD4+ T cell NA 15-CD4+ T cell-NA 15-NR 15-CD4+ T cell-NA
(3.32E-01) NA
15 J010A NR 0.612870275791624 3.32E-01 CD4+ T cell NA 15-CD4+ T cell-NA 15-NR 15-CD4+ T cell-NA
(3.32E-01) NA
15 J013A R 2.16494845360825 3.32E-01 CD4+ T cell NA 15-CD4+ T cell-NA 15-R 15-CD4+ T cell-NA
(3.32E-01) NA
15 J014A R 2.30366492146597 3.32E-01 CD4+ T cell NA 15-CD4+ T cell-NA 15-R 15-CD4+ T cell-NA
(3.32E-01) NA
15 J018A R 2.66393442622951 3.32E-01 CD4+ T cell NA 15-CD4+ T cell-NA 15-R 15-CD4+ T cell-NA
(3.32E-01) NA
15 J021A NR 2.51256281407035 3.32E-01 CD4+ T cell NA 15-CD4+ T cell-NA 15-NR 15-CD4+ T cell-NA
(3.32E-01) NA
15 J022A R 4.41932168550874 3.32E-01 CD4+ T cell NA 15-CD4+ T cell-NA 15-R 15-CD4+ T cell-NA
(3.32E-01) NA
15 J023A NR 0.855513307984791 3.32E-01 CD4+ T cell NA 15-CD4+ T cell-NA 15-NR 15-CD4+ T cell-NA
(3.32E-01) NA
15 J025A R 2.02020202020202 3.32E-01 CD4+ T cell NA 15-CD4+ T cell-NA 15-R 15-CD4+ T cell-NA
(3.32E-01) NA
15 J026A NR 3.91254315304948 3.32E-01 CD4+ T cell NA 15-CD4+ T cell-NA 15-NR 15-CD4+ T cell-NA
(3.32E-01) NA
15 J028A R 3.46820809248555 3.32E-01 CD4+ T cell NA 15-CD4+ T cell-NA 15-R 15-CD4+ T cell-NA
(3.32E-01) NA
15 J029A R 2.3696682464455 3.32E-01 CD4+ T cell NA 15-CD4+ T cell-NA 15-R 15-CD4+ T cell-NA
(3.32E-01) NA
15 J030A R 1.28205128205128 3.32E-01 CD4+ T cell NA 15-CD4+ T cell-NA 15-R 15-CD4+ T cell-NA
(3.32E-01) NA
15 J031A R 1.4760147601476 3.32E-01 CD4+ T cell NA 15-CD4+ T cell-NA 15-R 15-CD4+ T cell-NA
(3.32E-01) NA
15 J033A NR 4.72972972972973 3.32E-01 CD4+ T cell NA 15-CD4+ T cell-NA 15-NR 15-CD4+ T cell-NA
(3.32E-01) NA
15 J034A NR 1.98675496688742 3.32E-01 CD4+ T cell NA 15-CD4+ T cell-NA 15-NR 15-CD4+ T cell-NA
(3.32E-01) NA
15 J035A NR 2.38095238095238 3.32E-01 CD4+ T cell NA 15-CD4+ T cell-NA 15-NR 15-CD4+ T cell-NA
(3.32E-01) NA
19 J002A NR 3.0060120240481 7.43E-01 CD4+ T cell CDR7+CD4+naive 19-CD4+ T cell-CDR7+CD4+naive 19-NR 19-CD4+ T cell-CDR7+CD4+naive
(7.43E-01) NA
19 J003A NR 2.96150049358342 7.43E-01 CD4+ T cell CDR7+CD4+naive 19-CD4+ T cell-CDR7+CD4+naive 19-NR 19-CD4+ T cell-CDR7+CD4+naive
(7.43E-01) NA
19 J004A NR 2.64496439471007 7.43E-01 CD4+ T cell CDR7+CD4+naive 19-CD4+ T cell-CDR7+CD4+naive 19-NR 19-CD4+ T cell-CDR7+CD4+naive
(7.43E-01) NA
19 J005A R 4.63242698892246 7.43E-01 CD4+ T cell CDR7+CD4+naive 19-CD4+ T cell-CDR7+CD4+naive 19-R 19-CD4+ T cell-CDR7+CD4+naive
(7.43E-01) NA
19 J006A R 3.69261477045908 7.43E-01 CD4+ T cell CDR7+CD4+naive 19-CD4+ T cell-CDR7+CD4+naive 19-R 19-CD4+ T cell-CDR7+CD4+naive
(7.43E-01) NA
19 J008A NR 4.07960199004975 7.43E-01 CD4+ T cell CDR7+CD4+naive 19-CD4+ T cell-CDR7+CD4+naive 19-NR 19-CD4+ T cell-CDR7+CD4+naive
(7.43E-01) NA
19 J009A NR 1.55763239875389 7.43E-01 CD4+ T cell CDR7+CD4+naive 19-CD4+ T cell-CDR7+CD4+naive 19-NR 19-CD4+ T cell-CDR7+CD4+naive
(7.43E-01) NA
19 J010A NR 0.204290091930541 7.43E-01 CD4+ T cell CDR7+CD4+naive 19-CD4+ T cell-CDR7+CD4+naive 19-NR 19-CD4+ T cell-CDR7+CD4+naive
(7.43E-01) NA
19 J013A R 7.31958762886598 7.43E-01 CD4+ T cell CDR7+CD4+naive 19-CD4+ T cell-CDR7+CD4+naive 19-R 19-CD4+ T cell-CDR7+CD4+naive
(7.43E-01) NA
19 J014A R 6.70157068062827 7.43E-01 CD4+ T cell CDR7+CD4+naive 19-CD4+ T cell-CDR7+CD4+naive 19-R 19-CD4+ T cell-CDR7+CD4+naive
(7.43E-01) NA
19 J018A R 1.84426229508197 7.43E-01 CD4+ T cell CDR7+CD4+naive 19-CD4+ T cell-CDR7+CD4+naive 19-R 19-CD4+ T cell-CDR7+CD4+naive
(7.43E-01) NA
19 J021A NR 5.40201005025126 7.43E-01 CD4+ T cell CDR7+CD4+naive 19-CD4+ T cell-CDR7+CD4+naive 19-NR 19-CD4+ T cell-CDR7+CD4+naive
(7.43E-01) NA
19 J022A R 2.36382322713258 7.43E-01 CD4+ T cell CDR7+CD4+naive 19-CD4+ T cell-CDR7+CD4+naive 19-R 19-CD4+ T cell-CDR7+CD4+naive
(7.43E-01) NA
19 J023A NR 1.52091254752852 7.43E-01 CD4+ T cell CDR7+CD4+naive 19-CD4+ T cell-CDR7+CD4+naive 19-NR 19-CD4+ T cell-CDR7+CD4+naive
(7.43E-01) NA
19 J025A R 4.7979797979798 7.43E-01 CD4+ T cell CDR7+CD4+naive 19-CD4+ T cell-CDR7+CD4+naive 19-R 19-CD4+ T cell-CDR7+CD4+naive
(7.43E-01) NA
19 J026A NR 6.09896432681243 7.43E-01 CD4+ T cell CDR7+CD4+naive 19-CD4+ T cell-CDR7+CD4+naive 19-NR 19-CD4+ T cell-CDR7+CD4+naive
(7.43E-01) NA
19 J028A R 1.73410404624277 7.43E-01 CD4+ T cell CDR7+CD4+naive 19-CD4+ T cell-CDR7+CD4+naive 19-R 19-CD4+ T cell-CDR7+CD4+naive
(7.43E-01) NA
19 J029A R 2.8436018957346 7.43E-01 CD4+ T cell CDR7+CD4+naive 19-CD4+ T cell-CDR7+CD4+naive 19-R 19-CD4+ T cell-CDR7+CD4+naive
(7.43E-01) NA
19 J030A R 0.0986193293885602 7.43E-01 CD4+ T cell CDR7+CD4+naive 19-CD4+ T cell-CDR7+CD4+naive 19-R 19-CD4+ T cell-CDR7+CD4+naive
(7.43E-01) NA
19 J031A R 1.1070110701107 7.43E-01 CD4+ T cell CDR7+CD4+naive 19-CD4+ T cell-CDR7+CD4+naive 19-R 19-CD4+ T cell-CDR7+CD4+naive
(7.43E-01) NA
19 J033A NR 8.10810810810811 7.43E-01 CD4+ T cell CDR7+CD4+naive 19-CD4+ T cell-CDR7+CD4+naive 19-NR 19-CD4+ T cell-CDR7+CD4+naive
(7.43E-01) NA
19 J034A NR 3.44370860927152 7.43E-01 CD4+ T cell CDR7+CD4+naive 19-CD4+ T cell-CDR7+CD4+naive 19-NR 19-CD4+ T cell-CDR7+CD4+naive
(7.43E-01) NA
19 J035A NR 5.23809523809524 7.43E-01 CD4+ T cell CDR7+CD4+naive 19-CD4+ T cell-CDR7+CD4+naive 19-NR 19-CD4+ T cell-CDR7+CD4+naive
(7.43E-01) NA
22 J002A NR 1.80360721442886 7.51E-01 CD4+ T cell NA 22-CD4+ T cell-NA 22-NR 22-CD4+ T cell-NA
(7.51E-01) NA
22 J003A NR 4.24481737413623 7.51E-01 CD4+ T cell NA 22-CD4+ T cell-NA 22-NR 22-CD4+ T cell-NA
(7.51E-01) NA
22 J004A NR 3.76398779247202 7.51E-01 CD4+ T cell NA 22-CD4+ T cell-NA 22-NR 22-CD4+ T cell-NA
(7.51E-01) NA
22 J005A R 8.25780463242699 7.51E-01 CD4+ T cell NA 22-CD4+ T cell-NA 22-R 22-CD4+ T cell-NA
(7.51E-01) NA
22 J006A R 3.99201596806387 7.51E-01 CD4+ T cell NA 22-CD4+ T cell-NA 22-R 22-CD4+ T cell-NA
(7.51E-01) NA
22 J008A NR 3.681592039801 7.51E-01 CD4+ T cell NA 22-CD4+ T cell-NA 22-NR 22-CD4+ T cell-NA
(7.51E-01) NA
22 J009A NR 3.84215991692627 7.51E-01 CD4+ T cell NA 22-CD4+ T cell-NA 22-NR 22-CD4+ T cell-NA
(7.51E-01) NA
22 J010A NR 1.43003064351379 7.51E-01 CD4+ T cell NA 22-CD4+ T cell-NA 22-NR 22-CD4+ T cell-NA
(7.51E-01) NA
22 J013A R 19.0721649484536 7.51E-01 CD4+ T cell NA 22-CD4+ T cell-NA 22-R 22-CD4+ T cell-NA
(7.51E-01) NA
22 J014A R 7.85340314136126 7.51E-01 CD4+ T cell NA 22-CD4+ T cell-NA 22-R 22-CD4+ T cell-NA
(7.51E-01) NA
22 J018A R 4.40573770491803 7.51E-01 CD4+ T cell NA 22-CD4+ T cell-NA 22-R 22-CD4+ T cell-NA
(7.51E-01) NA
22 J021A NR 4.64824120603015 7.51E-01 CD4+ T cell NA 22-CD4+ T cell-NA 22-NR 22-CD4+ T cell-NA
(7.51E-01) NA
22 J022A R 6.88591983556012 7.51E-01 CD4+ T cell NA 22-CD4+ T cell-NA 22-R 22-CD4+ T cell-NA
(7.51E-01) NA
22 J023A NR 3.13688212927757 7.51E-01 CD4+ T cell NA 22-CD4+ T cell-NA 22-NR 22-CD4+ T cell-NA
(7.51E-01) NA
22 J025A R 2.77777777777778 7.51E-01 CD4+ T cell NA 22-CD4+ T cell-NA 22-R 22-CD4+ T cell-NA
(7.51E-01) NA
22 J026A NR 6.78941311852704 7.51E-01 CD4+ T cell NA 22-CD4+ T cell-NA 22-NR 22-CD4+ T cell-NA
(7.51E-01) NA
22 J028A R 5.20231213872832 7.51E-01 CD4+ T cell NA 22-CD4+ T cell-NA 22-R 22-CD4+ T cell-NA
(7.51E-01) NA
22 J029A R 2.3696682464455 7.51E-01 CD4+ T cell NA 22-CD4+ T cell-NA 22-R 22-CD4+ T cell-NA
(7.51E-01) NA
22 J030A R 1.18343195266272 7.51E-01 CD4+ T cell NA 22-CD4+ T cell-NA 22-R 22-CD4+ T cell-NA
(7.51E-01) NA
22 J031A R 2.76752767527675 7.51E-01 CD4+ T cell NA 22-CD4+ T cell-NA 22-R 22-CD4+ T cell-NA
(7.51E-01) NA
22 J033A NR 8.10810810810811 7.51E-01 CD4+ T cell NA 22-CD4+ T cell-NA 22-NR 22-CD4+ T cell-NA
(7.51E-01) NA
22 J034A NR 9.93377483443709 7.51E-01 CD4+ T cell NA 22-CD4+ T cell-NA 22-NR 22-CD4+ T cell-NA
(7.51E-01) NA
22 J035A NR 29.5238095238095 7.51E-01 CD4+ T cell NA 22-CD4+ T cell-NA 22-NR 22-CD4+ T cell-NA
(7.51E-01) NA
24 J002A NR 0.701402805611222 7.10E-01 CD4+ T cell CD45RO+ 24-CD4+ T cell-CD45RO+ 24-NR 24-CD4+ T cell-CD45RO+
(7.10E-01) NA
24 J003A NR 2.46791707798618 7.10E-01 CD4+ T cell CD45RO+ 24-CD4+ T cell-CD45RO+ 24-NR 24-CD4+ T cell-CD45RO+
(7.10E-01) NA
24 J004A NR 0.81383519837233 7.10E-01 CD4+ T cell CD45RO+ 24-CD4+ T cell-CD45RO+ 24-NR 24-CD4+ T cell-CD45RO+
(7.10E-01) NA
24 J005A R 5.63947633434038 7.10E-01 CD4+ T cell CD45RO+ 24-CD4+ T cell-CD45RO+ 24-R 24-CD4+ T cell-CD45RO+
(7.10E-01) NA
24 J006A R 2.69461077844311 7.10E-01 CD4+ T cell CD45RO+ 24-CD4+ T cell-CD45RO+ 24-R 24-CD4+ T cell-CD45RO+
(7.10E-01) NA
24 J008A NR 2.98507462686567 7.10E-01 CD4+ T cell CD45RO+ 24-CD4+ T cell-CD45RO+ 24-NR 24-CD4+ T cell-CD45RO+
(7.10E-01) NA
24 J009A NR 1.45379023883697 7.10E-01 CD4+ T cell CD45RO+ 24-CD4+ T cell-CD45RO+ 24-NR 24-CD4+ T cell-CD45RO+
(7.10E-01) NA
24 J010A NR 2.04290091930541 7.10E-01 CD4+ T cell CD45RO+ 24-CD4+ T cell-CD45RO+ 24-NR 24-CD4+ T cell-CD45RO+
(7.10E-01) NA
24 J013A R 3.60824742268041 7.10E-01 CD4+ T cell CD45RO+ 24-CD4+ T cell-CD45RO+ 24-R 24-CD4+ T cell-CD45RO+
(7.10E-01) NA
24 J014A R 1.98952879581152 7.10E-01 CD4+ T cell CD45RO+ 24-CD4+ T cell-CD45RO+ 24-R 24-CD4+ T cell-CD45RO+
(7.10E-01) NA
24 J018A R 1.53688524590164 7.10E-01 CD4+ T cell CD45RO+ 24-CD4+ T cell-CD45RO+ 24-R 24-CD4+ T cell-CD45RO+
(7.10E-01) NA
24 J021A NR 3.01507537688442 7.10E-01 CD4+ T cell CD45RO+ 24-CD4+ T cell-CD45RO+ 24-NR 24-CD4+ T cell-CD45RO+
(7.10E-01) NA
24 J022A R 2.77492291880781 7.10E-01 CD4+ T cell CD45RO+ 24-CD4+ T cell-CD45RO+ 24-R 24-CD4+ T cell-CD45RO+
(7.10E-01) NA
24 J023A NR 3.32699619771863 7.10E-01 CD4+ T cell CD45RO+ 24-CD4+ T cell-CD45RO+ 24-NR 24-CD4+ T cell-CD45RO+
(7.10E-01) NA
24 J025A R 3.03030303030303 7.10E-01 CD4+ T cell CD45RO+ 24-CD4+ T cell-CD45RO+ 24-R 24-CD4+ T cell-CD45RO+
(7.10E-01) NA
24 J026A NR 5.98388952819333 7.10E-01 CD4+ T cell CD45RO+ 24-CD4+ T cell-CD45RO+ 24-NR 24-CD4+ T cell-CD45RO+
(7.10E-01) NA
24 J028A R 6.9364161849711 7.10E-01 CD4+ T cell CD45RO+ 24-CD4+ T cell-CD45RO+ 24-R 24-CD4+ T cell-CD45RO+
(7.10E-01) NA
24 J029A R 2.8436018957346 7.10E-01 CD4+ T cell CD45RO+ 24-CD4+ T cell-CD45RO+ 24-R 24-CD4+ T cell-CD45RO+
(7.10E-01) NA
24 J030A R 1.38067061143984 7.10E-01 CD4+ T cell CD45RO+ 24-CD4+ T cell-CD45RO+ 24-R 24-CD4+ T cell-CD45RO+
(7.10E-01) NA
24 J031A R 2.39852398523985 7.10E-01 CD4+ T cell CD45RO+ 24-CD4+ T cell-CD45RO+ 24-R 24-CD4+ T cell-CD45RO+
(7.10E-01) NA
24 J033A NR 4.05405405405405 7.10E-01 CD4+ T cell CD45RO+ 24-CD4+ T cell-CD45RO+ 24-NR 24-CD4+ T cell-CD45RO+
(7.10E-01) NA
24 J034A NR 2.78145695364238 7.10E-01 CD4+ T cell CD45RO+ 24-CD4+ T cell-CD45RO+ 24-NR 24-CD4+ T cell-CD45RO+
(7.10E-01) NA
24 J035A NR 5.23809523809524 7.10E-01 CD4+ T cell CD45RO+ 24-CD4+ T cell-CD45RO+ 24-NR 24-CD4+ T cell-CD45RO+
(7.10E-01) NA
28 J002A NR 3.2064128256513 7.45E-01 CD4+ T cell ICOS+PD-1+ 28-CD4+ T cell-ICOS+PD-1+ 28-NR 28-CD4+ T cell-ICOS+PD-1+
(7.45E-01) NA
28 J003A NR 5.33070088845015 7.45E-01 CD4+ T cell ICOS+PD-1+ 28-CD4+ T cell-ICOS+PD-1+ 28-NR 28-CD4+ T cell-ICOS+PD-1+
(7.45E-01) NA
28 J004A NR 4.67955239064089 7.45E-01 CD4+ T cell ICOS+PD-1+ 28-CD4+ T cell-ICOS+PD-1+ 28-NR 28-CD4+ T cell-ICOS+PD-1+
(7.45E-01) NA
28 J005A R 4.93454179254783 7.45E-01 CD4+ T cell ICOS+PD-1+ 28-CD4+ T cell-ICOS+PD-1+ 28-R 28-CD4+ T cell-ICOS+PD-1+
(7.45E-01) NA
28 J006A R 7.18562874251497 7.45E-01 CD4+ T cell ICOS+PD-1+ 28-CD4+ T cell-ICOS+PD-1+ 28-R 28-CD4+ T cell-ICOS+PD-1+
(7.45E-01) NA
28 J008A NR 5.37313432835821 7.45E-01 CD4+ T cell ICOS+PD-1+ 28-CD4+ T cell-ICOS+PD-1+ 28-NR 28-CD4+ T cell-ICOS+PD-1+
(7.45E-01) NA
28 J009A NR 4.25752855659398 7.45E-01 CD4+ T cell ICOS+PD-1+ 28-CD4+ T cell-ICOS+PD-1+ 28-NR 28-CD4+ T cell-ICOS+PD-1+
(7.45E-01) NA
28 J010A NR 6.63942798774259 7.45E-01 CD4+ T cell ICOS+PD-1+ 28-CD4+ T cell-ICOS+PD-1+ 28-NR 28-CD4+ T cell-ICOS+PD-1+
(7.45E-01) NA
28 J013A R 5.97938144329897 7.45E-01 CD4+ T cell ICOS+PD-1+ 28-CD4+ T cell-ICOS+PD-1+ 28-R 28-CD4+ T cell-ICOS+PD-1+
(7.45E-01) NA
28 J014A R 2.82722513089005 7.45E-01 CD4+ T cell ICOS+PD-1+ 28-CD4+ T cell-ICOS+PD-1+ 28-R 28-CD4+ T cell-ICOS+PD-1+
(7.45E-01) NA
28 J018A R 8.19672131147541 7.45E-01 CD4+ T cell ICOS+PD-1+ 28-CD4+ T cell-ICOS+PD-1+ 28-R 28-CD4+ T cell-ICOS+PD-1+
(7.45E-01) NA
28 J021A NR 11.6834170854271 7.45E-01 CD4+ T cell ICOS+PD-1+ 28-CD4+ T cell-ICOS+PD-1+ 28-NR 28-CD4+ T cell-ICOS+PD-1+
(7.45E-01) NA
28 J022A R 8.53031860226105 7.45E-01 CD4+ T cell ICOS+PD-1+ 28-CD4+ T cell-ICOS+PD-1+ 28-R 28-CD4+ T cell-ICOS+PD-1+
(7.45E-01) NA
28 J023A NR 4.37262357414449 7.45E-01 CD4+ T cell ICOS+PD-1+ 28-CD4+ T cell-ICOS+PD-1+ 28-NR 28-CD4+ T cell-ICOS+PD-1+
(7.45E-01) NA
28 J025A R 3.78787878787879 7.45E-01 CD4+ T cell ICOS+PD-1+ 28-CD4+ T cell-ICOS+PD-1+ 28-R 28-CD4+ T cell-ICOS+PD-1+
(7.45E-01) NA
28 J026A NR 11.5074798619102 7.45E-01 CD4+ T cell ICOS+PD-1+ 28-CD4+ T cell-ICOS+PD-1+ 28-NR 28-CD4+ T cell-ICOS+PD-1+
(7.45E-01) NA
28 J028A R 8.67052023121387 7.45E-01 CD4+ T cell ICOS+PD-1+ 28-CD4+ T cell-ICOS+PD-1+ 28-R 28-CD4+ T cell-ICOS+PD-1+
(7.45E-01) NA
28 J029A R 7.10900473933649 7.45E-01 CD4+ T cell ICOS+PD-1+ 28-CD4+ T cell-ICOS+PD-1+ 28-R 28-CD4+ T cell-ICOS+PD-1+
(7.45E-01) NA
28 J030A R 7.69230769230769 7.45E-01 CD4+ T cell ICOS+PD-1+ 28-CD4+ T cell-ICOS+PD-1+ 28-R 28-CD4+ T cell-ICOS+PD-1+
(7.45E-01) NA
28 J031A R 4.7970479704797 7.45E-01 CD4+ T cell ICOS+PD-1+ 28-CD4+ T cell-ICOS+PD-1+ 28-R 28-CD4+ T cell-ICOS+PD-1+
(7.45E-01) NA
28 J033A NR 8.10810810810811 7.45E-01 CD4+ T cell ICOS+PD-1+ 28-CD4+ T cell-ICOS+PD-1+ 28-NR 28-CD4+ T cell-ICOS+PD-1+
(7.45E-01) NA
28 J034A NR 2.91390728476821 7.45E-01 CD4+ T cell ICOS+PD-1+ 28-CD4+ T cell-ICOS+PD-1+ 28-NR 28-CD4+ T cell-ICOS+PD-1+
(7.45E-01) NA
28 J035A NR 3.80952380952381 7.45E-01 CD4+ T cell ICOS+PD-1+ 28-CD4+ T cell-ICOS+PD-1+ 28-NR 28-CD4+ T cell-ICOS+PD-1+
(7.45E-01) NA
29 J002A NR 15.6312625250501 8.37E-01 CD4+ T cell PD-1+ 29-CD4+ T cell-PD-1+ 29-NR 29-CD4+ T cell-PD-1+
(8.37E-01) NA
29 J003A NR 2.86278381046397 8.37E-01 CD4+ T cell PD-1+ 29-CD4+ T cell-PD-1+ 29-NR 29-CD4+ T cell-PD-1+
(8.37E-01) NA
29 J004A NR 9.66429298067141 8.37E-01 CD4+ T cell PD-1+ 29-CD4+ T cell-PD-1+ 29-NR 29-CD4+ T cell-PD-1+
(8.37E-01) NA
29 J005A R 3.72608257804632 8.37E-01 CD4+ T cell PD-1+ 29-CD4+ T cell-PD-1+ 29-R 29-CD4+ T cell-PD-1+
(8.37E-01) NA
29 J006A R 7.78443113772455 8.37E-01 CD4+ T cell PD-1+ 29-CD4+ T cell-PD-1+ 29-R 29-CD4+ T cell-PD-1+
(8.37E-01) NA
29 J008A NR 8.85572139303483 8.37E-01 CD4+ T cell PD-1+ 29-CD4+ T cell-PD-1+ 29-NR 29-CD4+ T cell-PD-1+
(8.37E-01) NA
29 J009A NR 3.53063343717549 8.37E-01 CD4+ T cell PD-1+ 29-CD4+ T cell-PD-1+ 29-NR 29-CD4+ T cell-PD-1+
(8.37E-01) NA
29 J010A NR 1.32788559754852 8.37E-01 CD4+ T cell PD-1+ 29-CD4+ T cell-PD-1+ 29-NR 29-CD4+ T cell-PD-1+
(8.37E-01) NA
29 J013A R 6.08247422680412 8.37E-01 CD4+ T cell PD-1+ 29-CD4+ T cell-PD-1+ 29-R 29-CD4+ T cell-PD-1+
(8.37E-01) NA
29 J014A R 6.28272251308901 8.37E-01 CD4+ T cell PD-1+ 29-CD4+ T cell-PD-1+ 29-R 29-CD4+ T cell-PD-1+
(8.37E-01) NA
29 J018A R 9.63114754098361 8.37E-01 CD4+ T cell PD-1+ 29-CD4+ T cell-PD-1+ 29-R 29-CD4+ T cell-PD-1+
(8.37E-01) NA
29 J021A NR 9.92462311557789 8.37E-01 CD4+ T cell PD-1+ 29-CD4+ T cell-PD-1+ 29-NR 29-CD4+ T cell-PD-1+
(8.37E-01) NA
29 J022A R 5.54984583761562 8.37E-01 CD4+ T cell PD-1+ 29-CD4+ T cell-PD-1+ 29-R 29-CD4+ T cell-PD-1+
(8.37E-01) NA
29 J023A NR 1.52091254752852 8.37E-01 CD4+ T cell PD-1+ 29-CD4+ T cell-PD-1+ 29-NR 29-CD4+ T cell-PD-1+
(8.37E-01) NA
29 J025A R 8.33333333333333 8.37E-01 CD4+ T cell PD-1+ 29-CD4+ T cell-PD-1+ 29-R 29-CD4+ T cell-PD-1+
(8.37E-01) NA
29 J026A NR 9.4361334867664 8.37E-01 CD4+ T cell PD-1+ 29-CD4+ T cell-PD-1+ 29-NR 29-CD4+ T cell-PD-1+
(8.37E-01) NA
29 J028A R 5.78034682080925 8.37E-01 CD4+ T cell PD-1+ 29-CD4+ T cell-PD-1+ 29-R 29-CD4+ T cell-PD-1+
(8.37E-01) NA
29 J029A R 7.58293838862559 8.37E-01 CD4+ T cell PD-1+ 29-CD4+ T cell-PD-1+ 29-R 29-CD4+ T cell-PD-1+
(8.37E-01) NA
29 J030A R 3.05719921104536 8.37E-01 CD4+ T cell PD-1+ 29-CD4+ T cell-PD-1+ 29-R 29-CD4+ T cell-PD-1+
(8.37E-01) NA
29 J031A R 3.690036900369 8.37E-01 CD4+ T cell PD-1+ 29-CD4+ T cell-PD-1+ 29-R 29-CD4+ T cell-PD-1+
(8.37E-01) NA
29 J033A NR 11.4864864864865 8.37E-01 CD4+ T cell PD-1+ 29-CD4+ T cell-PD-1+ 29-NR 29-CD4+ T cell-PD-1+
(8.37E-01) NA
29 J034A NR 1.85430463576159 8.37E-01 CD4+ T cell PD-1+ 29-CD4+ T cell-PD-1+ 29-NR 29-CD4+ T cell-PD-1+
(8.37E-01) NA
29 J035A NR 1.42857142857143 8.37E-01 CD4+ T cell PD-1+ 29-CD4+ T cell-PD-1+ 29-NR 29-CD4+ T cell-PD-1+
(8.37E-01) NA
9 J002A NR 0.901803607214429 2.88E-01 CD4+ T cell Foxp3+Treg 9-CD4+ T cell-Foxp3+Treg 9-NR 9-CD4+ T cell-Foxp3+Treg
(2.88E-01) NA
9 J003A NR 1.77690029615005 2.88E-01 CD4+ T cell Foxp3+Treg 9-CD4+ T cell-Foxp3+Treg 9-NR 9-CD4+ T cell-Foxp3+Treg
(2.88E-01) NA
9 J004A NR 1.62767039674466 2.88E-01 CD4+ T cell Foxp3+Treg 9-CD4+ T cell-Foxp3+Treg 9-NR 9-CD4+ T cell-Foxp3+Treg
(2.88E-01) NA
9 J005A R 1.4098690835851 2.88E-01 CD4+ T cell Foxp3+Treg 9-CD4+ T cell-Foxp3+Treg 9-R 9-CD4+ T cell-Foxp3+Treg
(2.88E-01) NA
9 J006A R 0.698602794411178 2.88E-01 CD4+ T cell Foxp3+Treg 9-CD4+ T cell-Foxp3+Treg 9-R 9-CD4+ T cell-Foxp3+Treg
(2.88E-01) NA
9 J008A NR 0.895522388059702 2.88E-01 CD4+ T cell Foxp3+Treg 9-CD4+ T cell-Foxp3+Treg 9-NR 9-CD4+ T cell-Foxp3+Treg
(2.88E-01) NA
9 J009A NR 0.415368639667705 2.88E-01 CD4+ T cell Foxp3+Treg 9-CD4+ T cell-Foxp3+Treg 9-NR 9-CD4+ T cell-Foxp3+Treg
(2.88E-01) NA
9 J010A NR 2.04290091930541 2.88E-01 CD4+ T cell Foxp3+Treg 9-CD4+ T cell-Foxp3+Treg 9-NR 9-CD4+ T cell-Foxp3+Treg
(2.88E-01) NA
9 J013A R 3.60824742268041 2.88E-01 CD4+ T cell Foxp3+Treg 9-CD4+ T cell-Foxp3+Treg 9-R 9-CD4+ T cell-Foxp3+Treg
(2.88E-01) NA
9 J014A R 0.628272251308901 2.88E-01 CD4+ T cell Foxp3+Treg 9-CD4+ T cell-Foxp3+Treg 9-R 9-CD4+ T cell-Foxp3+Treg
(2.88E-01) NA
9 J018A R 0.819672131147541 2.88E-01 CD4+ T cell Foxp3+Treg 9-CD4+ T cell-Foxp3+Treg 9-R 9-CD4+ T cell-Foxp3+Treg
(2.88E-01) NA
9 J021A NR 1.00502512562814 2.88E-01 CD4+ T cell Foxp3+Treg 9-CD4+ T cell-Foxp3+Treg 9-NR 9-CD4+ T cell-Foxp3+Treg
(2.88E-01) NA
9 J022A R 5.13874614594039 2.88E-01 CD4+ T cell Foxp3+Treg 9-CD4+ T cell-Foxp3+Treg 9-R 9-CD4+ T cell-Foxp3+Treg
(2.88E-01) NA
9 J023A NR 0.570342205323194 2.88E-01 CD4+ T cell Foxp3+Treg 9-CD4+ T cell-Foxp3+Treg 9-NR 9-CD4+ T cell-Foxp3+Treg
(2.88E-01) NA
9 J025A R 0.757575757575758 2.88E-01 CD4+ T cell Foxp3+Treg 9-CD4+ T cell-Foxp3+Treg 9-R 9-CD4+ T cell-Foxp3+Treg
(2.88E-01) NA
9 J026A NR 2.53164556962025 2.88E-01 CD4+ T cell Foxp3+Treg 9-CD4+ T cell-Foxp3+Treg 9-NR 9-CD4+ T cell-Foxp3+Treg
(2.88E-01) NA
9 J028A R 4.04624277456647 2.88E-01 CD4+ T cell Foxp3+Treg 9-CD4+ T cell-Foxp3+Treg 9-R 9-CD4+ T cell-Foxp3+Treg
(2.88E-01) NA
9 J029A R 2.8436018957346 2.88E-01 CD4+ T cell Foxp3+Treg 9-CD4+ T cell-Foxp3+Treg 9-R 9-CD4+ T cell-Foxp3+Treg
(2.88E-01) NA
9 J030A R 4.04339250493097 2.88E-01 CD4+ T cell Foxp3+Treg 9-CD4+ T cell-Foxp3+Treg 9-R 9-CD4+ T cell-Foxp3+Treg
(2.88E-01) NA
9 J031A R 2.76752767527675 2.88E-01 CD4+ T cell Foxp3+Treg 9-CD4+ T cell-Foxp3+Treg 9-R 9-CD4+ T cell-Foxp3+Treg
(2.88E-01) NA
9 J033A NR 2.02702702702703 2.88E-01 CD4+ T cell Foxp3+Treg 9-CD4+ T cell-Foxp3+Treg 9-NR 9-CD4+ T cell-Foxp3+Treg
(2.88E-01) NA
9 J034A NR 4.63576158940397 2.88E-01 CD4+ T cell Foxp3+Treg 9-CD4+ T cell-Foxp3+Treg 9-NR 9-CD4+ T cell-Foxp3+Treg
(2.88E-01) NA
9 J035A NR 2.85714285714286 2.88E-01 CD4+ T cell Foxp3+Treg 9-CD4+ T cell-Foxp3+Treg 9-NR 9-CD4+ T cell-Foxp3+Treg
(2.88E-01) NA
10 J002A NR 0.701402805611222 3.06E-01 CD8+ T cell NA 10-CD8+ T cell-NA 10-NR 10-CD8+ T cell-NA
(3.06E-01) NA
10 J003A NR 0.888450148075025 3.06E-01 CD8+ T cell NA 10-CD8+ T cell-NA 10-NR 10-CD8+ T cell-NA
(3.06E-01) NA
10 J004A NR 1.83112919633774 3.06E-01 CD8+ T cell NA 10-CD8+ T cell-NA 10-NR 10-CD8+ T cell-NA
(3.06E-01) NA
10 J005A R 2.81973816717019 3.06E-01 CD8+ T cell NA 10-CD8+ T cell-NA 10-R 10-CD8+ T cell-NA
(3.06E-01) NA
10 J006A R 1.19760479041916 3.06E-01 CD8+ T cell NA 10-CD8+ T cell-NA 10-R 10-CD8+ T cell-NA
(3.06E-01) NA
10 J008A NR 0.796019900497512 3.06E-01 CD8+ T cell NA 10-CD8+ T cell-NA 10-NR 10-CD8+ T cell-NA
(3.06E-01) NA
10 J009A NR 1.55763239875389 3.06E-01 CD8+ T cell NA 10-CD8+ T cell-NA 10-NR 10-CD8+ T cell-NA
(3.06E-01) NA
10 J010A NR 0.204290091930541 3.06E-01 CD8+ T cell NA 10-CD8+ T cell-NA 10-NR 10-CD8+ T cell-NA
(3.06E-01) NA
10 J013A R 4.84536082474227 3.06E-01 CD8+ T cell NA 10-CD8+ T cell-NA 10-R 10-CD8+ T cell-NA
(3.06E-01) NA
10 J014A R 7.12041884816754 3.06E-01 CD8+ T cell NA 10-CD8+ T cell-NA 10-R 10-CD8+ T cell-NA
(3.06E-01) NA
10 J018A R 0.307377049180328 3.06E-01 CD8+ T cell NA 10-CD8+ T cell-NA 10-R 10-CD8+ T cell-NA
(3.06E-01) NA
10 J021A NR 3.39195979899498 3.06E-01 CD8+ T cell NA 10-CD8+ T cell-NA 10-NR 10-CD8+ T cell-NA
(3.06E-01) NA
10 J022A R 1.74717368961973 3.06E-01 CD8+ T cell NA 10-CD8+ T cell-NA 10-R 10-CD8+ T cell-NA
(3.06E-01) NA
10 J023A NR 3.2319391634981 3.06E-01 CD8+ T cell NA 10-CD8+ T cell-NA 10-NR 10-CD8+ T cell-NA
(3.06E-01) NA
10 J025A R 1.51515151515152 3.06E-01 CD8+ T cell NA 10-CD8+ T cell-NA 10-R 10-CD8+ T cell-NA
(3.06E-01) NA
10 J026A NR 5.06329113924051 3.06E-01 CD8+ T cell NA 10-CD8+ T cell-NA 10-NR 10-CD8+ T cell-NA
(3.06E-01) NA
10 J028A R 0.578034682080925 3.06E-01 CD8+ T cell NA 10-CD8+ T cell-NA 10-R 10-CD8+ T cell-NA
(3.06E-01) NA
10 J029A R 0.4739336492891 3.06E-01 CD8+ T cell NA 10-CD8+ T cell-NA 10-R 10-CD8+ T cell-NA
(3.06E-01) NA
10 J030A R 0.887573964497041 3.06E-01 CD8+ T cell NA 10-CD8+ T cell-NA 10-R 10-CD8+ T cell-NA
(3.06E-01) NA
10 J031A R 0.553505535055351 3.06E-01 CD8+ T cell NA 10-CD8+ T cell-NA 10-R 10-CD8+ T cell-NA
(3.06E-01) NA
10 J033A NR 3.37837837837838 3.06E-01 CD8+ T cell NA 10-CD8+ T cell-NA 10-NR 10-CD8+ T cell-NA
(3.06E-01) NA
10 J034A NR 5.82781456953642 3.06E-01 CD8+ T cell NA 10-CD8+ T cell-NA 10-NR 10-CD8+ T cell-NA
(3.06E-01) NA
10 J035A NR 10.952380952381 3.06E-01 CD8+ T cell NA 10-CD8+ T cell-NA 10-NR 10-CD8+ T cell-NA
(3.06E-01) NA
12 J002A NR 2.50501002004008 3.44E-01 CD8+ T cell CD45RO+ 12-CD8+ T cell-CD45RO+ 12-NR 12-CD8+ T cell-CD45RO+
(3.44E-01) NA
12 J003A NR 5.4294175715696 3.44E-01 CD8+ T cell CD45RO+ 12-CD8+ T cell-CD45RO+ 12-NR 12-CD8+ T cell-CD45RO+
(3.44E-01) NA
12 J004A NR 1.22075279755849 3.44E-01 CD8+ T cell CD45RO+ 12-CD8+ T cell-CD45RO+ 12-NR 12-CD8+ T cell-CD45RO+
(3.44E-01) NA
12 J005A R 1.10775427995972 3.44E-01 CD8+ T cell CD45RO+ 12-CD8+ T cell-CD45RO+ 12-R 12-CD8+ T cell-CD45RO+
(3.44E-01) NA
12 J006A R 1.09780439121756 3.44E-01 CD8+ T cell CD45RO+ 12-CD8+ T cell-CD45RO+ 12-R 12-CD8+ T cell-CD45RO+
(3.44E-01) NA
12 J008A NR 1.59203980099502 3.44E-01 CD8+ T cell CD45RO+ 12-CD8+ T cell-CD45RO+ 12-NR 12-CD8+ T cell-CD45RO+
(3.44E-01) NA
12 J009A NR 3.32294911734164 3.44E-01 CD8+ T cell CD45RO+ 12-CD8+ T cell-CD45RO+ 12-NR 12-CD8+ T cell-CD45RO+
(3.44E-01) NA
12 J010A NR 4.29009193054137 3.44E-01 CD8+ T cell CD45RO+ 12-CD8+ T cell-CD45RO+ 12-NR 12-CD8+ T cell-CD45RO+
(3.44E-01) NA
12 J013A R 0.206185567010309 3.44E-01 CD8+ T cell CD45RO+ 12-CD8+ T cell-CD45RO+ 12-R 12-CD8+ T cell-CD45RO+
(3.44E-01) NA
12 J014A R 0.418848167539267 3.44E-01 CD8+ T cell CD45RO+ 12-CD8+ T cell-CD45RO+ 12-R 12-CD8+ T cell-CD45RO+
(3.44E-01) NA
12 J018A R 2.15163934426229 3.44E-01 CD8+ T cell CD45RO+ 12-CD8+ T cell-CD45RO+ 12-R 12-CD8+ T cell-CD45RO+
(3.44E-01) NA
12 J021A NR 1.75879396984925 3.44E-01 CD8+ T cell CD45RO+ 12-CD8+ T cell-CD45RO+ 12-NR 12-CD8+ T cell-CD45RO+
(3.44E-01) NA
12 J022A R 2.5693730729702 3.44E-01 CD8+ T cell CD45RO+ 12-CD8+ T cell-CD45RO+ 12-R 12-CD8+ T cell-CD45RO+
(3.44E-01) NA
12 J023A NR 0.950570342205323 3.44E-01 CD8+ T cell CD45RO+ 12-CD8+ T cell-CD45RO+ 12-NR 12-CD8+ T cell-CD45RO+
(3.44E-01) NA
12 J025A R 5.55555555555556 3.44E-01 CD8+ T cell CD45RO+ 12-CD8+ T cell-CD45RO+ 12-R 12-CD8+ T cell-CD45RO+
(3.44E-01) NA
12 J026A NR 1.95627157652474 3.44E-01 CD8+ T cell CD45RO+ 12-CD8+ T cell-CD45RO+ 12-NR 12-CD8+ T cell-CD45RO+
(3.44E-01) NA
12 J028A R 2.3121387283237 3.44E-01 CD8+ T cell CD45RO+ 12-CD8+ T cell-CD45RO+ 12-R 12-CD8+ T cell-CD45RO+
(3.44E-01) NA
12 J029A R 0.4739336492891 3.44E-01 CD8+ T cell CD45RO+ 12-CD8+ T cell-CD45RO+ 12-R 12-CD8+ T cell-CD45RO+
(3.44E-01) NA
12 J030A R 0.0986193293885602 3.44E-01 CD8+ T cell CD45RO+ 12-CD8+ T cell-CD45RO+ 12-R 12-CD8+ T cell-CD45RO+
(3.44E-01) NA
12 J031A R 1.29151291512915 3.44E-01 CD8+ T cell CD45RO+ 12-CD8+ T cell-CD45RO+ 12-R 12-CD8+ T cell-CD45RO+
(3.44E-01) NA
12 J033A NR 0.675675675675676 3.44E-01 CD8+ T cell CD45RO+ 12-CD8+ T cell-CD45RO+ 12-NR 12-CD8+ T cell-CD45RO+
(3.44E-01) NA
12 J034A NR 1.58940397350993 3.44E-01 CD8+ T cell CD45RO+ 12-CD8+ T cell-CD45RO+ 12-NR 12-CD8+ T cell-CD45RO+
(3.44E-01) NA
12 J035A NR 0.952380952380952 3.44E-01 CD8+ T cell CD45RO+ 12-CD8+ T cell-CD45RO+ 12-NR 12-CD8+ T cell-CD45RO+
(3.44E-01) NA
13 J002A NR 4.20841683366733 7.31E-02 CD8+ T cell Tim3+CD101mid 13-CD8+ T cell-Tim3+CD101mid 13-NR 13-CD8+ T cell-Tim3+CD101mid
(7.31E-02) NA
13 J003A NR 1.48075024679171 7.31E-02 CD8+ T cell Tim3+CD101mid 13-CD8+ T cell-Tim3+CD101mid 13-NR 13-CD8+ T cell-Tim3+CD101mid
(7.31E-02) NA
13 J004A NR 6.9175991861648 7.31E-02 CD8+ T cell Tim3+CD101mid 13-CD8+ T cell-Tim3+CD101mid 13-NR 13-CD8+ T cell-Tim3+CD101mid
(7.31E-02) NA
13 J005A R 1.71198388721047 7.31E-02 CD8+ T cell Tim3+CD101mid 13-CD8+ T cell-Tim3+CD101mid 13-R 13-CD8+ T cell-Tim3+CD101mid
(7.31E-02) NA
13 J006A R 2.29540918163673 7.31E-02 CD8+ T cell Tim3+CD101mid 13-CD8+ T cell-Tim3+CD101mid 13-R 13-CD8+ T cell-Tim3+CD101mid
(7.31E-02) NA
13 J008A NR 10.7462686567164 7.31E-02 CD8+ T cell Tim3+CD101mid 13-CD8+ T cell-Tim3+CD101mid 13-NR 13-CD8+ T cell-Tim3+CD101mid
(7.31E-02) NA
13 J009A NR 3.63447559709242 7.31E-02 CD8+ T cell Tim3+CD101mid 13-CD8+ T cell-Tim3+CD101mid 13-NR 13-CD8+ T cell-Tim3+CD101mid
(7.31E-02) NA
13 J010A NR 0.817160367722165 7.31E-02 CD8+ T cell Tim3+CD101mid 13-CD8+ T cell-Tim3+CD101mid 13-NR 13-CD8+ T cell-Tim3+CD101mid
(7.31E-02) NA
13 J013A R 0.309278350515464 7.31E-02 CD8+ T cell Tim3+CD101mid 13-CD8+ T cell-Tim3+CD101mid 13-R 13-CD8+ T cell-Tim3+CD101mid
(7.31E-02) NA
[truncated: 626 more rows]

## Sheet: Figure 1c left
Sample.ID	Response.Status	Type	Freq	Subject.ID	Pembro.treat.cycle
[truncated: 602 more rows]

[truncated: 51 more sheets: Figure 1c right, Figure 1d, Figure 1e, Figure 2a right, Figure 2b right, Figure 2c right, Figure 3a, Figure 3b, Figure 4a, Figure 4b, Figure 4c, S-Fig 1b, S-Fig 1c 112Cd_CD14, S-Fig 1c 141Pr_CD56, S-Fig 1c 142Nd_CD19, S-Fig 1c 144Nd_CD3, S-Fig 1c 145Nd_CD8, S-Fig 1c 147Sm_CD4, S-Fig 1c 176Yb_CD11b, S-Fig 1c 209Bi_CD16 …]
